# Supplementary material for: IL-1 Superfamily Across 400+ Species: Therapeutic Targets and Disease Implications
Source: Biology (Basel). 2025 May 17;14(5):561. doi: 10.3390/biology14050561 (PMC12108812; doi:10.3390/biology14050561)
Supplement: Supplementary file 1 [file biology-14-00561-s001.zip]

Archive with 5 entries (5 files):
- Figure S1.ai
- Figure S1.pdf
- Figure S2.ai
- Figure S2.pdf
- Table S1.xlsx
