# Supplementary material for: IL-1 Superfamily Across 400+ Species: Therapeutic Targets and Disease Implications
Source: Biology (Basel). 2025 May 17;14(5):561. doi: 10.3390/biology14050561 (PMC12108812; doi:10.3390/biology14050561)
Supplement: Supplementary file 1 [file biology-14-00561-s001.zip › Table S1.xlsx]

## Sheet: querySequences
Uniprot accession	Full name	Symbol	Alias symbols	Protein name	Domain
Q14116	interleukin 18	IL18	IGIF, IL1F4, IL-1g, IL-18	IL-18	PF00340.24
P01583	interleukin 1 alpha	IL1A	IL1F1, IL-1A, IL1-ALPHA	IL-1α	PF00340.24;PF02394.21
P01584	interleukin 1 beta	IL1B	IL1F2, IL-1B, IL1-BETA	IL-1β	PF00340.24;PF02394.21
Q8WWZ1	interleukin 1 family member 10	IL1F10	FKSG75, IL-1HY2, IL-1F10, IL1-theta, MGC11983, MGC119832, MGC119833	IL-38	PF00340.24
P18510	interleukin 1 receptor antagonist	IL1RN	IL1RA, ICIL-1RA, IL1F3, IRAP, IL-1RN, MGC10430	IL-1Ra	PF00340.24
O95760	interleukin 33	IL33	DVS27, DKFZp586H0523, NF-HEV, IL1F11	IL-33	PF15095.11
Q9UHA7	interleukin 36 alpha	IL36A	FIL1, FIL1E, IL-1F6, IL1(EPSILON), MGC129553, MGC129552	IL-36α	PF00340.24
Q9NZH7	interleukin 36 beta	IL36B	FIL1, IL-1H2, IL-1F8, FILI-(ETA), IL1-ETA, IL1H2, MGC126880, MGC126882	IL-36β
Q9NZH8	interleukin 36 gamma	IL36G	IL-1H1, IL-1RP2, IL-1F9, IL1H1, IL1E	IL-36γ	PF00340.24
Q9NZH6	interleukin 37	IL37	FIL1, FIL1Z, FIL1(ZETA), IL-1H4, IL-1RP1, IL-1F7	IL-37	PF00340.24
P14778	interleukin 1 receptor type 1	IL1R1	D2S1473, CD121A	IL-1R1	PF01582.25;PF13895.11;PF18452.6
P27930	interleukin 1 receptor type 2	IL1R2	CD121b	IL-1R2	PF00047.30
Q01638	interleukin 1 receptor like 1	IL1RL1	ST2, FIT-1, ST2L, ST2V, DER4, T1, IL33R	ST2	PF01582.25;PF07679.21
Q9HB29	interleukin 1 receptor like 2	IL1RL2	IL1R-rp2, IL1RRP2, IL-36R	IL-36R	PF01582.25;PF13895.11
Q9NPH3	interleukin 1 receptor accessory protein	IL1RAP	IL-1RAcP, IL1R3, C3orf13	IL-1RAcP	PF01582.25;PF18452.6
Q13478	interleukin 18 receptor 1	IL18R1	IL1RRP, IL-1Rrp, CD218a	IL-18Rα	PF01582.25
O95256	interleukin 18 receptor accessory protein	IL18RAP	AcPL, CD218b	IL-18Rβ	PF01582.25;PF18452.6
Q6IA17	single Ig and TIR domain containing	SIGIRR	TIR8, IL-1R8	SIGIRR	PF01582.25

## Sheet: ancientGenes
SeqName	Species	Phylum	Class	Order	Family	Genus	Sequence	cluster	Homologous gene/protein	Identity(%)
Paramormyrops.kingsleyae|ENSPKIT00000025825	Paramormyrops.kingsleyae	Chordata	Actinopteri	Osteoglossiformes	Mormyridae	Paramormyrops	ENSPKIT00000025825	1	IL18	29.947
Naja.naja|ENSNNAT00000009499	Naja.naja	Chordata	Lepidosauria	Squamata	Elapidae	Naja	ENSNNAT00000009499	2	IL1A	25.664
Scleropages.formosus|ENSSFOT00015018523	Scleropages.formosus	Chordata	Actinopteri	Osteoglossiformes	Osteoglossidae	Scleropages	ENSSFOT00015018523	2	IL1B	30.62
Scleropages.formosus|ENSSFOT00015043520	Scleropages.formosus	Chordata	Actinopteri	Osteoglossiformes	Osteoglossidae	Scleropages	ENSSFOT00015043520	2	IL1B	27.542
Paramormyrops.kingsleyae|ENSPKIT00000007959	Paramormyrops.kingsleyae	Chordata	Actinopteri	Osteoglossiformes	Mormyridae	Paramormyrops	ENSPKIT00000007959	2	IL1B	28.571
Sphenodon.punctatus|ENSSPUT00000001068	Sphenodon.punctatus	Chordata	Lepidosauria	Sphenodontia	Sphenodontidae	Sphenodon	ENSSPUT00000001068	3	IL1F10	45.098
Sphenodon.punctatus|ENSSPUT00000001079	Sphenodon.punctatus	Chordata	Lepidosauria	Sphenodontia	Sphenodontidae	Sphenodon	ENSSPUT00000001079	3	IL1F10	38.095
Sphenodon.punctatus|ENSSPUT00000001068	Sphenodon.punctatus	Chordata	Lepidosauria	Sphenodontia	Sphenodontidae	Sphenodon	ENSSPUT00000001068	3	IL1RN	49.66
Sphenodon.punctatus|ENSSPUT00000001079	Sphenodon.punctatus	Chordata	Lepidosauria	Sphenodontia	Sphenodontidae	Sphenodon	ENSSPUT00000001079	3	IL1RN	43.972
Tachyglossus.aculeatus|XM_038769819.1	Tachyglossus.aculeatus	Chordata	Mammalia	Monotremata	Tachyglossidae	Tachyglossus	XM_038769819.1	1	IL33	27.778
Ornithorhynchus.anatinus|ENSOANT00000016716	Ornithorhynchus.anatinus	Chordata	Mammalia	Monotremata	Ornithorhynchidae	Ornithorhynchus	ENSOANT00000016716	4	IL36A	42.143
Ornithorhynchus.anatinus|ENSOANT00000065676	Ornithorhynchus.anatinus	Chordata	Mammalia	Monotremata	Ornithorhynchidae	Ornithorhynchus	ENSOANT00000065676	4	IL36A	40.845
Ornithorhynchus.anatinus|ENSOANT00000068206	Ornithorhynchus.anatinus	Chordata	Mammalia	Monotremata	Ornithorhynchidae	Ornithorhynchus	ENSOANT00000068206	4	IL36A	40.426
Ornithorhynchus.anatinus|ENSOANT00000068206	Ornithorhynchus.anatinus	Chordata	Mammalia	Monotremata	Ornithorhynchidae	Ornithorhynchus	ENSOANT00000068206	4	IL36B	34.653
Ornithorhynchus.anatinus|ENSOANT00000065676	Ornithorhynchus.anatinus	Chordata	Mammalia	Monotremata	Ornithorhynchidae	Ornithorhynchus	ENSOANT00000065676	4	IL36G	40.141
Ornithorhynchus.anatinus|ENSOANT00000068206	Ornithorhynchus.anatinus	Chordata	Mammalia	Monotremata	Ornithorhynchidae	Ornithorhynchus	ENSOANT00000068206	4	IL36G	38.182
Sphenodon.punctatus|ENSSPUT00000001079	Sphenodon.punctatus	Chordata	Lepidosauria	Sphenodontia	Sphenodontidae	Sphenodon	ENSSPUT00000001079	3	IL37	32.432
Callorhinchus.milii|ENSCMIT00000030614	Callorhinchus.milii	Chordata	Chondrichthyes	Chimaeriformes	Callorhinchidae	Callorhinchus	ENSCMIT00000030614	4	IL18R1	31.238
Callorhinchus.milii|ENSCMIT00000041943	Callorhinchus.milii	Chordata	Chondrichthyes	Chimaeriformes	Callorhinchidae	Callorhinchus	ENSCMIT00000041943	7	IL18R1	33.395
Callorhinchus.milii|ENSCMIT00000041951	Callorhinchus.milii	Chordata	Chondrichthyes	Chimaeriformes	Callorhinchidae	Callorhinchus	ENSCMIT00000041951	7	IL18R1	39.189
Callorhinchus.milii|ENSCMIT00000041926	Callorhinchus.milii	Chordata	Chondrichthyes	Chimaeriformes	Callorhinchidae	Callorhinchus	ENSCMIT00000041926	5	IL18RAP	44.906
Gekko.japonicus|XM_015410881.1	Gekko.japonicus	Chordata	Lepidosauria	Squamata	Gekkonidae	Gekko	XM_015410881.1	3	IL1R1	39.643
Gekko.japonicus|XM_015410960.1	Gekko.japonicus	Chordata	Lepidosauria	Squamata	Gekkonidae	Gekko	XM_015410960.1	3	IL1R1	41.786
Gekko.japonicus|XM_015410986.1	Gekko.japonicus	Chordata	Lepidosauria	Squamata	Gekkonidae	Gekko	XM_015410986.1	3	IL1R1	41.459
Callorhinchus.milii|ENSCMIT00000041972	Callorhinchus.milii	Chordata	Chondrichthyes	Chimaeriformes	Callorhinchidae	Callorhinchus	ENSCMIT00000041972	3	IL1R2	27.833
Erpetoichthys.calabaricus|ENSECRT00000008912	Erpetoichthys.calabaricus	Chordata	Cladistia	Polypteriformes	Polypteridae	Erpetoichthys	ENSECRT00000008912	4	IL1RAP	47.963
Callorhinchus.milii|ENSCMIT00000041972	Callorhinchus.milii	Chordata	Chondrichthyes	Chimaeriformes	Callorhinchidae	Callorhinchus	ENSCMIT00000041972	3	IL1RL1	34.644
Gekko.japonicus|XM_015410881.1	Gekko.japonicus	Chordata	Lepidosauria	Squamata	Gekkonidae	Gekko	XM_015410881.1	3	IL1RL2	39.858
Gekko.japonicus|XM_015410986.1	Gekko.japonicus	Chordata	Lepidosauria	Squamata	Gekkonidae	Gekko	XM_015410986.1	3	IL1RL2	43.714
Eptatretus.burgeri|ENSEBUT00000027350	Eptatretus.burgeri	Chordata	Myxini	Myxiniformes	Myxinidae	Eptatretus	ENSEBUT00000027350	5	SIGIRR	39.698

## Sheet: IL-1s
node	Species	Phylum	Class	Order	Family	Genus	Sequence	cluster	IL18	IL1B	IL1A	IL36A	IL36B	IL36G	IL37	IL1RN	IL1F10	IL33	Group	SigPep_start	SigPep_end
Acanthisitta.chloris|XM_009083466.1	Acanthisitta.chloris	Chordata	Aves	Passeriformes	Acanthisittidae	Acanthisitta	XM_009083466.1	1	40.123	0	0	0	0	0	0	0	0	0	Group I
Acanthisitta.chloris|XM_009084398.1	Acanthisitta.chloris	Chordata	Aves	Passeriformes	Acanthisittidae	Acanthisitta	XM_009084398.1	2	0	32.143	0	0	0	0	0	0	0	0	Group V
Acanthochromis.polyacanthus|ENSAPOT00000006858	Acanthochromis.polyacanthus	Chordata	Actinopteri	Ovalentaria incertae sedis	Pomacentridae	Acanthochromis	ENSAPOT00000006858	2	0	31.14	0	0	0	0	0	0	0	0	Group IV
Accipiter.nisus|ENSANIT00000004428	Accipiter.nisus	Chordata	Aves	Accipitriformes	Accipitridae	Accipiter	ENSANIT00000004428	1	37.107	0	0	0	0	0	0	0	0	0	Group I
Accipiter.nisus|ENSANIT00000018214	Accipiter.nisus	Chordata	Aves	Accipitriformes	Accipitridae	Accipiter	ENSANIT00000018214	2	0	34.483	0	0	0	0	0	0	0	0	Group V
Acinonyx.jubatus|XM_015073392.3	Acinonyx.jubatus	Chordata	Mammalia	Carnivora	Felidae	Acinonyx	XM_015073392.3	2	0	65.799	0	0	0	0	0	0	0	0	Group IV
Acinonyx.jubatus|XM_015073394.3	Acinonyx.jubatus	Chordata	Mammalia	Carnivora	Felidae	Acinonyx	XM_015073394.3	1	0	0	69.485	0	0	0	0	0	0	0	Group III
Acinonyx.jubatus|XM_015075813.3	Acinonyx.jubatus	Chordata	Mammalia	Carnivora	Felidae	Acinonyx	XM_015075813.3	4	0	0	0	45.27	56.044	47.917	32	0	0	0	Group VII
Acinonyx.jubatus|XM_015084552.3	Acinonyx.jubatus	Chordata	Mammalia	Carnivora	Felidae	Acinonyx	XM_015084552.3	1	76.684	0	0	0	0	0	0	0	0	0	Group I
Acinonyx.jubatus|XM_027033759.2	Acinonyx.jubatus	Chordata	Mammalia	Carnivora	Felidae	Acinonyx	XM_027033759.2	3	0	0	0	0	0	0	0	80.769	0	0	Group VI
Acinonyx.jubatus|XM_053200907.1	Acinonyx.jubatus	Chordata	Mammalia	Carnivora	Felidae	Acinonyx	XM_053200907.1	3	0	0	0	0	0	0	0	0	87.417	0	Group VI
Acinonyx.jubatus|XM_053200909.1	Acinonyx.jubatus	Chordata	Mammalia	Carnivora	Felidae	Acinonyx	XM_053200909.1	3	0	0	0	0	0	0	0	46.575	45.89	0	Group VI
Acinonyx.jubatus|XM_053200912.1	Acinonyx.jubatus	Chordata	Mammalia	Carnivora	Felidae	Acinonyx	XM_053200912.1	4	0	0	0	54.667	33.721	67.55	34.804	0	0	0	Group VII
Acinonyx.jubatus|XM_053205131.1	Acinonyx.jubatus	Chordata	Mammalia	Carnivora	Felidae	Acinonyx	XM_053205131.1	1	0	0	0	0	0	0	0	0	0	62.034	Group II
Acomys.russatus|XM_051144604.1	Acomys.russatus	Chordata	Mammalia	Rodentia	Muridae	Acomys	XM_051144604.1	1	0	0	64.444	0	0	0	0	0	0	0	Group III
Acomys.russatus|XM_051144606.1	Acomys.russatus	Chordata	Mammalia	Rodentia	Muridae	Acomys	XM_051144606.1	2	0	68.148	0	0	0	0	0	0	0	0	Group IV
Acomys.russatus|XM_051146325.1	Acomys.russatus	Chordata	Mammalia	Rodentia	Muridae	Acomys	XM_051146325.1	1	0	0	0	0	0	0	0	0	0	52.344	Group II
Acomys.russatus|XM_051156412.1	Acomys.russatus	Chordata	Mammalia	Rodentia	Muridae	Acomys	XM_051156412.1	1	62.827	0	0	0	0	0	0	0	0	0	Group I
Acomys.russatus|XM_051166299.1	Acomys.russatus	Chordata	Mammalia	Rodentia	Muridae	Acomys	XM_051166299.1	4	0	0	0	52.866	39.189	48.649	35.461	0	0	0	Group VII
Acomys.russatus|XM_051166300.1	Acomys.russatus	Chordata	Mammalia	Rodentia	Muridae	Acomys	XM_051166300.1	3	0	0	0	0	0	0	0	41.139	79.73	0	Group VI
Acomys.russatus|XM_051167017.1	Acomys.russatus	Chordata	Mammalia	Rodentia	Muridae	Acomys	XM_051167017.1	2	0	0	0	0	0	0	37.561	0	0	0	Group VII
Acomys.russatus|XM_051167018.1	Acomys.russatus	Chordata	Mammalia	Rodentia	Muridae	Acomys	XM_051167018.1	4	0	0	0	54.054	42.5	66.038	34.228	0	0	0	Group VII
Chelonia.mydas|XM_043536324.1	Chelonia.mydas	Chordata	Reptilia	Testudines	Cheloniidae	Chelonia	XM_043536324.1	3	0	0	0	0	0	0	0	47.727	47.333	0	Group VI	1	25
Acomys.russatus|XM_051167023.1	Acomys.russatus	Chordata	Mammalia	Rodentia	Muridae	Acomys	XM_051167023.1	3	0	0	0	0	0	0	0	45.517	46.154	0	Group VI
Acomys.russatus|XM_051167024.1	Acomys.russatus	Chordata	Mammalia	Rodentia	Muridae	Acomys	XM_051167024.1	4	0	0	0	46.617	73.529	41.353	32.609	0	0	0	Group VII
Ailuropoda.melanoleuca|ENSAMET00000011791	Ailuropoda.melanoleuca	Chordata	Mammalia	Carnivora	Ursidae	Ailuropoda	ENSAMET00000011791	1	0	0	73.801	0	0	0	0	0	0	0	Group III
Ailuropoda.melanoleuca|ENSAMET00000025739	Ailuropoda.melanoleuca	Chordata	Mammalia	Carnivora	Ursidae	Ailuropoda	ENSAMET00000025739	2	0	64.312	0	0	0	0	0	0	0	0	Group IV
Ailuropoda.melanoleuca|ENSAMET00000026625	Ailuropoda.melanoleuca	Chordata	Mammalia	Carnivora	Ursidae	Ailuropoda	ENSAMET00000026625	1	0	0	0	0	0	0	0	0	0	63.869	Group II
Ailuropoda.melanoleuca|ENSAMET00000028355	Ailuropoda.melanoleuca	Chordata	Mammalia	Carnivora	Ursidae	Ailuropoda	ENSAMET00000028355	3	0	0	0	0	0	0	0	46.479	44.444	0	Group VI
Ailuropoda.melanoleuca|ENSAMET00000030001	Ailuropoda.melanoleuca	Chordata	Mammalia	Carnivora	Ursidae	Ailuropoda	ENSAMET00000030001	4	0	0	0	49.669	37.647	65.806	0	0	0	0	Group VII
Ailuropoda.melanoleuca|ENSAMET00000034557	Ailuropoda.melanoleuca	Chordata	Mammalia	Carnivora	Ursidae	Ailuropoda	ENSAMET00000034557	1	77.604	0	0	0	0	0	0	0	0	0	Group I
Ailuropoda.melanoleuca|ENSAMET00000045223	Ailuropoda.melanoleuca	Chordata	Mammalia	Carnivora	Ursidae	Ailuropoda	ENSAMET00000045223	3	0	0	0	0	0	0	0	81.41	0	0	Group VI
Ailuropoda.melanoleuca|ENSAMET00000045991	Ailuropoda.melanoleuca	Chordata	Mammalia	Carnivora	Ursidae	Ailuropoda	ENSAMET00000045991	4	0	0	0	47.297	62.353	47.917	32	0	0	0	Group VII
Ailuropoda.melanoleuca|ENSAMET00000048064	Ailuropoda.melanoleuca	Chordata	Mammalia	Carnivora	Ursidae	Ailuropoda	ENSAMET00000048064	3	0	0	0	0	0	0	0	0	88.079	0	Group VI
Chelydra.serpentina|ENSCSRT00000008013	Chelydra.serpentina	Chordata	Reptilia	Testudines	Chelydridae	Chelydra	ENSCSRT00000008013	3	0	0	0	0	0	0	0	43.137	44.056	0	Group VI	1	12
Ailuropoda.melanoleura|XM_002926330.4	Ailuropoda.melanoleura	Chordata	Mammalia	Carnivora	Ursidae	Ailuropoda	XM_002926330.4	2	0	64.312	0	0	0	0	0	0	0	0	Group IV
Ailuropoda.melanoleura|XM_002926339.4	Ailuropoda.melanoleura	Chordata	Mammalia	Carnivora	Ursidae	Ailuropoda	XM_002926339.4	3	0	0	0	0	0	0	0	0	88.079	0	Group VI
Ailuropoda.melanoleura|XM_011217254.3	Ailuropoda.melanoleura	Chordata	Mammalia	Carnivora	Ursidae	Ailuropoda	XM_011217254.3	1	0	0	0	0	0	0	0	0	0	64.599	Group II
Ailuropoda.melanoleura|XM_011233738.3	Ailuropoda.melanoleura	Chordata	Mammalia	Carnivora	Ursidae	Ailuropoda	XM_011233738.3	1	0	0	73.801	0	0	0	0	0	0	0	Group III
Ailuropoda.melanoleura|XM_019807087.2	Ailuropoda.melanoleura	Chordata	Mammalia	Carnivora	Ursidae	Ailuropoda	XM_019807087.2	4	0	0	0	47.297	62.353	47.917	32	0	0	0	Group VII
Ailuropoda.melanoleura|XM_034659511.1	Ailuropoda.melanoleura	Chordata	Mammalia	Carnivora	Ursidae	Ailuropoda	XM_034659511.1	3	0	0	0	0	0	0	0	46.575	43.836	0	Group VI
Ailuropoda.melanoleura|XM_034659515.1	Ailuropoda.melanoleura	Chordata	Mammalia	Carnivora	Ursidae	Ailuropoda	XM_034659515.1	4	0	0	0	49.032	39.241	61.905	0	0	0	0	Group VII
Ailuropoda.melanoleura|XM_034665578.1	Ailuropoda.melanoleura	Chordata	Mammalia	Carnivora	Ursidae	Ailuropoda	XM_034665578.1	1	77.604	0	0	0	0	0	0	0	0	0	Group I
Alligator.sinensis|XM_006035523.3	Alligator.sinensis	Chordata	Reptilia	Crocodylia	Alligatoridae	Alligator	XM_006035523.3	2	0	0	0	0	0	0	33.108	0	0	0	Group VI
Alligator.sinensis|XM_014523433.2	Alligator.sinensis	Chordata	Reptilia	Crocodylia	Alligatoridae	Alligator	XM_014523433.2	3	0	0	0	0	0	0	0	43.421	0	0	Group VI
Alligator.sinensis|XM_025191664.1	Alligator.sinensis	Chordata	Reptilia	Crocodylia	Alligatoridae	Alligator	XM_025191664.1	2	0	35.612	0	0	0	0	0	0	0	0	Group V
Alligator.sinensis|XM_025191677.1	Alligator.sinensis	Chordata	Reptilia	Crocodylia	Alligatoridae	Alligator	XM_025191677.1	2	0	35.211	0	0	0	0	0	0	0	0	Group V
Alligator.sinensis|XM_025207652.1	Alligator.sinensis	Chordata	Reptilia	Crocodylia	Alligatoridae	Alligator	XM_025207652.1	1	33.529	0	0	0	0	0	0	0	0	0	Group I
Amazona.collaria|ENSACOT00000003935	Amazona.collaria	Chordata	Aves	Psittaciformes	Psittacidae	Amazona	ENSACOT00000003935	1	36.25	0	0	0	0	0	0	0	0	0	Group I
Gopherus.agassizii|ENSGAGT00000036274	Gopherus.agassizii	Chordata	Reptilia	Testudines	Testudinidae	Gopherus	ENSGAGT00000036274	3	0	0	0	0	0	0	0	48.864	47.015	0	Group VI	1	22
Amazona.collaria|ENSACOT00000021998	Amazona.collaria	Chordata	Aves	Psittaciformes	Psittacidae	Amazona	ENSACOT00000021998	2	0	33.591	0	0	0	0	0	0	0	0	Group V
Amphilophus.citrinellus|ENSACIT00000017374	Amphilophus.citrinellus	Chordata	Actinopteri	Cichliformes	Cichlidae	Amphilophus	ENSACIT00000017374	2	0	28.704	0	0	0	0	0	0	0	0	Group IV
Amphilophus.citrinellus|ENSACIT00000019890	Amphilophus.citrinellus	Chordata	Actinopteri	Cichliformes	Cichlidae	Amphilophus	ENSACIT00000019890	2	0	33.981	0	0	0	0	0	0	0	0	Group IV
Amphilophus.citrinellus|ENSACIT00000020147	Amphilophus.citrinellus	Chordata	Actinopteri	Cichliformes	Cichlidae	Amphilophus	ENSACIT00000020147	2	0	33.981	0	0	0	0	0	0	0	0	Group IV
Amphiprion.ocellaris|ENSAOCT00000021120	Amphiprion.ocellaris	Chordata	Actinopteri	Ovalentaria incertae sedis	Pomacentridae	Amphiprion	ENSAOCT00000021120	2	0	32.917	0	0	0	0	0	0	0	0	Group IV
Amphiprion.ocellaris|ENSAOCT00000028710	Amphiprion.ocellaris	Chordata	Actinopteri	Ovalentaria incertae sedis	Pomacentridae	Amphiprion	ENSAOCT00000028710	2	0	26.423	0	0	0	0	0	0	0	0	Group IV
Amphiprion.percula|ENSAPET00000012849	Amphiprion.percula	Chordata	Actinopteri	Perciformes	Pomacentridae	Amphiprion	ENSAPET00000012849	2	0	26.496	0	0	0	0	0	0	0	0	Group IV
Amphiprion.percula|ENSAPET00000016763	Amphiprion.percula	Chordata	Actinopteri	Perciformes	Pomacentridae	Amphiprion	ENSAPET00000016763	2	0	32.5	0	0	0	0	0	0	0	0	Group IV
Anabas.testudineus|ENSATET00000002557	Anabas.testudineus	Chordata	Actinopteri	Anabantiformes	Anabantidae	Anabas	ENSATET00000002557	2	0	30.396	0	0	0	0	0	0	0	0	Group IV
Anabas.testudineus|ENSATET00000009033	Anabas.testudineus	Chordata	Actinopteri	Anabantiformes	Anabantidae	Anabas	ENSATET00000009033	2	0	30.357	0	0	0	0	0	0	0	0	Group IV
Anas.platyrhynchos.platyrhynchos|ENSAPLT00000006193	Anas.platyrhynchos.platyrhynchos	Chordata	Aves	Anseriformes	Anatidae	Anas	ENSAPLT00000006193	1	35.789	0	0	0	0	0	0	0	0	0	Group I
Anas.platyrhynchos|ENSAPLT00020004561	Anas.platyrhynchos	Chordata	Aves	Anseriformes	Anatidae	Anas	ENSAPLT00020004561	1	36.842	0	0	0	0	0	0	0	0	0	Group I
Gopherus.evgoodei|ENSGEVT00005001537	Gopherus.evgoodei	Chordata	Reptilia	Testudines	Testudinidae	Gopherus	ENSGEVT00005001537	3	0	0	0	0	0	0	0	46.821	47.015	0	Group VI	1	22
Anas.platyrhynchos|ENSAPLT00020010738	Anas.platyrhynchos	Chordata	Aves	Anseriformes	Anatidae	Anas	ENSAPLT00020010738	2	0	0	0	0	0	0	0	46.259	37.908	0	Group VI
Anas.platyrhynchos|ENSAPLT00020026834	Anas.platyrhynchos	Chordata	Aves	Anseriformes	Anatidae	Anas	ENSAPLT00020026834	2	0	32.035	0	0	0	0	0	0	0	0	Group V
Monodon.monoceros|ENSMMNT00015030828	Monodon.monoceros	Chordata	Mammalia	Artiodactyla	Monodontidae	Monodon	ENSMMNT00015030828	4	0	0	0	57.391	0	67.544	0	0	0	0	Group VII	1	22
Anas.zonorhyncha|ENSAZOT00000026595	Anas.zonorhyncha	Chordata	Aves	Anseriformes	Anatidae	Anas	ENSAZOT00000026595	1	0	28.358	0	0	0	0	0	0	0	0	Group V
Anolis.carolinensis|ENSACAT00000015432	Anolis.carolinensis	Chordata	Lepidosauria	Squamata	Dactyloidae	Anolis	ENSACAT00000015432	1	32.203	0	0	0	0	0	0	0	0	0	Group I
Anser.brachyrhynchus|ENSABRT00000003803	Anser.brachyrhynchus	Chordata	Aves	Anseriformes	Anatidae	Anser	ENSABRT00000003803	1	35.789	0	0	0	0	0	0	0	0	0	Group I
Anser.brachyrhynchus|ENSABRT00000017322	Anser.brachyrhynchus	Chordata	Aves	Anseriformes	Anatidae	Anser	ENSABRT00000017322	2	0	29.707	0	0	0	0	0	0	0	0	Group V
Acomys.russatus|XM_051167019.1	Acomys.russatus	Chordata	Mammalia	Rodentia	Muridae	Acomys	XM_051167019.1	3	0	0	0	0	0	0	0	76.966	41.447	0	Group VI	1	26
Anser.cygnoides|ENSACDT00005021203	Anser.cygnoides	Chordata	Aves	Anseriformes	Anatidae	Anser	ENSACDT00005021203	1	36.842	0	0	0	0	0	0	0	0	0	Group I
Ailuropoda.melanoleura|XM_002926328.3	Ailuropoda.melanoleura	Chordata	Mammalia	Carnivora	Ursidae	Ailuropoda	XM_002926328.3	3	0	0	0	0	0	0	0	79.545	0	0	Group VI	1	25
Anser.cygnoides|ENSACDT00005030473	Anser.cygnoides	Chordata	Aves	Anseriformes	Anatidae	Anser	ENSACDT00005030473	2	0	33.491	0	0	0	0	0	0	0	0	Group V
Antechinus.flavipes|XM_051973524.1	Antechinus.flavipes	Chordata	Mammalia	Dasyuromorphia	Dasyuridae	Antechinus	XM_051973524.1	3	0	0	0	0	0	0	0	0	70.199	0	Group VI
Antechinus.flavipes|XM_051974511.1	Antechinus.flavipes	Chordata	Mammalia	Dasyuromorphia	Dasyuridae	Antechinus	XM_051974511.1	3	0	0	0	0	0	0	0	62.644	0	0	Group VI	1	25
Antechinus.flavipes|XM_051974513.1	Antechinus.flavipes	Chordata	Mammalia	Dasyuromorphia	Dasyuridae	Antechinus	XM_051974513.1	2	0	44.928	0	0	0	0	0	0	0	0	Group IV
Antechinus.flavipes|XM_051974514.1	Antechinus.flavipes	Chordata	Mammalia	Dasyuromorphia	Dasyuridae	Antechinus	XM_051974514.1	1	0	0	36.131	0	0	0	0	0	0	0	Group III
Antechinus.flavipes|XM_051982906.1	Antechinus.flavipes	Chordata	Mammalia	Dasyuromorphia	Dasyuridae	Antechinus	XM_051982906.1	4	0	0	0	46.809	51.351	47.518	42.537	0	0	0	Group VII
Antechinus.flavipes|XM_051982907.1	Antechinus.flavipes	Chordata	Mammalia	Dasyuromorphia	Dasyuridae	Antechinus	XM_051982907.1	4	0	0	0	45.806	42.466	52.632	37.5	0	0	0	Group VII
Antechinus.flavipes|XM_051986974.1	Antechinus.flavipes	Chordata	Mammalia	Dasyuromorphia	Dasyuridae	Antechinus	XM_051986974.1	1	34.872	0	0	0	0	0	0	0	0	0	Group I
Antechinus.flavipes|XM_051986980.1	Antechinus.flavipes	Chordata	Mammalia	Dasyuromorphia	Dasyuridae	Antechinus	XM_051986980.1	1	47.826	0	0	0	0	0	0	0	0	0	Group I
Antechinus.flavipes|XM_051987589.1	Antechinus.flavipes	Chordata	Mammalia	Dasyuromorphia	Dasyuridae	Antechinus	XM_051987589.1	1	0	0	0	0	0	0	0	0	0	27.311	Group II
Antechinus.flavipes|XM_051990704.1	Antechinus.flavipes	Chordata	Mammalia	Dasyuromorphia	Dasyuridae	Antechinus	XM_051990704.1	1	37.143	0	0	0	0	0	0	0	0	0	Group I
Antechinus.flavipes|XM_051990706.1	Antechinus.flavipes	Chordata	Mammalia	Dasyuromorphia	Dasyuridae	Antechinus	XM_051990706.1	1	48.387	0	0	0	0	0	0	0	0	0	Group I
Antrostomus.carolinensis|XM_010178057.1	Antrostomus.carolinensis	Chordata	Aves	Caprimulgiformes	Caprimulgidae	Antrostomus	XM_010178057.1	1	37.87	0	0	0	0	0	0	0	0	0	Group I
Antrostomus.carolinensis|XM_029084509.1	Antrostomus.carolinensis	Chordata	Aves	Caprimulgiformes	Caprimulgidae	Antrostomus	XM_029084509.1	2	0	36.916	0	0	0	0	0	0	0	0	Group V
Aotus.nancymaae|ENSANAT00000003676	Aotus.nancymaae	Chordata	Mammalia	Primates	Aotidae	Aotus	ENSANAT00000003676	1	0	0	67.578	0	0	0	0	0	0	0	Group III
Aotus.nancymaae|ENSANAT00000004631	Aotus.nancymaae	Chordata	Mammalia	Primates	Aotidae	Aotus	ENSANAT00000004631	2	0	91.791	0	0	0	0	0	0	0	0	Group IV
Aotus.nancymaae|ENSANAT00000021276	Aotus.nancymaae	Chordata	Mammalia	Primates	Aotidae	Aotus	ENSANAT00000021276	1	0	0	0	0	0	0	0	0	0	84.615	Group II
Aotus.nancymaae|ENSANAT00000032795	Aotus.nancymaae	Chordata	Mammalia	Primates	Aotidae	Aotus	ENSANAT00000032795	3	0	0	0	0	0	0	0	41.259	94.04	0	Group VI
Aotus.nancymaae|ENSANAT00000034145	Aotus.nancymaae	Chordata	Mammalia	Primates	Aotidae	Aotus	ENSANAT00000034145	3	0	0	0	0	0	0	0	47.26	41.781	0	Group VI
Aotus.nancymaae|ENSANAT00000035788	Aotus.nancymaae	Chordata	Mammalia	Primates	Aotidae	Aotus	ENSANAT00000035788	3	0	0	0	0	0	0	0	87.179	0	0	Group VI
Aotus.nancymaae|ENSANAT00000036337	Aotus.nancymaae	Chordata	Mammalia	Primates	Aotidae	Aotus	ENSANAT00000036337	2	0	0	0	0	0	0	83.854	0	0	0	Group VII
Aotus.nancymaae|ENSANAT00000036949	Aotus.nancymaae	Chordata	Mammalia	Primates	Aotidae	Aotus	ENSANAT00000036949	4	0	0	0	84.314	39.326	56.757	34.416	0	0	0	Group VII
Aotus.nancymaae|ENSANAT00000039725	Aotus.nancymaae	Chordata	Mammalia	Primates	Aotidae	Aotus	ENSANAT00000039725	2	0	0	0	0	76.623	0	0	0	0	0	Group VII
Aotus.nancymaae|ENSANAT00000046087	Aotus.nancymaae	Chordata	Mammalia	Primates	Aotidae	Aotus	ENSANAT00000046087	1	82.383	0	0	0	0	0	0	0	0	0	Group I
Aotus.nancymaae|ENSANAT00000052660	Aotus.nancymaae	Chordata	Mammalia	Primates	Aotidae	Aotus	ENSANAT00000052660	4	0	0	0	55.172	38.889	78.698	35.333	0	0	0	Group VII
Apaloderma.vittatum|XM_009866618.1	Apaloderma.vittatum	Chordata	Aves	Trogoniformes	Trogonidae	Apaloderma	XM_009866618.1	1	38.421	0	0	0	0	0	0	0	0	0	Group I
Apaloderma.vittatum|XM_009867620.1	Apaloderma.vittatum	Chordata	Aves	Trogoniformes	Trogonidae	Apaloderma	XM_009867620.1	2	0	36.264	0	0	0	0	0	0	0	0	Group V
Apodemus.sylvaticus|XM_052181025.1	Apodemus.sylvaticus	Chordata	Mammalia	Rodentia	Muridae	Apodemus	XM_052181025.1	4	0	0	0	44.828	66.667	38.554	33.577	0	0	0	Group VII
Apodemus.sylvaticus|XM_052181026.1	Apodemus.sylvaticus	Chordata	Mammalia	Rodentia	Muridae	Apodemus	XM_052181026.1	4	0	0	0	55.769	39.726	51.656	0	0	0	0	Group VII
Apodemus.sylvaticus|XM_052181027.1	Apodemus.sylvaticus	Chordata	Mammalia	Rodentia	Muridae	Apodemus	XM_052181027.1	4	0	0	0	44.828	68.293	39.759	32	0	0	0	Group VII
Apodemus.sylvaticus|XM_052181028.1	Apodemus.sylvaticus	Chordata	Mammalia	Rodentia	Muridae	Apodemus	XM_052181028.1	3	0	0	0	0	0	0	0	47.945	43.836	0	Group VI
Apodemus.sylvaticus|XM_052181029.1	Apodemus.sylvaticus	Chordata	Mammalia	Rodentia	Muridae	Apodemus	XM_052181029.1	3	0	0	0	0	0	0	0	42.657	84.106	0	Group VI
Apodemus.sylvaticus|XM_052181760.1	Apodemus.sylvaticus	Chordata	Mammalia	Rodentia	Muridae	Apodemus	XM_052181760.1	3	0	0	0	0	0	0	0	76.433	43.165	0	Group VI	1	25
Apodemus.sylvaticus|XM_052183597.1	Apodemus.sylvaticus	Chordata	Mammalia	Rodentia	Muridae	Apodemus	XM_052183597.1	1	0	0	60.741	0	0	0	0	0	0	0	Group III
Apodemus.sylvaticus|XM_052183599.1	Apodemus.sylvaticus	Chordata	Mammalia	Rodentia	Muridae	Apodemus	XM_052183599.1	2	0	66.176	0	0	0	0	0	0	0	0	Group IV
Apodemus.sylvaticus|XM_052187369.1	Apodemus.sylvaticus	Chordata	Mammalia	Rodentia	Muridae	Apodemus	XM_052187369.1	1	0	0	0	0	0	0	0	0	0	50.73	Group II
Apodemus.sylvaticus|XM_052188387.1	Apodemus.sylvaticus	Chordata	Mammalia	Rodentia	Muridae	Apodemus	XM_052188387.1	1	64.921	0	0	0	0	0	0	0	0	0	Group I
Aptenodytes.forsteri|XM_009272271.2	Aptenodytes.forsteri	Chordata	Aves	Sphenisciformes	Spheniscidae	Aptenodytes	XM_009272271.2	2	0	33.205	0	0	0	0	0	0	0	0	Group V
Aptenodytes.forsteri|XM_009275624.2	Aptenodytes.forsteri	Chordata	Aves	Sphenisciformes	Spheniscidae	Aptenodytes	XM_009275624.2	1	37.87	0	0	0	0	0	0	0	0	0	Group I
Apteryx.haastii|ENSAHAT00000008962	Apteryx.haastii	Chordata	Aves	Apterygiformes	Apterygidae	Apteryx	ENSAHAT00000008962	3	0	0	0	0	0	0	0	42.763	37.838	0	Group VI
Apteryx.haastii|ENSAHAT00000018249	Apteryx.haastii	Chordata	Aves	Apterygiformes	Apterygidae	Apteryx	ENSAHAT00000018249	2	0	31.716	0	0	0	0	0	0	0	0	Group V
Apteryx.haastii|ENSAHAT00000022793	Apteryx.haastii	Chordata	Aves	Apterygiformes	Apterygidae	Apteryx	ENSAHAT00000022793	1	34.81	0	0	0	0	0	0	0	0	0	Group I
Apteryx.owenii|ENSAOWT00000001554	Apteryx.owenii	Chordata	Aves	Apterygiformes	Apterygidae	Apteryx	ENSAOWT00000001554	1	34.81	0	0	0	0	0	0	0	0	0	Group I
Apteryx.owenii|ENSAOWT00000013375	Apteryx.owenii	Chordata	Aves	Apterygiformes	Apterygidae	Apteryx	ENSAOWT00000013375	3	0	0	0	0	0	0	0	42.763	0	0	Group VI
Apteryx.rowi|ENSARWT00000005582	Apteryx.rowi	Chordata	Aves	Apterygiformes	Apterygidae	Apteryx	ENSARWT00000005582	1	34.81	0	0	0	0	0	0	0	0	0	Group I
Apteryx.rowi|ENSARWT00000029915	Apteryx.rowi	Chordata	Aves	Apterygiformes	Apterygidae	Apteryx	ENSARWT00000029915	2	0	34.764	0	0	0	0	0	0	0	0	Group V
Apteryx.rowi|ENSARWT00000029932	Apteryx.rowi	Chordata	Aves	Apterygiformes	Apterygidae	Apteryx	ENSARWT00000029932	3	0	0	0	0	0	0	0	42.763	0	0	Group VI
Aquila.chrysaetos.chrysaetos|ENSACCT00020008118	Aquila.chrysaetos.chrysaetos	Chordata	Aves	Accipitriformes	Accipitridae	Aquila	ENSACCT00020008118	1	36.686	0	0	0	0	0	0	0	0	0	Group I
Aquila.chrysaetos.chrysaetos|ENSACCT00020010859	Aquila.chrysaetos.chrysaetos	Chordata	Aves	Accipitriformes	Accipitridae	Aquila	ENSACCT00020010859	2	0	36.321	0	0	0	0	0	0	0	0	Group V
Artibeus.jamaicensis|XM_037150136.2	Artibeus.jamaicensis	Chordata	Mammalia	Chiroptera	Phyllostomidae	Artibeus	XM_037150136.2	3	0	0	0	0	0	0	0	78.977	0	0	Group VI	1	25
Artibeus.jamaicensis|XM_037150128.2	Artibeus.jamaicensis	Chordata	Mammalia	Chiroptera	Phyllostomidae	Artibeus	XM_037150128.2	3	0	0	0	0	0	0	0	45.205	43.151	0	Group VI
Artibeus.jamaicensis|XM_037150129.2	Artibeus.jamaicensis	Chordata	Mammalia	Chiroptera	Phyllostomidae	Artibeus	XM_037150129.2	3	0	0	0	0	0	0	0	0	90.066	0	Group VI
Artibeus.jamaicensis|XM_037150133.2	Artibeus.jamaicensis	Chordata	Mammalia	Chiroptera	Phyllostomidae	Artibeus	XM_037150133.2	4	0	0	0	49.306	54.762	49.007	35.57	0	0	0	Group VII
Arvicanthis.niloticus|XM_034506754.1	Arvicanthis.niloticus	Chordata	Mammalia	Rodentia	Muridae	Arvicanthis	XM_034506754.1	3	0	0	0	0	0	0	0	73.034	45.324	0	Group VI	1	24
Artibeus.jamaicensis|XM_037155003.2	Artibeus.jamaicensis	Chordata	Mammalia	Chiroptera	Phyllostomidae	Artibeus	XM_037155003.2	1	71.503	0	0	0	0	0	0	0	0	0	Group I
Artibeus.jamaicensis|XM_037168001.2	Artibeus.jamaicensis	Chordata	Mammalia	Chiroptera	Phyllostomidae	Artibeus	XM_037168001.2	1	0	0	69.373	0	0	0	0	0	0	0	Group III
Artibeus.jamaicensis|XM_037168003.2	Artibeus.jamaicensis	Chordata	Mammalia	Chiroptera	Phyllostomidae	Artibeus	XM_037168003.2	2	0	63.704	0	0	0	0	0	0	0	0	Group IV
Artibeus.jamaicensis|XM_053656533.1	Artibeus.jamaicensis	Chordata	Mammalia	Chiroptera	Phyllostomidae	Artibeus	XM_053656533.1	1	0	0	0	0	0	0	0	0	0	52.19	Group II
Artibeus.jamaicensis|XM_053664534.1	Artibeus.jamaicensis	Chordata	Mammalia	Chiroptera	Phyllostomidae	Artibeus	XM_053664534.1	2	0	0	0	0	0	0	51.142	0	0	0	Group VII
Arvicanthis.niloticus|XM_034491157.1	Arvicanthis.niloticus	Chordata	Mammalia	Rodentia	Muridae	Arvicanthis	XM_034491157.1	1	63.874	0	0	0	0	0	0	0	0	0	Group I
Arvicanthis.niloticus|XM_034496021.1	Arvicanthis.niloticus	Chordata	Mammalia	Rodentia	Muridae	Arvicanthis	XM_034496021.1	2	0	64.045	0	0	0	0	0	0	0	0	Group IV
Arvicanthis.niloticus|XM_034496339.1	Arvicanthis.niloticus	Chordata	Mammalia	Rodentia	Muridae	Arvicanthis	XM_034496339.1	1	0	0	62.593	0	0	0	0	0	0	0	Group III
Arvicanthis.niloticus|XM_034504279.1	Arvicanthis.niloticus	Chordata	Mammalia	Rodentia	Muridae	Arvicanthis	XM_034504279.1	4	0	0	0	42.282	36	55.479	0	0	0	0	Group VII
Arvicanthis.niloticus|XM_034505101.1	Arvicanthis.niloticus	Chordata	Mammalia	Rodentia	Muridae	Arvicanthis	XM_034505101.1	4	0	0	0	45.517	67.089	41.611	35.2	0	0	0	Group VII
Arvicanthis.niloticus|XM_034505103.1	Arvicanthis.niloticus	Chordata	Mammalia	Rodentia	Muridae	Arvicanthis	XM_034505103.1	4	0	0	0	46.897	63.095	38.65	35.2	0	0	0	Group VII
Arvicola.amphibius|XM_038336834.1	Arvicola.amphibius	Chordata	Mammalia	Rodentia	Cricetidae	Arvicola	XM_038336834.1	3	0	0	0	0	0	0	0	72.472	0	0	Group VI	1	24
Arvicanthis.niloticus|XM_034506975.1	Arvicanthis.niloticus	Chordata	Mammalia	Rodentia	Muridae	Arvicanthis	XM_034506975.1	3	0	0	0	0	0	0	0	47.945	43.871	0	Group VI
Arvicanthis.niloticus|XM_034507897.1	Arvicanthis.niloticus	Chordata	Mammalia	Rodentia	Muridae	Arvicanthis	XM_034507897.1	3	0	0	0	0	0	0	0	41.958	82.781	0	Group VI
Arvicanthis.niloticus|XM_034508075.1	Arvicanthis.niloticus	Chordata	Mammalia	Rodentia	Muridae	Arvicanthis	XM_034508075.1	4	0	0	0	57.962	38.272	54.305	0	0	0	0	Group VII
Arvicanthis.niloticus|XM_034521293.1	Arvicanthis.niloticus	Chordata	Mammalia	Rodentia	Muridae	Arvicanthis	XM_034521293.1	1	0	0	0	0	0	0	0	0	0	50.365	Group II
Arvicola.amphibius|XM_038324140.2	Arvicola.amphibius	Chordata	Mammalia	Rodentia	Cricetidae	Arvicola	XM_038324140.2	1	62.632	0	0	0	0	0	0	0	0	0	Group I
Arvicola.amphibius|XM_038324145.1	Arvicola.amphibius	Chordata	Mammalia	Rodentia	Cricetidae	Arvicola	XM_038324145.1	1	65.445	0	0	0	0	0	0	0	0	0	Group I
Arvicola.amphibius|XM_038329201.1	Arvicola.amphibius	Chordata	Mammalia	Rodentia	Cricetidae	Arvicola	XM_038329201.1	1	0	0	0	0	0	0	0	0	0	51.087	Group II
Arvicola.amphibius|XM_038329225.1	Arvicola.amphibius	Chordata	Mammalia	Rodentia	Cricetidae	Arvicola	XM_038329225.1	1	0	0	59.259	0	0	0	0	0	0	0	Group III
Arvicola.amphibius|XM_038330972.1	Arvicola.amphibius	Chordata	Mammalia	Rodentia	Cricetidae	Arvicola	XM_038330972.1	2	0	65.799	0	0	0	0	0	0	0	0	Group IV
Arvicola.amphibius|XM_038335667.1	Arvicola.amphibius	Chordata	Mammalia	Rodentia	Cricetidae	Arvicola	XM_038335667.1	3	0	0	0	0	0	0	0	0	84.106	0	Group VI
Bison.bison.bison|ENSBBBT00000016488	Bison.bison.bison	Chordata	Mammalia	Artiodactyla	Bovidae	Bison	ENSBBBT00000016488	3	0	0	0	0	0	0	0	78.235	0	0	Group VI	1	23
Arvicola.amphibius|XM_038338043.1	Arvicola.amphibius	Chordata	Mammalia	Rodentia	Cricetidae	Arvicola	XM_038338043.1	4	0	0	0	52.027	41.975	64.384	0	0	0	0	Group VII
Arvicola.amphibius|XM_038338148.1	Arvicola.amphibius	Chordata	Mammalia	Rodentia	Cricetidae	Arvicola	XM_038338148.1	3	0	0	0	0	0	0	0	47.945	43.226	0	Group VI
Arvicola.amphibius|XM_038338206.1	Arvicola.amphibius	Chordata	Mammalia	Rodentia	Cricetidae	Arvicola	XM_038338206.1	4	0	0	0	44.138	68.966	38.365	31.387	0	0	0	Group VII
Arvicola.amphibius|XM_038338270.1	Arvicola.amphibius	Chordata	Mammalia	Rodentia	Cricetidae	Arvicola	XM_038338270.1	4	0	0	0	55.769	36.145	51.701	31.613	0	0	0	Group VII
Astatotilapia.calliptera|ENSACLT00000036451	Astatotilapia.calliptera	Chordata	Actinopteri	Cichliformes	Cichlidae	Astatotilapia	ENSACLT00000036451	2	0	33.544	0	0	0	0	0	0	0	0	Group IV
Astatotilapia.calliptera|ENSACLT00000036466	Astatotilapia.calliptera	Chordata	Actinopteri	Cichliformes	Cichlidae	Astatotilapia	ENSACLT00000036466	2	0	45.679	0	0	0	0	0	0	0	0	Group IV
Astyanax.mexicanus|ENSAMXT00000029981	Astyanax.mexicanus	Chordata	Actinopteri	Characiformes	Characidae	Astyanax	ENSAMXT00000029981	2	0	30.855	0	0	0	0	0	0	0	0	Group IV
Astyanax.mexicanus|ENSAMXT00000055185	Astyanax.mexicanus	Chordata	Actinopteri	Characiformes	Characidae	Astyanax	ENSAMXT00000055185	2	0	31.797	0	0	0	0	0	0	0	0	Group IV
Athene.cunicularia|ENSACUT00000005312	Athene.cunicularia	Chordata	Aves	Strigiformes	Strigidae	Athene	ENSACUT00000005312	1	36.095	0	0	0	0	0	0	0	0	0	Group I
Athene.cunicularia|ENSACUT00000014410	Athene.cunicularia	Chordata	Aves	Strigiformes	Strigidae	Athene	ENSACUT00000014410	2	0	37.264	0	0	0	0	0	0	0	0	Group V
Balaenoptera.musculus|ENSBMST00010005612	Balaenoptera.musculus	Chordata	Mammalia	Artiodactyla	Balaenopteridae	Balaenoptera	ENSBMST00010005612	1	0	0	0	0	0	0	0	0	0	53.237	Group II
Balaenoptera.musculus|ENSBMST00010010487	Balaenoptera.musculus	Chordata	Mammalia	Artiodactyla	Balaenopteridae	Balaenoptera	ENSBMST00010010487	1	78.756	0	0	0	0	0	0	0	0	0	Group I
Balaenoptera.musculus|ENSBMST00010021447	Balaenoptera.musculus	Chordata	Mammalia	Artiodactyla	Balaenopteridae	Balaenoptera	ENSBMST00010021447	1	0	0	71.324	0	0	0	0	0	0	0	Group III
Balaenoptera.musculus|ENSBMST00010021511	Balaenoptera.musculus	Chordata	Mammalia	Artiodactyla	Balaenopteridae	Balaenoptera	ENSBMST00010021511	2	0	65.056	0	0	0	0	0	0	0	0	Group IV
Balaenoptera.musculus|ENSBMST00010021735	Balaenoptera.musculus	Chordata	Mammalia	Artiodactyla	Balaenopteridae	Balaenoptera	ENSBMST00010021735	4	0	0	0	49.333	37.975	64.43	0	0	0	0	Group VII
Balaenoptera.musculus|ENSBMST00010021819	Balaenoptera.musculus	Chordata	Mammalia	Artiodactyla	Balaenopteridae	Balaenoptera	ENSBMST00010021819	4	0	0	0	68.243	47.126	53.75	35.811	0	0	0	Group VII
Balaenoptera.musculus|ENSBMST00010021973	Balaenoptera.musculus	Chordata	Mammalia	Artiodactyla	Balaenopteridae	Balaenoptera	ENSBMST00010021973	3	0	0	0	0	0	0	0	44.521	42.466	0	Group VI
Balaenoptera.musculus|ENSBMST00010022040	Balaenoptera.musculus	Chordata	Mammalia	Artiodactyla	Balaenopteridae	Balaenoptera	ENSBMST00010022040	3	0	0	0	0	0	0	0	0	76.821	0	Group VI
Balaenoptera.musculus|ENSBMST00010022141	Balaenoptera.musculus	Chordata	Mammalia	Artiodactyla	Balaenopteridae	Balaenoptera	ENSBMST00010022141	3	0	0	0	0	0	0	0	78.846	0	0	Group VI
Balearica.regulorum|XM_010301687.1	Balearica.regulorum	Chordata	Aves	Gruiformes	Gruidae	Balearica	XM_010301687.1	1	37.87	0	0	0	0	0	0	0	0	0	Group I
Balearica.regulorum|XM_010312535.1	Balearica.regulorum	Chordata	Aves	Gruiformes	Gruidae	Balearica	XM_010312535.1	2	0	34.749	0	0	0	0	0	0	0	0	Group V
Betta.splendens|ENSBSLT00000037699	Betta.splendens	Chordata	Actinopteri	Anabantiformes	Osphronemidae	Betta	ENSBSLT00000037699	2	0	29.817	0	0	0	0	0	0	0	0	Group IV
Bison.bison.bison|ENSBBBT00000000045	Bison.bison.bison	Chordata	Mammalia	Artiodactyla	Bovidae	Bison	ENSBBBT00000000045	4	0	0	0	70.139	46.835	56.707	38.065	0	0	0	Group VII
Bison.bison.bison|ENSBBBT00000000095	Bison.bison.bison	Chordata	Mammalia	Artiodactyla	Bovidae	Bison	ENSBBBT00000000095	4	0	0	0	59.292	0	68.966	0	0	0	0	Group VII
Bison.bison.bison|ENSBBBT00000000108	Bison.bison.bison	Chordata	Mammalia	Artiodactyla	Bovidae	Bison	ENSBBBT00000000108	2	0	0	0	0	0	0	43.75	0	0	0	Group VII
Bison.bison.bison|ENSBBBT00000000213	Bison.bison.bison	Chordata	Mammalia	Artiodactyla	Bovidae	Bison	ENSBBBT00000000213	2	0	0	0	0	0	0	61.009	0	0	0	Group VII
Bison.bison.bison|ENSBBBT00000000241	Bison.bison.bison	Chordata	Mammalia	Artiodactyla	Bovidae	Bison	ENSBBBT00000000241	2	0	61.338	0	0	0	0	0	0	0	0	Group IV
Bison.bison.bison|ENSBBBT00000000271	Bison.bison.bison	Chordata	Mammalia	Artiodactyla	Bovidae	Bison	ENSBBBT00000000271	1	0	0	71.375	0	0	0	0	0	0	0	Group III
Bison.bison.bison|ENSBBBT00000011818	Bison.bison.bison	Chordata	Mammalia	Artiodactyla	Bovidae	Bison	ENSBBBT00000011818	1	78.238	0	0	0	0	0	0	0	0	0	Group I
Bison.bison.bison|ENSBBBT00000016411	Bison.bison.bison	Chordata	Mammalia	Artiodactyla	Bovidae	Bison	ENSBBBT00000016411	4	0	0	0	45.578	63.529	45	37.778	0	0	0	Group VII
Bison.bison.bison|ENSBBBT00000016417	Bison.bison.bison	Chordata	Mammalia	Artiodactyla	Bovidae	Bison	ENSBBBT00000016417	3	0	0	0	0	0	0	0	46.575	41.096	0	Group VI
Bison.bison.bison|ENSBBBT00000016436	Bison.bison.bison	Chordata	Mammalia	Artiodactyla	Bovidae	Bison	ENSBBBT00000016436	3	0	0	0	0	0	0	0	0	86.093	0	Group VI
Bison.bison|XM_010834101.1	Bison.bison	Chordata	Mammalia	Artiodactyla	Bovidae	Bison	XM_010834101.1	3	0	0	0	0	0	0	0	78.235	0	0	Group VI	1	23
Bison.bison.bison|ENSBBBT00000022458	Bison.bison.bison	Chordata	Mammalia	Artiodactyla	Bovidae	Bison	ENSBBBT00000022458	1	0	0	0	0	0	0	0	0	0	56.475	Group II
Bison.bison|XM_010830331.1	Bison.bison	Chordata	Mammalia	Artiodactyla	Bovidae	Bison	XM_010830331.1	1	78.238	0	0	0	0	0	0	0	0	0	Group I
Bos.indicus|XM_019970257.1	Bos.indicus	Chordata	Mammalia	Artiodactyla	Bovidae	Bos	XM_019970257.1	3	0	0	0	0	0	0	0	78.235	0	0	Group VI	1	23
Bison.bison|XM_010834104.1	Bison.bison	Chordata	Mammalia	Artiodactyla	Bovidae	Bison	XM_010834104.1	3	0	0	0	0	0	0	0	0	86.093	0	Group VI
Bison.bison|XM_010834105.1	Bison.bison	Chordata	Mammalia	Artiodactyla	Bovidae	Bison	XM_010834105.1	3	0	0	0	0	0	0	0	46.575	41.096	0	Group VI
Bison.bison|XM_010834106.1	Bison.bison	Chordata	Mammalia	Artiodactyla	Bovidae	Bison	XM_010834106.1	4	0	0	0	70.139	44.706	57.616	37.975	0	0	0	Group VII
Bison.bison|XM_010834110.1	Bison.bison	Chordata	Mammalia	Artiodactyla	Bovidae	Bison	XM_010834110.1	2	0	0	0	0	0	0	60.194	0	0	0	Group VII
Bison.bison|XM_010834112.1	Bison.bison	Chordata	Mammalia	Artiodactyla	Bovidae	Bison	XM_010834112.1	2	0	61.338	0	0	0	0	0	0	0	0	Group IV
Bison.bison|XM_010834113.1	Bison.bison	Chordata	Mammalia	Artiodactyla	Bovidae	Bison	XM_010834113.1	1	0	0	71.375	0	0	0	0	0	0	0	Group III
Bison.bison|XM_010834128.1	Bison.bison	Chordata	Mammalia	Artiodactyla	Bovidae	Bison	XM_010834128.1	4	0	0	0	45.578	63.529	45	37.778	0	0	0	Group VII
Bison.bison|XM_010834129.1	Bison.bison	Chordata	Mammalia	Artiodactyla	Bovidae	Bison	XM_010834129.1	4	0	0	0	54.054	43.023	66.443	32.215	0	0	0	Group VII
Bison.bison|XM_010857096.1	Bison.bison	Chordata	Mammalia	Artiodactyla	Bovidae	Bison	XM_010857096.1	1	0	0	0	0	0	0	0	0	0	55.401	Group II
Bos.indicus|XM_019965971.1	Bos.indicus	Chordata	Mammalia	Artiodactyla	Bovidae	Bos	XM_019965971.1	1	0	0	0	0	0	0	0	0	0	60.791	Group II
Bos.indicus|XM_019969478.1	Bos.indicus	Chordata	Mammalia	Artiodactyla	Bovidae	Bos	XM_019969478.1	4	0	0	0	54.73	41.86	67.785	32.215	0	0	0	Group VII
Bos.indicus|XM_019969479.1	Bos.indicus	Chordata	Mammalia	Artiodactyla	Bovidae	Bos	XM_019969479.1	4	0	0	0	67.308	45.882	58.94	38.065	0	0	0	Group VII
Bos.indicus|XM_019969664.1	Bos.indicus	Chordata	Mammalia	Artiodactyla	Bovidae	Bos	XM_019969664.1	3	0	0	0	0	0	0	0	46.575	41.096	0	Group VI
Bos.indicus|XM_019969692.1	Bos.indicus	Chordata	Mammalia	Artiodactyla	Bovidae	Bos	XM_019969692.1	2	0	0	0	0	0	0	61.165	0	0	0	Group VII
Bos.indicus|XM_019969943.1	Bos.indicus	Chordata	Mammalia	Artiodactyla	Bovidae	Bos	XM_019969943.1	4	0	0	0	45.578	63.529	44.286	37.037	0	0	0	Group VII
Bos.indicus|XM_019970253.1	Bos.indicus	Chordata	Mammalia	Artiodactyla	Bovidae	Bos	XM_019970253.1	1	0	0	72.119	0	0	0	0	0	0	0	Group III
Bos.indicus|XM_019970254.1	Bos.indicus	Chordata	Mammalia	Artiodactyla	Bovidae	Bos	XM_019970254.1	2	0	60.967	0	0	0	0	0	0	0	0	Group IV
Bubalus.bubalis|XM_025261140.2	Bubalus.bubalis	Chordata	Mammalia	Artiodactyla	Bovidae	Bubalus	XM_025261140.2	3	0	0	0	0	0	0	0	65.842	0	0	Group VI	1	23
Bos.indicus|XM_019975735.1	Bos.indicus	Chordata	Mammalia	Artiodactyla	Bovidae	Bos	XM_019975735.1	1	77.72	0	0	0	0	0	0	0	0	0	Group I
Bos.mutus|ENSBMUT00000005700	Bos.mutus	Chordata	Mammalia	Artiodactyla	Bovidae	Bos	ENSBMUT00000005700	1	0	0	0	0	0	0	0	0	0	60.4	Group II
Bos.mutus|ENSBMUT00000011898	Bos.mutus	Chordata	Mammalia	Artiodactyla	Bovidae	Bos	ENSBMUT00000011898	1	0	0	72.119	0	0	0	0	0	0	0	Group III
Bos.mutus|ENSBMUT00000012104	Bos.mutus	Chordata	Mammalia	Artiodactyla	Bovidae	Bos	ENSBMUT00000012104	2	0	0	0	0	0	0	61.468	0	0	0	Group VII
Bos.mutus|ENSBMUT00000012117	Bos.mutus	Chordata	Mammalia	Artiodactyla	Bovidae	Bos	ENSBMUT00000012117	4	0	0	0	59.292	0	73.913	42	0	0	0	Group VII
Bos.mutus|ENSBMUT00000012248	Bos.mutus	Chordata	Mammalia	Artiodactyla	Bovidae	Bos	ENSBMUT00000012248	4	0	0	0	70.139	44.706	57.616	37.975	0	0	0	Group VII
Bos.mutus|ENSBMUT00000019652	Bos.mutus	Chordata	Mammalia	Artiodactyla	Bovidae	Bos	ENSBMUT00000019652	1	78.238	0	0	0	0	0	0	0	0	0	Group I
Bos.taurus|ENSBTAT00000001745	Bos.taurus	Chordata	Mammalia	Artiodactyla	Bovidae	Bos	ENSBTAT00000001745	2	0	61.338	0	0	0	0	0	0	0	0	Group IV
Bos.taurus|ENSBTAT00000002696	Bos.taurus	Chordata	Mammalia	Artiodactyla	Bovidae	Bos	ENSBTAT00000002696	4	0	28.409	0	45.578	67.089	45	37.226	0	0	0	Group VII
Bos.taurus|ENSBTAT00000013665	Bos.taurus	Chordata	Mammalia	Artiodactyla	Bovidae	Bos	ENSBTAT00000013665	1	0	0	72.491	0	0	0	0	0	0	0	Group III
Bos.taurus|ENSBTAT00000023970	Bos.taurus	Chordata	Mammalia	Artiodactyla	Bovidae	Bos	ENSBTAT00000023970	3	0	0	0	0	0	0	0	45.89	40.411	0	Group VI
Bos.taurus|ENSBTAT00000024412	Bos.taurus	Chordata	Mammalia	Artiodactyla	Bovidae	Bos	ENSBTAT00000024412	1	0	0	0	0	0	0	0	0	0	61.511	Group II
Bos.taurus|ENSBTAT00000029311	Bos.taurus	Chordata	Mammalia	Artiodactyla	Bovidae	Bos	ENSBTAT00000029311	2	0	0	0	0	0	0	61.165	0	0	0	Group VII
Bos.taurus|ENSBTAT00000033059	Bos.taurus	Chordata	Mammalia	Artiodactyla	Bovidae	Bos	ENSBTAT00000033059	2	0	0	0	0	0	0	40	0	0	0	Group VII
Bos.taurus|ENSBTAT00000045402	Bos.taurus	Chordata	Mammalia	Artiodactyla	Bovidae	Bos	ENSBTAT00000045402	4	0	0	0	54.054	42.353	67.089	35.22	0	0	0	Group VII
Bos.taurus|ENSBTAT00000065052	Bos.taurus	Chordata	Mammalia	Artiodactyla	Bovidae	Bos	ENSBTAT00000065052	1	77.72	0	0	0	0	0	0	0	0	0	Group I
Bos.taurus|ENSBTAT00000065203	Bos.taurus	Chordata	Mammalia	Artiodactyla	Bovidae	Bos	ENSBTAT00000065203	4	0	0	0	70.833	44.706	58.784	38.562	0	0	0	Group VII
Bos.taurus|ENSBTAT00000087066	Bos.taurus	Chordata	Mammalia	Artiodactyla	Bovidae	Bos	ENSBTAT00000087066	3	0	0	0	0	0	0	0	78.125	0	0	Group VI
Bubalus.bubalis|XM_006055989.3	Bubalus.bubalis	Chordata	Mammalia	Artiodactyla	Bovidae	Bubalus	XM_006055989.3	1	0	0	72.491	0	0	0	0	0	0	0	Group III
Bubalus.bubalis|XM_006055999.4	Bubalus.bubalis	Chordata	Mammalia	Artiodactyla	Bovidae	Bubalus	XM_006055999.4	4	0	30.556	0	44.156	61.176	45.714	36.029	0	0	0	Group VII
Bubalus.bubalis|XM_006056001.4	Bubalus.bubalis	Chordata	Mammalia	Artiodactyla	Bovidae	Bubalus	XM_006056001.4	3	0	0	0	0	0	0	0	46.575	41.096	0	Group VI
Bubalus.bubalis|XM_006056002.4	Bubalus.bubalis	Chordata	Mammalia	Artiodactyla	Bovidae	Bubalus	XM_006056002.4	3	0	0	0	0	0	0	0	0	84.768	0	Group VI
Bubalus.bubalis|XM_006065238.4	Bubalus.bubalis	Chordata	Mammalia	Artiodactyla	Bovidae	Bubalus	XM_006065238.4	1	78.238	0	0	0	0	0	0	0	0	0	Group I
Bubalus.bubalis|XM_006076453.4	Bubalus.bubalis	Chordata	Mammalia	Artiodactyla	Bovidae	Bubalus	XM_006076453.4	1	0	0	0	0	0	0	0	0	0	61.871	Group II
Bubalus.bubalis|XM_025260560.3	Bubalus.bubalis	Chordata	Mammalia	Artiodactyla	Bovidae	Bubalus	XM_025260560.3	2	0	61.338	0	0	0	0	0	0	0	0	Group IV
Bubalus.carabanensis|XM_055539107.1	Bubalus.carabanensis	Chordata	Mammalia	Artiodactyla	Bovidae	Bubalus	XM_055539107.1	3	0	0	0	0	0	0	0	77.647	0	0	Group VI	1	23
Bubalus.bubalis|XM_044925970.2	Bubalus.bubalis	Chordata	Mammalia	Artiodactyla	Bovidae	Bubalus	XM_044925970.2	2	0	0	0	0	0	0	61.927	0	0	0	Group VII
Bubalus.bubalis|XM_044926670.2	Bubalus.bubalis	Chordata	Mammalia	Artiodactyla	Bovidae	Bubalus	XM_044926670.2	4	0	0	0	70.139	44.706	55.758	37.821	0	0	0	Group VII
Bubalus.bubalis|XM_045162244.1	Bubalus.bubalis	Chordata	Mammalia	Artiodactyla	Bovidae	Bubalus	XM_045162244.1	4	0	0	0	53.378	41.176	60.759	35.882	0	0	0	Group VII
Bubalus.carabanensis|XM_055539101.1	Bubalus.carabanensis	Chordata	Mammalia	Artiodactyla	Bovidae	Bubalus	XM_055539101.1	1	0	0	72.491	0	0	0	0	0	0	0	Group III
Bubalus.carabanensis|XM_055539103.1	Bubalus.carabanensis	Chordata	Mammalia	Artiodactyla	Bovidae	Bubalus	XM_055539103.1	2	0	61.338	0	0	0	0	0	0	0	0	Group IV
Bubalus.carabanensis|XM_055539104.1	Bubalus.carabanensis	Chordata	Mammalia	Artiodactyla	Bovidae	Bubalus	XM_055539104.1	3	0	0	0	0	0	0	0	46.575	41.096	0	Group VI
Bubalus.carabanensis|XM_055539105.1	Bubalus.carabanensis	Chordata	Mammalia	Artiodactyla	Bovidae	Bubalus	XM_055539105.1	3	0	0	0	0	0	0	0	0	84.768	0	Group VI
Callorhinus.ursinus|XM_025868220.1	Callorhinus.ursinus	Chordata	Mammalia	Carnivora	Otariidae	Callorhinus	XM_025868220.1	3	0	0	0	0	0	0	0	78.977	0	0	Group VI	1	25
Bubalus.carabanensis|XM_055541728.1	Bubalus.carabanensis	Chordata	Mammalia	Artiodactyla	Bovidae	Bubalus	XM_055541728.1	2	0	0	0	0	0	0	58.257	0	0	0	Group VII
Bubalus.carabanensis|XM_055541729.1	Bubalus.carabanensis	Chordata	Mammalia	Artiodactyla	Bovidae	Bubalus	XM_055541729.1	4	0	0	0	53.378	41.176	63.758	35.57	0	0	0	Group VII
Bubalus.carabanensis|XM_055541730.1	Bubalus.carabanensis	Chordata	Mammalia	Artiodactyla	Bovidae	Bubalus	XM_055541730.1	4	0	0	0	66.667	44.706	57.616	37.821	0	0	0	Group VII
Bubalus.carabanensis|XM_055541731.1	Bubalus.carabanensis	Chordata	Mammalia	Artiodactyla	Bovidae	Bubalus	XM_055541731.1	4	0	31.25	0	44.898	58.824	45	36.029	0	0	0	Group VII
Bubalus.carabanensis|XM_055548010.1	Bubalus.carabanensis	Chordata	Mammalia	Artiodactyla	Bovidae	Bubalus	XM_055548010.1	1	78.238	0	0	0	0	0	0	0	0	0	Group I
Bubalus.carabanensis|XM_055578127.1	Bubalus.carabanensis	Chordata	Mammalia	Artiodactyla	Bovidae	Bubalus	XM_055578127.1	1	0	0	0	0	0	0	0	0	0	61.871	Group II
Bubo.bubo|ENSBOBT00000011621	Bubo.bubo	Chordata	Aves	Strigiformes	Strigidae	Bubo	ENSBOBT00000011621	1	36.095	0	0	0	0	0	0	0	0	0	Group I
Bubo.bubo|ENSBOBT00000023754	Bubo.bubo	Chordata	Aves	Strigiformes	Strigidae	Bubo	ENSBOBT00000023754	2	0	35.521	0	0	0	0	0	0	0	0	Group V
Buceros.rhinoceros|XM_010139549.1	Buceros.rhinoceros	Chordata	Aves	Bucerotiformes	Bucerotidae	Buceros	XM_010139549.1	1	38.172	0	0	0	0	0	0	0	0	0	Group I
Buceros.rhinoceros|XM_010143801.1	Buceros.rhinoceros	Chordata	Aves	Bucerotiformes	Bucerotidae	Buceros	XM_010143801.1	2	0	34.857	0	0	0	0	0	0	0	0	Group V
Budorcas.taxicolor|XM_052645263.1	Budorcas.taxicolor	Chordata	Mammalia	Artiodactyla	Bovidae	Budorcas	XM_052645263.1	1	0	0	0	0	0	0	0	0	0	61.29	Group II
Budorcas.taxicolor|XM_052648245.1	Budorcas.taxicolor	Chordata	Mammalia	Artiodactyla	Bovidae	Budorcas	XM_052648245.1	4	0	0	0	52.703	44.444	67.114	34.228	0	0	0	Group VII
Budorcas.taxicolor|XM_052648246.1	Budorcas.taxicolor	Chordata	Mammalia	Artiodactyla	Bovidae	Budorcas	XM_052648246.1	4	0	29.167	0	47.586	60.92	44.231	33.557	0	0	0	Group VII
Budorcas.taxicolor|XM_052649358.1	Budorcas.taxicolor	Chordata	Mammalia	Artiodactyla	Bovidae	Budorcas	XM_052649358.1	2	0	60.223	0	0	0	0	0	0	0	0	Group IV
Budorcas.taxicolor|XM_052649394.1	Budorcas.taxicolor	Chordata	Mammalia	Artiodactyla	Bovidae	Budorcas	XM_052649394.1	3	0	0	0	0	0	0	0	75.641	0	0	Group VI
Budorcas.taxicolor|XM_052649493.1	Budorcas.taxicolor	Chordata	Mammalia	Artiodactyla	Bovidae	Budorcas	XM_052649493.1	1	0	0	72.491	0	0	0	0	0	0	0	Group III
Budorcas.taxicolor|XM_052649539.1	Budorcas.taxicolor	Chordata	Mammalia	Artiodactyla	Bovidae	Budorcas	XM_052649539.1	2	0	0	0	0	0	0	61.468	0	0	0	Group VII
Budorcas.taxicolor|XM_052649597.1	Budorcas.taxicolor	Chordata	Mammalia	Artiodactyla	Bovidae	Budorcas	XM_052649597.1	4	0	0	0	72.028	50	56.522	36.538	0	0	0	Group VII
Budorcas.taxicolor|XM_052649733.1	Budorcas.taxicolor	Chordata	Mammalia	Artiodactyla	Bovidae	Budorcas	XM_052649733.1	3	0	0	0	0	0	0	0	0	84.106	0	Group VI
Budorcas.taxicolor|XM_052649775.1	Budorcas.taxicolor	Chordata	Mammalia	Artiodactyla	Bovidae	Budorcas	XM_052649775.1	3	0	0	0	0	0	0	0	46.575	43.151	0	Group VI
Budorcas.taxicolor|XM_052653199.1	Budorcas.taxicolor	Chordata	Mammalia	Artiodactyla	Bovidae	Budorcas	XM_052653199.1	1	77.72	0	0	0	0	0	0	0	0	0	Group I
Buteo.japonicus|ENSBJAT00000000633	Buteo.japonicus	Chordata	Aves	Accipitriformes	Accipitridae	Buteo	ENSBJAT00000000633	2	0	35.849	0	0	0	0	0	0	0	0	Group V
Buteo.japonicus|ENSBJAT00000008776	Buteo.japonicus	Chordata	Aves	Accipitriformes	Accipitridae	Buteo	ENSBJAT00000008776	1	36.686	0	0	0	0	0	0	0	0	0	Group I
Camelus.bactrianus|XM_010958971.2	Camelus.bactrianus	Chordata	Mammalia	Artiodactyla	Camelidae	Camelus	XM_010958971.2	3	0	0	0	0	0	0	0	78.531	43.421	0	Group VI	1	25
Cairina.moschata.domestica|ENSCMMT00000021729	Cairina.moschata.domestica	Chordata	Aves	Anseriformes	Anatidae	Cairina	ENSCMMT00000021729	1	0	35.758	0	0	0	0	0	0	0	0	Group V
Cairina.moschata.domestica|ENSCMMT00000025859	Cairina.moschata.domestica	Chordata	Aves	Anseriformes	Anatidae	Cairina	ENSCMMT00000025859	1	35.789	0	0	0	0	0	0	0	0	0	Group I
Calidris.pugnax|ENSCPUT00000010345	Calidris.pugnax	Chordata	Aves	Charadriiformes	Scolopacidae	Calidris	ENSCPUT00000010345	1	36.686	0	0	0	0	0	0	0	0	0	Group I
Calidris.pugnax|ENSCPUT00000019497	Calidris.pugnax	Chordata	Aves	Charadriiformes	Scolopacidae	Calidris	ENSCPUT00000019497	2	0	37.089	0	0	0	0	0	0	0	0	Group V
Calidris.pygmaea|ENSCPGT00000001674	Calidris.pygmaea	Chordata	Aves	Charadriiformes	Scolopacidae	Calidris	ENSCPGT00000001674	2	0	37.089	0	0	0	0	0	0	0	0	Group V
Calidris.pygmaea|ENSCPGT00000030841	Calidris.pygmaea	Chordata	Aves	Charadriiformes	Scolopacidae	Calidris	ENSCPGT00000030841	1	36.686	0	0	0	0	0	0	0	0	0	Group I
Callithrix.jacchus|ENSCJAT00000024244	Callithrix.jacchus	Chordata	Mammalia	Primates	Cebidae	Callithrix	ENSCJAT00000024244	1	80.829	0	0	0	0	0	0	0	0	0	Group I
Callithrix.jacchus|ENSCJAT00000027053	Callithrix.jacchus	Chordata	Mammalia	Primates	Cebidae	Callithrix	ENSCJAT00000027053	3	0	0	0	0	0	0	0	47.26	43.151	0	Group VI
Callithrix.jacchus|ENSCJAT00000031803	Callithrix.jacchus	Chordata	Mammalia	Primates	Cebidae	Callithrix	ENSCJAT00000031803	2	0	92.164	0	0	0	0	0	0	0	0	Group IV
Callithrix.jacchus|ENSCJAT00000031857	Callithrix.jacchus	Chordata	Mammalia	Primates	Cebidae	Callithrix	ENSCJAT00000031857	1	0	0	80.147	0	0	0	0	0	0	0	Group III
Callithrix.jacchus|ENSCJAT00000033713	Callithrix.jacchus	Chordata	Mammalia	Primates	Cebidae	Callithrix	ENSCJAT00000033713	2	0	0	0	0	0	0	73.853	0	0	0	Group VII
Callithrix.jacchus|ENSCJAT00000070511	Callithrix.jacchus	Chordata	Mammalia	Primates	Cebidae	Callithrix	ENSCJAT00000070511	4	0	0	0	78.981	39.326	53.741	0	0	0	0	Group VII
Callithrix.jacchus|ENSCJAT00000072820	Callithrix.jacchus	Chordata	Mammalia	Primates	Cebidae	Callithrix	ENSCJAT00000072820	1	0	0	0	0	0	0	0	0	0	87.407	Group II
Callithrix.jacchus|ENSCJAT00000079278	Callithrix.jacchus	Chordata	Mammalia	Primates	Cebidae	Callithrix	ENSCJAT00000079278	3	0	0	0	0	0	0	0	41.259	94.702	0	Group VI
Callithrix.jacchus|ENSCJAT00000079939	Callithrix.jacchus	Chordata	Mammalia	Primates	Cebidae	Callithrix	ENSCJAT00000079939	4	0	0	0	52.381	37.778	76.923	33.333	0	0	0	Group VII
Callithrix.jacchus|ENSCJAT00000128571	Callithrix.jacchus	Chordata	Mammalia	Primates	Cebidae	Callithrix	ENSCJAT00000128571	4	0	0	0	43.448	65.591	42.069	0	0	0	0	Group VII
Callithrix.jacchus|ENSCJAT00000134494	Callithrix.jacchus	Chordata	Mammalia	Primates	Cebidae	Callithrix	ENSCJAT00000134494	2	0	0	0	0	0	0	0	84.615	0	0	Group VI
Callorhinus.ursinus|XM_025867618.1	Callorhinus.ursinus	Chordata	Mammalia	Carnivora	Otariidae	Callorhinus	XM_025867618.1	1	0	0	72.325	0	0	0	0	0	0	0	Group III
Callorhinus.ursinus|XM_025867619.1	Callorhinus.ursinus	Chordata	Mammalia	Carnivora	Otariidae	Callorhinus	XM_025867619.1	4	0	0	0	45.455	59.524	46.497	31.126	0	0	0	Group VII
Callorhinus.ursinus|XM_025867621.1	Callorhinus.ursinus	Chordata	Mammalia	Carnivora	Otariidae	Callorhinus	XM_025867621.1	3	0	0	0	0	0	0	0	0	85.43	0	Group VI
Callorhinus.ursinus|XM_025868205.1	Callorhinus.ursinus	Chordata	Mammalia	Carnivora	Otariidae	Callorhinus	XM_025868205.1	2	0	64.794	0	0	0	0	0	0	0	0	Group IV
Callorhinus.ursinus|XM_025868207.1	Callorhinus.ursinus	Chordata	Mammalia	Carnivora	Otariidae	Callorhinus	XM_025868207.1	4	0	0	0	49.359	40.506	68.874	39.779	0	0	0	Group VII
Callorhinus.ursinus|XM_025868218.1	Callorhinus.ursinus	Chordata	Mammalia	Carnivora	Otariidae	Callorhinus	XM_025868218.1	3	0	0	0	0	0	0	0	46.575	45.205	0	Group VI
Camelus.ferus|XM_006183592.3	Camelus.ferus	Chordata	Mammalia	Artiodactyla	Camelidae	Camelus	XM_006183592.3	3	0	0	0	0	0	0	0	78.531	43.421	0	Group VI	1	25
Callorhinus.ursinus|XM_025887922.1	Callorhinus.ursinus	Chordata	Mammalia	Carnivora	Otariidae	Callorhinus	XM_025887922.1	1	0	0	0	0	0	0	0	0	0	64.964	Group II
Callorhinus.ursinus|XM_025893411.1	Callorhinus.ursinus	Chordata	Mammalia	Carnivora	Otariidae	Callorhinus	XM_025893411.1	1	78.125	0	0	0	0	0	0	0	0	0	Group I
Calypte.anna|XM_008490643.2	Calypte.anna	Chordata	Aves	Apodiformes	Trochilidae	Calypte	XM_008490643.2	2	0	32.819	0	0	0	0	0	0	0	0	Group V
Calypte.anna|XM_030464767.1	Calypte.anna	Chordata	Aves	Apodiformes	Trochilidae	Calypte	XM_030464767.1	1	35.326	0	0	0	0	0	0	0	0	0	Group I
Camarhynchus.parvulus|ENSCPVT00000003522	Camarhynchus.parvulus	Chordata	Aves	Passeriformes	Thraupidae	Camarhynchus	ENSCPVT00000003522	2	0	34.155	0	0	0	0	0	0	0	0	Group V
Camarhynchus.parvulus|ENSCPVT00000008076	Camarhynchus.parvulus	Chordata	Aves	Passeriformes	Thraupidae	Camarhynchus	ENSCPVT00000008076	2	0	0	0	0	0	0	0	44.595	38.365	0	Group VI
Canis.lupus.dingo|ENSCAFT00020024848	Canis.lupus.dingo	Chordata	Mammalia	Carnivora	Canidae	Canis	ENSCAFT00020024848	3	0	0	0	0	0	0	0	79.545	0	0	Group VI	1	25
Camelus.bactrianus|XM_010958977.2	Camelus.bactrianus	Chordata	Mammalia	Artiodactyla	Camelidae	Camelus	XM_010958977.2	2	0	65.056	0	0	0	0	0	0	0	0	Group IV
Camelus.bactrianus|XM_010958978.2	Camelus.bactrianus	Chordata	Mammalia	Artiodactyla	Camelidae	Camelus	XM_010958978.2	1	0	0	73.529	0	0	0	0	0	0	0	Group III
Camelus.bactrianus|XM_010959133.2	Camelus.bactrianus	Chordata	Mammalia	Artiodactyla	Camelidae	Camelus	XM_010959133.2	4	0	0	0	44.156	58.824	44.079	0	0	0	0	Group VII
Camelus.bactrianus|XM_010959135.2	Camelus.bactrianus	Chordata	Mammalia	Artiodactyla	Camelidae	Camelus	XM_010959135.2	4	0	0	0	54.73	38.824	63.58	31.081	0	0	0	Group VII
Camelus.bactrianus|XM_010959136.2	Camelus.bactrianus	Chordata	Mammalia	Artiodactyla	Camelidae	Camelus	XM_010959136.2	2	0	0	0	0	0	0	65.596	0	0	0	Group VII
Camelus.bactrianus|XM_010960648.2	Camelus.bactrianus	Chordata	Mammalia	Artiodactyla	Camelidae	Camelus	XM_010960648.2	1	0	0	0	0	0	0	0	0	0	61.29	Group II
Camelus.bactrianus|XM_010968922.2	Camelus.bactrianus	Chordata	Mammalia	Artiodactyla	Camelidae	Camelus	XM_010968922.2	1	71.503	0	0	0	0	0	0	0	0	0	Group I
Camelus.bactrianus|XM_045519551.1	Camelus.bactrianus	Chordata	Mammalia	Artiodactyla	Camelidae	Camelus	XM_045519551.1	3	0	0	0	0	0	0	0	42.759	82.857	0	Group VI
Camelus.bactrianus|XM_045519553.1	Camelus.bactrianus	Chordata	Mammalia	Artiodactyla	Camelidae	Camelus	XM_045519553.1	3	0	0	0	0	0	0	0	40.268	0	0	Group VI
Camelus.bactrianus|XM_045519709.1	Camelus.bactrianus	Chordata	Mammalia	Artiodactyla	Camelidae	Camelus	XM_045519709.1	4	0	0	0	67.308	49.383	57.823	33.784	0	0	0	Group VII
Camelus.dromedarius|ENSCDRT00005008218	Camelus.dromedarius	Chordata	Mammalia	Artiodactyla	Camelidae	Camelus	ENSCDRT00005008218	1	0	0	0	0	0	0	0	0	0	61.29	Group II
Camelus.dromedarius|ENSCDRT00005017754	Camelus.dromedarius	Chordata	Mammalia	Artiodactyla	Camelidae	Camelus	ENSCDRT00005017754	1	0	0	73.529	0	0	0	0	0	0	0	Group III
Camelus.dromedarius|ENSCDRT00005017840	Camelus.dromedarius	Chordata	Mammalia	Artiodactyla	Camelidae	Camelus	ENSCDRT00005017840	2	0	65.056	0	0	0	0	0	0	0	0	Group IV
Camelus.dromedarius|ENSCDRT00005018560	Camelus.dromedarius	Chordata	Mammalia	Artiodactyla	Camelidae	Camelus	ENSCDRT00005018560	2	0	0	0	0	0	0	66.514	0	0	0	Group VII
Camelus.dromedarius|ENSCDRT00005018832	Camelus.dromedarius	Chordata	Mammalia	Artiodactyla	Camelidae	Camelus	ENSCDRT00005018832	4	0	0	0	54.73	38.824	63.58	31.081	0	0	0	Group VII
Camelus.dromedarius|ENSCDRT00005018978	Camelus.dromedarius	Chordata	Mammalia	Artiodactyla	Camelidae	Camelus	ENSCDRT00005018978	4	0	0	0	67.949	50.649	58.503	34.028	0	0	0	Group VII
Camelus.dromedarius|ENSCDRT00005019052	Camelus.dromedarius	Chordata	Mammalia	Artiodactyla	Camelidae	Camelus	ENSCDRT00005019052	4	0	0	0	44.156	57.647	44.079	0	0	0	0	Group VII
Camelus.dromedarius|ENSCDRT00005019084	Camelus.dromedarius	Chordata	Mammalia	Artiodactyla	Camelidae	Camelus	ENSCDRT00005019084	3	0	0	0	0	0	0	0	47.26	42.466	0	Group VI
Camelus.dromedarius|ENSCDRT00005019157	Camelus.dromedarius	Chordata	Mammalia	Artiodactyla	Camelidae	Camelus	ENSCDRT00005019157	3	0	0	0	0	0	0	0	42.657	86.093	0	Group VI
Camelus.dromedarius|ENSCDRT00005019392	Camelus.dromedarius	Chordata	Mammalia	Artiodactyla	Camelidae	Camelus	ENSCDRT00005019392	3	0	0	0	0	0	0	0	83.916	45.652	0	Group VI
Camelus.dromedarius|ENSCDRT00005036145	Camelus.dromedarius	Chordata	Mammalia	Artiodactyla	Camelidae	Camelus	ENSCDRT00005036145	1	71.503	0	0	0	0	0	0	0	0	0	Group I
Canis.lupus.familiaris|ENSCAFT00845021339	Canis.lupus.familiaris	Chordata	Mammalia	Carnivora	Canidae	Canis	ENSCAFT00845021339	3	0	0	0	0	0	0	0	79.545	0	0	Group VI	1	25
Camelus.ferus|XM_014558296.2	Camelus.ferus	Chordata	Mammalia	Artiodactyla	Camelidae	Camelus	XM_014558296.2	1	0	0	73.529	0	0	0	0	0	0	0	Group III
Camelus.ferus|XM_014558297.2	Camelus.ferus	Chordata	Mammalia	Artiodactyla	Camelidae	Camelus	XM_014558297.2	4	0	0	0	54.73	38.824	63.58	31.081	0	0	0	Group VII
Camelus.ferus|XM_014558341.2	Camelus.ferus	Chordata	Mammalia	Artiodactyla	Camelidae	Camelus	XM_014558341.2	3	0	0	0	0	0	0	0	42.759	82.857	0	Group VI
Camelus.ferus|XM_032469528.1	Camelus.ferus	Chordata	Mammalia	Artiodactyla	Camelidae	Camelus	XM_032469528.1	2	0	0	0	0	0	0	65.596	0	0	0	Group VII
Camelus.ferus|XM_032469548.1	Camelus.ferus	Chordata	Mammalia	Artiodactyla	Camelidae	Camelus	XM_032469548.1	4	0	0	0	44.156	58.824	44.079	0	0	0	0	Group VII
Camelus.ferus|XM_032469643.1	Camelus.ferus	Chordata	Mammalia	Artiodactyla	Camelidae	Camelus	XM_032469643.1	3	0	0	0	0	0	0	0	40.268	0	0	Group VI
Camelus.ferus|XM_032469687.1	Camelus.ferus	Chordata	Mammalia	Artiodactyla	Camelidae	Camelus	XM_032469687.1	4	0	0	0	67.308	49.383	57.823	33.784	0	0	0	Group VII
Canis.lupus.dingo|ENSCAFT00020000037	Canis.lupus.dingo	Chordata	Mammalia	Carnivora	Canidae	Canis	ENSCAFT00020000037	1	0	0	0	0	0	0	0	0	0	60.311	Group II
Canis.lupus.dingo|ENSCAFT00020008624	Canis.lupus.dingo	Chordata	Mammalia	Carnivora	Canidae	Canis	ENSCAFT00020008624	1	74.576	0	0	0	0	0	0	0	0	0	Group I
Canis.lupus.dingo|ENSCAFT00020012801	Canis.lupus.dingo	Chordata	Mammalia	Carnivora	Canidae	Canis	ENSCAFT00020012801	1	0	0	0	0	0	0	0	0	0	61.224	Group II
Canis.lupus.dingo|ENSCAFT00020016548	Canis.lupus.dingo	Chordata	Mammalia	Carnivora	Canidae	Canis	ENSCAFT00020016548	1	0	0	0	0	0	0	0	0	0	67.273	Group II
Capra.hircus|ENSCHIT00000013363	Capra.hircus	Chordata	Mammalia	Artiodactyla	Bovidae	Capra	ENSCHIT00000013363	3	0	0	0	0	0	0	0	75.882	0	0	Group VI	1	32
Canis.lupus.dingo|ENSCAFT00020024857	Canis.lupus.dingo	Chordata	Mammalia	Carnivora	Canidae	Canis	ENSCAFT00020024857	3	0	0	0	0	0	0	0	42.069	88.742	0	Group VI
Canis.lupus.dingo|ENSCAFT00020024865	Canis.lupus.dingo	Chordata	Mammalia	Carnivora	Canidae	Canis	ENSCAFT00020024865	3	0	0	0	0	0	0	0	46.575	44.521	0	Group VI
Canis.lupus.dingo|ENSCAFT00020024869	Canis.lupus.dingo	Chordata	Mammalia	Carnivora	Canidae	Canis	ENSCAFT00020024869	4	0	0	0	43.506	62.791	44.586	32.667	0	0	0	Group VII
Canis.lupus.dingo|ENSCAFT00020024881	Canis.lupus.dingo	Chordata	Mammalia	Carnivora	Canidae	Canis	ENSCAFT00020024881	4	0	0	0	51.007	36.709	68.243	0	0	0	0	Group VII
Canis.lupus.dingo|ENSCAFT00020024891	Canis.lupus.dingo	Chordata	Mammalia	Carnivora	Canidae	Canis	ENSCAFT00020024891	2	0	63.941	0	0	0	0	0	0	0	0	Group IV
Canis.lupus.dingo|ENSCAFT00020024902	Canis.lupus.dingo	Chordata	Mammalia	Carnivora	Canidae	Canis	ENSCAFT00020024902	1	0	0	71.359	0	0	0	0	0	0	0	Group III
Canis.lupus.familiaris|ENSCAFT00845002682	Canis.lupus.familiaris	Chordata	Mammalia	Carnivora	Canidae	Canis	ENSCAFT00845002682	1	73.438	0	0	0	0	0	0	0	0	0	Group I
Canis.lupus.familiaris|ENSCAFT00845020065	Canis.lupus.familiaris	Chordata	Mammalia	Carnivora	Canidae	Canis	ENSCAFT00845020065	1	0	0	70.111	0	0	0	0	0	0	0	Group III
Canis.lupus.familiaris|ENSCAFT00845020421	Canis.lupus.familiaris	Chordata	Mammalia	Carnivora	Canidae	Canis	ENSCAFT00845020421	2	0	0	0	0	0	0	70.698	0	0	0	Group VII
Canis.lupus.familiaris|ENSCAFT00845020705	Canis.lupus.familiaris	Chordata	Mammalia	Carnivora	Canidae	Canis	ENSCAFT00845020705	2	0	63.941	0	0	0	0	0	0	0	0	Group IV
Canis.lupus.familiaris|ENSCAFT00845020925	Canis.lupus.familiaris	Chordata	Mammalia	Carnivora	Canidae	Canis	ENSCAFT00845020925	4	0	0	0	44.595	65.823	45.946	32.667	0	0	0	Group VII
Canis.lupus.familiaris|ENSCAFT00845020989	Canis.lupus.familiaris	Chordata	Mammalia	Carnivora	Canidae	Canis	ENSCAFT00845020989	3	0	0	0	0	0	0	0	46.575	44.521	0	Group VI
Canis.lupus.familiaris|ENSCAFT00845021183	Canis.lupus.familiaris	Chordata	Mammalia	Carnivora	Canidae	Canis	ENSCAFT00845021183	3	0	0	0	0	0	0	0	42.069	88.742	0	Group VI
Castor.canadensis|ENSCCNT00000028361	Castor.canadensis	Chordata	Mammalia	Rodentia	Castoridae	Castor	ENSCCNT00000028361	3	0	0	0	0	0	0	0	79.213	43.478	0	Group VI	1	26
Canis.lupus.familiaris|ENSCAFT00845042417	Canis.lupus.familiaris	Chordata	Mammalia	Carnivora	Canidae	Canis	ENSCAFT00845042417	1	0	0	0	0	0	0	0	0	0	60.517	Group II
Capra.hircus|ENSCHIT00000004940	Capra.hircus	Chordata	Mammalia	Artiodactyla	Bovidae	Capra	ENSCHIT00000004940	2	0	0	0	0	0	0	60.55	0	0	0	Group VII
Catagonus.wagneri|ENSCWAT00000015085	Catagonus.wagneri	Chordata	Mammalia	Artiodactyla	Tayassuidae	Catagonus	ENSCWAT00000015085	3	0	0	0	0	0	0	0	76.271	0	0	Group VI	1	25
Capra.hircus|ENSCHIT00000015122	Capra.hircus	Chordata	Mammalia	Artiodactyla	Bovidae	Capra	ENSCHIT00000015122	4	0	29.167	0	46.897	59.302	44.828	32.886	0	0	0	Group VII
Capra.hircus|ENSCHIT00000015669	Capra.hircus	Chordata	Mammalia	Artiodactyla	Bovidae	Capra	ENSCHIT00000015669	1	0	0	65.428	0	0	0	0	0	0	0	Group III
Capra.hircus|ENSCHIT00000030134	Capra.hircus	Chordata	Mammalia	Artiodactyla	Bovidae	Capra	ENSCHIT00000030134	1	0	0	0	0	0	0	0	0	0	61.29	Group II
Capra.hircus|ENSCHIT00000031111	Capra.hircus	Chordata	Mammalia	Artiodactyla	Bovidae	Capra	ENSCHIT00000031111	4	0	0	0	71.329	45.882	58.94	35.669	0	0	0	Group VII
Capra.hircus|ENSCHIT00000031278	Capra.hircus	Chordata	Mammalia	Artiodactyla	Bovidae	Capra	ENSCHIT00000031278	1	78.238	0	0	0	0	0	0	0	0	0	Group I
Capra.hircus|ENSCHIT00000032448	Capra.hircus	Chordata	Mammalia	Artiodactyla	Bovidae	Capra	ENSCHIT00000032448	3	0	0	0	0	0	0	0	45.033	42.384	0	Group VI
Capra.hircus|ENSCHIT00000037033	Capra.hircus	Chordata	Mammalia	Artiodactyla	Bovidae	Capra	ENSCHIT00000037033	4	0	0	0	52.703	43.21	63.924	33.108	0	0	0	Group VII
Capra.hircus|ENSCHIT00000037144	Capra.hircus	Chordata	Mammalia	Artiodactyla	Bovidae	Capra	ENSCHIT00000037144	2	0	60.223	0	0	0	0	0	0	0	0	Group IV
Capra.hircus|ENSCHIT00000040321	Capra.hircus	Chordata	Mammalia	Artiodactyla	Bovidae	Capra	ENSCHIT00000040321	3	0	0	0	0	0	0	0	0	84.106	0	Group VI
Cariama.cristata|XM_009699244.1	Cariama.cristata	Chordata	Aves	Cariamiformes	Cariamidae	Cariama	XM_009699244.1	2	0	33.463	0	0	0	0	0	0	0	0	Group V
Cariama.cristata|XM_009710093.1	Cariama.cristata	Chordata	Aves	Cariamiformes	Cariamidae	Cariama	XM_009710093.1	1	37.87	0	0	0	0	0	0	0	0	0	Group I
Carlito.syrichta|ENSTSYT00000002927	Carlito.syrichta	Chordata	Mammalia	Primates	Tarsiidae	Carlito	ENSTSYT00000002927	4	0	0	0	52.288	40.449	73.288	33.103	0	0	0	Group VII
Carlito.syrichta|ENSTSYT00000007876	Carlito.syrichta	Chordata	Mammalia	Primates	Tarsiidae	Carlito	ENSTSYT00000007876	2	0	0	0	0	0	0	65.258	0	0	0	Group VII
Carlito.syrichta|ENSTSYT00000007888	Carlito.syrichta	Chordata	Mammalia	Primates	Tarsiidae	Carlito	ENSTSYT00000007888	3	0	0	0	0	0	0	0	47.945	42.466	0	Group VI
Carlito.syrichta|ENSTSYT00000007899	Carlito.syrichta	Chordata	Mammalia	Primates	Tarsiidae	Carlito	ENSTSYT00000007899	2	0	78.358	0	0	0	0	0	0	0	0	Group IV
Carlito.syrichta|ENSTSYT00000009341	Carlito.syrichta	Chordata	Mammalia	Primates	Tarsiidae	Carlito	ENSTSYT00000009341	1	0	0	0	0	0	0	0	0	0	60.656	Group II
Carlito.syrichta|ENSTSYT00000011677	Carlito.syrichta	Chordata	Mammalia	Primates	Tarsiidae	Carlito	ENSTSYT00000011677	3	0	0	0	0	0	0	0	88.462	0	0	Group VI
Carlito.syrichta|ENSTSYT00000012201	Carlito.syrichta	Chordata	Mammalia	Primates	Tarsiidae	Carlito	ENSTSYT00000012201	1	0	0	75.824	0	0	0	0	0	0	0	Group III
Carlito.syrichta|ENSTSYT00000012214	Carlito.syrichta	Chordata	Mammalia	Primates	Tarsiidae	Carlito	ENSTSYT00000012214	3	0	0	0	0	0	0	0	0	88.079	0	Group VI
Carlito.syrichta|ENSTSYT00000013787	Carlito.syrichta	Chordata	Mammalia	Primates	Tarsiidae	Carlito	ENSTSYT00000013787	4	0	0	0	73.718	42.353	55.034	31.757	0	0	0	Group VII
Carlito.syrichta|ENSTSYT00000045516	Carlito.syrichta	Chordata	Mammalia	Primates	Tarsiidae	Carlito	ENSTSYT00000045516	1	73.057	0	0	0	0	0	0	0	0	0	Group I
Castor.canadensis|ENSCCNT00000012287	Castor.canadensis	Chordata	Mammalia	Rodentia	Castoridae	Castor	ENSCCNT00000012287	4	0	0	0	51.701	43.038	59.459	0	0	0	0	Group VII
Castor.canadensis|ENSCCNT00000012298	Castor.canadensis	Chordata	Mammalia	Rodentia	Castoridae	Castor	ENSCCNT00000012298	4	0	0	0	62.581	33.898	53.691	0	0	0	0	Group VII
Castor.canadensis|ENSCCNT00000012313	Castor.canadensis	Chordata	Mammalia	Rodentia	Castoridae	Castor	ENSCCNT00000012313	4	0	0	0	47.619	70.732	46.897	33.333	0	0	0	Group VII
Castor.canadensis|ENSCCNT00000012328	Castor.canadensis	Chordata	Mammalia	Rodentia	Castoridae	Castor	ENSCCNT00000012328	4	0	0	0	45.517	65.934	45.455	34.307	0	0	0	Group VII
Castor.canadensis|ENSCCNT00000012345	Castor.canadensis	Chordata	Mammalia	Rodentia	Castoridae	Castor	ENSCCNT00000012345	3	0	0	0	0	0	0	0	46.575	45.205	0	Group VI
Castor.canadensis|ENSCCNT00000012355	Castor.canadensis	Chordata	Mammalia	Rodentia	Castoridae	Castor	ENSCCNT00000012355	3	0	0	0	0	0	0	0	42.657	89.404	0	Group VI
Castor.canadensis|ENSCCNT00000018082	Castor.canadensis	Chordata	Mammalia	Rodentia	Castoridae	Castor	ENSCCNT00000018082	1	71.354	0	0	0	0	0	0	0	0	0	Group I
Castor.canadensis|ENSCCNT00000020496	Castor.canadensis	Chordata	Mammalia	Rodentia	Castoridae	Castor	ENSCCNT00000020496	1	0	0	0	0	0	0	0	0	0	60.584	Group II
Castor.canadensis|ENSCCNT00000025509	Castor.canadensis	Chordata	Mammalia	Rodentia	Castoridae	Castor	ENSCCNT00000025509	1	0	0	70.632	0	0	0	0	0	0	0	Group III
Castor.canadensis|ENSCCNT00000026168	Castor.canadensis	Chordata	Mammalia	Rodentia	Castoridae	Castor	ENSCCNT00000026168	2	0	71.747	0	0	0	0	0	0	0	0	Group IV
Cavia.aperea|ENSCAPT00000015902	Cavia.aperea	Chordata	Mammalia	Rodentia	Caviidae	Cavia	ENSCAPT00000015902	3	0	0	0	0	0	0	0	44.633	0	0	Group VI	1	22
Catagonus.wagneri|ENSCWAT00000004649	Catagonus.wagneri	Chordata	Mammalia	Artiodactyla	Tayassuidae	Catagonus	ENSCWAT00000004649	1	75.13	0	0	0	0	0	0	0	0	0	Group I
Catagonus.wagneri|ENSCWAT00000014614	Catagonus.wagneri	Chordata	Mammalia	Artiodactyla	Tayassuidae	Catagonus	ENSCWAT00000014614	1	0	0	68.75	0	0	0	0	0	0	0	Group III
Catagonus.wagneri|ENSCWAT00000014676	Catagonus.wagneri	Chordata	Mammalia	Artiodactyla	Tayassuidae	Catagonus	ENSCWAT00000014676	2	0	64.684	0	0	0	0	0	0	0	0	Group IV
Catagonus.wagneri|ENSCWAT00000014723	Catagonus.wagneri	Chordata	Mammalia	Artiodactyla	Tayassuidae	Catagonus	ENSCWAT00000014723	4	0	0	0	60	0	72.897	41.414	0	0	0	Group VII
Catagonus.wagneri|ENSCWAT00000014796	Catagonus.wagneri	Chordata	Mammalia	Artiodactyla	Tayassuidae	Catagonus	ENSCWAT00000014796	4	0	0	0	66.216	42.222	59.211	35.664	0	0	0	Group VII
Catagonus.wagneri|ENSCWAT00000014836	Catagonus.wagneri	Chordata	Mammalia	Artiodactyla	Tayassuidae	Catagonus	ENSCWAT00000014836	4	0	31.944	0	43.421	58.621	43.046	35.57	0	0	0	Group VII
Catagonus.wagneri|ENSCWAT00000014885	Catagonus.wagneri	Chordata	Mammalia	Artiodactyla	Tayassuidae	Catagonus	ENSCWAT00000014885	3	0	0	0	0	0	0	0	46.667	42.105	0	Group VI
Catagonus.wagneri|ENSCWAT00000014939	Catagonus.wagneri	Chordata	Mammalia	Artiodactyla	Tayassuidae	Catagonus	ENSCWAT00000014939	3	0	0	0	0	0	0	0	41.216	82.051	0	Group VI
Cavia.porcellus|ENSCPOT00000033771	Cavia.porcellus	Chordata	Mammalia	Rodentia	Caviidae	Cavia	ENSCPOT00000033771	3	0	0	0	0	0	0	0	66.102	0	0	Group VI	1	22
Catagonus.wagneri|ENSCWAT00000030474	Catagonus.wagneri	Chordata	Mammalia	Artiodactyla	Tayassuidae	Catagonus	ENSCWAT00000030474	1	0	0	0	0	0	0	0	0	0	53.957	Group II
Cathartes.aura|mrna.N323_01291	Cathartes.aura	Chordata	Aves	Accipitriformes	Cathartidae	Cathartes	mrna.N323_01291	1	36.686	0	0	0	0	0	0	0	0	0	Group I
Catharus.ustulatus|ENSCUST00005026600	Catharus.ustulatus	Chordata	Aves	Passeriformes	Turdidae	Catharus	ENSCUST00005026600	2	0	34.532	0	0	0	0	0	0	0	0	Group V
Catharus.ustulatus|ENSCUST00005027356	Catharus.ustulatus	Chordata	Aves	Passeriformes	Turdidae	Catharus	ENSCUST00005027356	2	0	34.532	0	0	0	0	0	0	0	0	Group V
Cavia.aperea|ENSCAPT00000011525	Cavia.aperea	Chordata	Mammalia	Rodentia	Caviidae	Cavia	ENSCAPT00000011525	1	0	0	0	0	0	0	0	0	0	53.112	Group II
Cavia.aperea|ENSCAPT00000012968	Cavia.aperea	Chordata	Mammalia	Rodentia	Caviidae	Cavia	ENSCAPT00000012968	1	68.394	0	0	0	0	0	0	0	0	0	Group I
Ceratotherium.simum.simum|XM_004435769.2	Ceratotherium.simum.simum	Chordata	Mammalia	Perissodactyla	Rhinocerotidae	Ceratotherium	XM_004435769.2	3	0	0	0	0	0	0	0	74.011	0	0	Group VI	1	25
Cavia.aperea|ENSCAPT00000017378	Cavia.aperea	Chordata	Mammalia	Rodentia	Caviidae	Cavia	ENSCAPT00000017378	3	0	0	0	0	0	0	0	0	46.903	0	Group VI
Cavia.porcellus|ENSCPOT00000003222	Cavia.porcellus	Chordata	Mammalia	Rodentia	Caviidae	Cavia	ENSCPOT00000003222	1	68.394	0	0	0	0	0	0	0	0	0	Group I
Cavia.porcellus|ENSCPOT00000008423	Cavia.porcellus	Chordata	Mammalia	Rodentia	Caviidae	Cavia	ENSCPOT00000008423	3	0	0	0	0	0	0	0	42.958	82.857	0	Group VI
Cavia.porcellus|ENSCPOT00000008606	Cavia.porcellus	Chordata	Mammalia	Rodentia	Caviidae	Cavia	ENSCPOT00000008606	3	0	0	0	0	0	0	0	45.89	43.836	0	Group VI
Cavia.porcellus|ENSCPOT00000019929	Cavia.porcellus	Chordata	Mammalia	Rodentia	Caviidae	Cavia	ENSCPOT00000019929	2	0	0	0	0	0	0	38.798	0	0	0	Group VII
Cavia.porcellus|ENSCPOT00000023113	Cavia.porcellus	Chordata	Mammalia	Rodentia	Caviidae	Cavia	ENSCPOT00000023113	2	0	0	0	0	0	0	38.037	0	0	0	Group VII
Cavia.porcellus|ENSCPOT00000025309	Cavia.porcellus	Chordata	Mammalia	Rodentia	Caviidae	Cavia	ENSCPOT00000025309	1	0	0	53.309	0	0	0	0	0	0	0	Group III
Cavia.porcellus|ENSCPOT00000032308	Cavia.porcellus	Chordata	Mammalia	Rodentia	Caviidae	Cavia	ENSCPOT00000032308	2	0	66.171	0	0	0	0	0	0	0	0	Group IV
Cavia.porcellus|ENSCPOT00000033412	Cavia.porcellus	Chordata	Mammalia	Rodentia	Caviidae	Cavia	ENSCPOT00000033412	4	0	0	0	47.945	61.25	48.227	32	0	0	0	Group VII
Cervus.canadensis|XM_043468787.1	Cervus.canadensis	Chordata	Mammalia	Artiodactyla	Cervidae	Cervus	XM_043468787.1	3	0	0	0	0	0	0	0	78.824	0	0	Group VI	1	23
Cavia.porcellus|ENSCPOT00000034884	Cavia.porcellus	Chordata	Mammalia	Rodentia	Caviidae	Cavia	ENSCPOT00000034884	4	0	0	0	49.624	57.778	46.269	0	0	0	0	Group VII
Vombatus.ursinus|ENSVURT00010012919	Vombatus.ursinus	Chordata	Mammalia	Diprotodontia	Vombatidae	Vombatus	ENSVURT00010012919	4	0	0	0	44.275	0	44.444	0	0	0	0	Group VII	1	24
Nycticebus.coucang|XM_053588929.1	Nycticebus.coucang	Chordata	Mammalia	Primates	Lorisidae	Nycticebus	XM_053588929.1	4	0	0	0	0	62.121	0	0	0	0	0	Group VII	1	32
Cavia.porcellus|ENSCPOT00000041573	Cavia.porcellus	Chordata	Mammalia	Rodentia	Caviidae	Cavia	ENSCPOT00000041573	4	0	0	0	53.02	42.683	69.178	31.25	0	0	0	Group VII
Cavia.porcellus|ENSCPOT00000045890	Cavia.porcellus	Chordata	Mammalia	Rodentia	Caviidae	Cavia	ENSCPOT00000045890	4	0	0	0	53.691	42.105	69.178	0	0	0	0	Group VII
Cavia.porcellus|ENSCPOT00000047199	Cavia.porcellus	Chordata	Mammalia	Rodentia	Caviidae	Cavia	ENSCPOT00000047199	1	0	0	0	0	0	0	0	0	0	55.401	Group II
Cavia.porcellus|ENSCPOT00000047438	Cavia.porcellus	Chordata	Mammalia	Rodentia	Caviidae	Cavia	ENSCPOT00000047438	4	0	29.286	0	45.205	60.465	44.681	32.667	0	0	0	Group VII
Cebus.imitator|ENSCCAT00000010109	Cebus.imitator	Chordata	Mammalia	Primates	Cebidae	Cebus	ENSCCAT00000010109	2	0	0	0	0	0	0	86.207	0	0	0	Group VII
Cebus.imitator|ENSCCAT00000024546	Cebus.imitator	Chordata	Mammalia	Primates	Cebidae	Cebus	ENSCCAT00000024546	4	0	0	0	79.085	35.955	53.378	0	0	0	0	Group VII
Cebus.imitator|ENSCCAT00000025875	Cebus.imitator	Chordata	Mammalia	Primates	Cebidae	Cebus	ENSCCAT00000025875	1	0	0	0	0	0	0	0	0	0	86.667	Group II
Cebus.imitator|ENSCCAT00000031020	Cebus.imitator	Chordata	Mammalia	Primates	Cebidae	Cebus	ENSCCAT00000031020	3	0	0	0	0	0	0	0	0	94.079	0	Group VI
Cebus.imitator|ENSCCAT00000032949	Cebus.imitator	Chordata	Mammalia	Primates	Cebidae	Cebus	ENSCCAT00000032949	4	0	0	0	48.276	76.344	46.897	29.801	0	0	0	Group VII
Cebus.imitator|ENSCCAT00000037804	Cebus.imitator	Chordata	Mammalia	Primates	Cebidae	Cebus	ENSCCAT00000037804	3	0	0	0	0	0	0	0	48.63	43.836	0	Group VI
Cebus.imitator|ENSCCAT00000038607	Cebus.imitator	Chordata	Mammalia	Primates	Cebidae	Cebus	ENSCCAT00000038607	4	0	0	0	54.483	37.778	78.698	34.228	0	0	0	Group VII
Cebus.imitator|ENSCCAT00000041006	Cebus.imitator	Chordata	Mammalia	Primates	Cebidae	Cebus	ENSCCAT00000041006	2	0	91.791	0	0	0	0	0	0	0	0	Group IV
Cebus.imitator|ENSCCAT00000052872	Cebus.imitator	Chordata	Mammalia	Primates	Cebidae	Cebus	ENSCCAT00000052872	3	0	0	0	0	0	0	0	87.179	0	0	Group VI
Cebus.imitator|ENSCCAT00000053715	Cebus.imitator	Chordata	Mammalia	Primates	Cebidae	Cebus	ENSCCAT00000053715	1	0	0	79.556	0	0	0	0	0	0	0	Group III
Cebus.imitator|ENSCCAT00000057447	Cebus.imitator	Chordata	Mammalia	Primates	Cebidae	Cebus	ENSCCAT00000057447	1	82.383	0	0	0	0	0	0	0	0	0	Group I
Ceratotherium.simum.simum|XM_004427326.2	Ceratotherium.simum.simum	Chordata	Mammalia	Perissodactyla	Rhinocerotidae	Ceratotherium	XM_004427326.2	1	79.058	0	0	0	0	0	0	0	0	0	Group I
Cervus.elaphus|XM_043917857.1	Cervus.elaphus	Chordata	Mammalia	Artiodactyla	Cervidae	Cervus	XM_043917857.1	3	0	0	0	0	0	0	0	78.235	0	0	Group VI	1	23
Ceratotherium.simum.simum|XM_004435772.2	Ceratotherium.simum.simum	Chordata	Mammalia	Perissodactyla	Rhinocerotidae	Ceratotherium	XM_004435772.2	3	0	0	0	0	0	0	0	47.26	43.151	0	Group VI
Ceratotherium.simum.simum|XM_004435895.2	Ceratotherium.simum.simum	Chordata	Mammalia	Perissodactyla	Rhinocerotidae	Ceratotherium	XM_004435895.2	4	0	0	0	68.153	42.5	58.278	37.313	0	0	0	Group VII
Ceratotherium.simum.simum|XM_004435896.2	Ceratotherium.simum.simum	Chordata	Mammalia	Perissodactyla	Rhinocerotidae	Ceratotherium	XM_004435896.2	4	0	0	0	50.676	40.741	66.667	33.333	0	0	0	Group VII
Ceratotherium.simum.simum|XM_014791568.1	Ceratotherium.simum.simum	Chordata	Mammalia	Perissodactyla	Rhinocerotidae	Ceratotherium	XM_014791568.1	4	0	0	0	47.973	63.75	47.183	34.307	0	0	0	Group VII
Ceratotherium.simum.simum|XM_014791569.1	Ceratotherium.simum.simum	Chordata	Mammalia	Perissodactyla	Rhinocerotidae	Ceratotherium	XM_014791569.1	2	0	70.536	0	0	0	0	0	0	0	0	Group IV
Ceratotherium.simum.simum|XM_014791610.1	Ceratotherium.simum.simum	Chordata	Mammalia	Perissodactyla	Rhinocerotidae	Ceratotherium	XM_014791610.1	1	0	0	73.704	0	0	0	0	0	0	0	Group III
Ceratotherium.simum.simum|XM_014791612.1	Ceratotherium.simum.simum	Chordata	Mammalia	Perissodactyla	Rhinocerotidae	Ceratotherium	XM_014791612.1	3	0	0	0	0	0	0	0	0	84.768	0	Group VI
Ceratotherium.simum.simum|XM_014791615.1	Ceratotherium.simum.simum	Chordata	Mammalia	Perissodactyla	Rhinocerotidae	Ceratotherium	XM_014791615.1	2	0	0	0	0	0	0	66.364	0	0	0	Group VII
Ceratotherium.simum.simum|XM_014792451.1	Ceratotherium.simum.simum	Chordata	Mammalia	Perissodactyla	Rhinocerotidae	Ceratotherium	XM_014792451.1	1	0	0	0	0	0	0	0	0	0	58.333	Group II
Cercocebus.atys|ENSCATT00000015919	Cercocebus.atys	Chordata	Mammalia	Primates	Cercopithecidae	Cercocebus	ENSCATT00000015919	3	0	0	0	0	0	0	0	0	96.026	0	Group VI
Cercocebus.atys|ENSCATT00000026745	Cercocebus.atys	Chordata	Mammalia	Primates	Cercopithecidae	Cercocebus	ENSCATT00000026745	4	0	0	0	91.772	44.578	58.503	0	0	0	0	Group VII
Cercocebus.atys|ENSCATT00000027113	Cercocebus.atys	Chordata	Mammalia	Primates	Cercopithecidae	Cercocebus	ENSCATT00000027113	3	0	0	0	0	0	0	0	48.63	42.466	0	Group VI
Cercocebus.atys|ENSCATT00000029861	Cercocebus.atys	Chordata	Mammalia	Primates	Cercopithecidae	Cercocebus	ENSCATT00000029861	4	0	0	0	58.784	42.553	89.349	33.557	0	0	0	Group VII
Cercocebus.atys|ENSCATT00000042180	Cercocebus.atys	Chordata	Mammalia	Primates	Cercopithecidae	Cercocebus	ENSCATT00000042180	2	0	91.418	0	0	0	0	0	0	0	0	Group IV
Cercocebus.atys|ENSCATT00000047449	Cercocebus.atys	Chordata	Mammalia	Primates	Cercopithecidae	Cercocebus	ENSCATT00000047449	2	0	0	0	0	0	0	94.495	0	0	0	Group VII
Cercocebus.atys|ENSCATT00000058516	Cercocebus.atys	Chordata	Mammalia	Primates	Cercopithecidae	Cercocebus	ENSCATT00000058516	2	0	0	0	0	87.117	0	0	0	0	0	Group VII
Cercocebus.atys|ENSCATT00000059480	Cercocebus.atys	Chordata	Mammalia	Primates	Cercopithecidae	Cercocebus	ENSCATT00000059480	3	0	0	0	0	0	0	0	90.964	0	0	Group VI
Cercocebus.atys|ENSCATT00000060324	Cercocebus.atys	Chordata	Mammalia	Primates	Cercopithecidae	Cercocebus	ENSCATT00000060324	1	0	0	90.037	0	0	0	0	0	0	0	Group III
Cercocebus.atys|ENSCATT00000062133	Cercocebus.atys	Chordata	Mammalia	Primates	Cercopithecidae	Cercocebus	ENSCATT00000062133	1	0	0	0	0	0	0	0	0	0	92.193	Group II
Cercocebus.atys|ENSCATT00000067006	Cercocebus.atys	Chordata	Mammalia	Primates	Cercopithecidae	Cercocebus	ENSCATT00000067006	1	94.819	0	0	0	0	0	0	0	0	0	Group I
Cervus.hanglu.yarkandensis|ENSCHYT00000008243	Cervus.hanglu.yarkandensis	Chordata	Mammalia	Artiodactyla	Cervidae	Cervus	ENSCHYT00000008243	3	0	0	0	0	0	0	0	60.455	0	0	Group VI	1	23
Cervus.canadensis|XM_043468793.1	Cervus.canadensis	Chordata	Mammalia	Artiodactyla	Cervidae	Cervus	XM_043468793.1	4	0	0	0	52.703	39.08	62.745	33.784	0	0	0	Group VII
Cervus.canadensis|XM_043468798.1	Cervus.canadensis	Chordata	Mammalia	Artiodactyla	Cervidae	Cervus	XM_043468798.1	4	0	0	0	70.629	44.706	57.616	37.179	0	0	0	Group VII
Cervus.canadensis|XM_043468800.1	Cervus.canadensis	Chordata	Mammalia	Artiodactyla	Cervidae	Cervus	XM_043468800.1	4	0	0	0	45.455	59.302	47.143	33.333	0	0	0	Group VII
Cervus.canadensis|XM_043468801.1	Cervus.canadensis	Chordata	Mammalia	Artiodactyla	Cervidae	Cervus	XM_043468801.1	2	0	59.851	0	0	0	0	0	0	0	0	Group IV
Cervus.canadensis|XM_043470460.1	Cervus.canadensis	Chordata	Mammalia	Artiodactyla	Cervidae	Cervus	XM_043470460.1	3	0	0	0	0	0	0	0	0	82.781	0	Group VI
Cervus.canadensis|XM_043470462.1	Cervus.canadensis	Chordata	Mammalia	Artiodactyla	Cervidae	Cervus	XM_043470462.1	3	0	0	0	0	0	0	0	45.89	42.466	0	Group VI
Cervus.canadensis|XM_043470463.1	Cervus.canadensis	Chordata	Mammalia	Artiodactyla	Cervidae	Cervus	XM_043470463.1	2	0	0	0	0	0	0	41.361	0	0	0	Group VII
Cervus.canadensis|XM_043470466.1	Cervus.canadensis	Chordata	Mammalia	Artiodactyla	Cervidae	Cervus	XM_043470466.1	2	0	0	0	0	0	36.486	65.438	0	0	0	Group VII
Cervus.canadensis|XM_043470469.1	Cervus.canadensis	Chordata	Mammalia	Artiodactyla	Cervidae	Cervus	XM_043470469.1	1	0	0	72.491	0	0	0	0	0	0	0	Group III
Cervus.canadensis|XM_043482065.1	Cervus.canadensis	Chordata	Mammalia	Artiodactyla	Cervidae	Cervus	XM_043482065.1	1	78.756	0	0	0	0	0	0	0	0	0	Group I
Cervus.canadensis|XM_043487059.1	Cervus.canadensis	Chordata	Mammalia	Artiodactyla	Cervidae	Cervus	XM_043487059.1	1	0	0	0	0	0	0	0	0	0	60.432	Group II
Cervus.elaphus|XM_043891193.1	Cervus.elaphus	Chordata	Mammalia	Artiodactyla	Cervidae	Cervus	XM_043891193.1	1	0	0	0	0	0	0	0	0	0	60.791	Group II
Cervus.elaphus|XM_043899215.1	Cervus.elaphus	Chordata	Mammalia	Artiodactyla	Cervidae	Cervus	XM_043899215.1	1	79.275	0	0	0	0	0	0	0	0	0	Group I
Cervus.elaphus|XM_043916151.1	Cervus.elaphus	Chordata	Mammalia	Artiodactyla	Cervidae	Cervus	XM_043916151.1	3	0	0	0	0	0	0	0	45.89	42.466	0	Group VI
Cervus.elaphus|XM_043916162.1	Cervus.elaphus	Chordata	Mammalia	Artiodactyla	Cervidae	Cervus	XM_043916162.1	4	0	0	0	70.629	44.706	57.616	37.179	0	0	0	Group VII
Cervus.elaphus|XM_043916164.1	Cervus.elaphus	Chordata	Mammalia	Artiodactyla	Cervidae	Cervus	XM_043916164.1	1	0	0	72.119	0	0	0	0	0	0	0	Group III
Cervus.elaphus|XM_043916166.1	Cervus.elaphus	Chordata	Mammalia	Artiodactyla	Cervidae	Cervus	XM_043916166.1	4	0	0	0	52.703	41.379	62.092	33.108	0	0	0	Group VII
Cervus.elaphus|XM_043916631.1	Cervus.elaphus	Chordata	Mammalia	Artiodactyla	Cervidae	Cervus	XM_043916631.1	2	0	0	0	0	0	0	65.438	0	0	0	Group VII
Cervus.elaphus|XM_043917147.1	Cervus.elaphus	Chordata	Mammalia	Artiodactyla	Cervidae	Cervus	XM_043917147.1	3	0	0	0	0	0	0	0	0	83.444	0	Group VI
Cervus.elaphus|XM_043917727.1	Cervus.elaphus	Chordata	Mammalia	Artiodactyla	Cervidae	Cervus	XM_043917727.1	2	0	0	0	0	0	0	41.361	0	0	0	Group VII
Cervus.elaphus|XM_043917751.1	Cervus.elaphus	Chordata	Mammalia	Artiodactyla	Cervidae	Cervus	XM_043917751.1	4	0	0	0	44.805	59.302	47.143	33.121	0	0	0	Group VII
Chionomys.nivalis|XM_057755325.1	Chionomys.nivalis	Chordata	Mammalia	Rodentia	Cricetidae	Chionomys	XM_057755325.1	3	0	0	0	0	0	0	0	71.348	0	0	Group VI	1	24
Cervus.elaphus|XM_043917861.1	Cervus.elaphus	Chordata	Mammalia	Artiodactyla	Cervidae	Cervus	XM_043917861.1	2	0	59.851	0	0	0	0	0	0	0	0	Group IV
Cervus.hanglu.yarkandensis|ENSCHYT00000001606	Cervus.hanglu.yarkandensis	Chordata	Mammalia	Artiodactyla	Cervidae	Cervus	ENSCHYT00000001606	1	79.275	0	0	0	0	0	0	0	0	0	Group I
Cervus.hanglu.yarkandensis|ENSCHYT00000007981	Cervus.hanglu.yarkandensis	Chordata	Mammalia	Artiodactyla	Cervidae	Cervus	ENSCHYT00000007981	1	0	0	72.119	0	0	0	0	0	0	0	Group III
Cervus.hanglu.yarkandensis|ENSCHYT00000008089	Cervus.hanglu.yarkandensis	Chordata	Mammalia	Artiodactyla	Cervidae	Cervus	ENSCHYT00000008089	2	0	0	0	0	0	36.486	64.977	0	0	0	Group VII
Cervus.hanglu.yarkandensis|ENSCHYT00000008144	Cervus.hanglu.yarkandensis	Chordata	Mammalia	Artiodactyla	Cervidae	Cervus	ENSCHYT00000008144	4	0	0	0	55.752	0	68.103	0	0	0	0	Group VII
Cervus.hanglu.yarkandensis|ENSCHYT00000008159	Cervus.hanglu.yarkandensis	Chordata	Mammalia	Artiodactyla	Cervidae	Cervus	ENSCHYT00000008159	4	0	0	0	69.93	43.529	54.658	36.364	0	0	0	Group VII
Cervus.hanglu.yarkandensis|ENSCHYT00000008172	Cervus.hanglu.yarkandensis	Chordata	Mammalia	Artiodactyla	Cervidae	Cervus	ENSCHYT00000008172	4	0	0	0	44.805	59.302	47.143	33.121	0	0	0	Group VII
Cervus.hanglu.yarkandensis|ENSCHYT00000008216	Cervus.hanglu.yarkandensis	Chordata	Mammalia	Artiodactyla	Cervidae	Cervus	ENSCHYT00000008216	3	0	0	0	0	0	0	0	0	83.444	0	Group VI
Chlorocebus.sabaeus|ENSCSAT00000014790	Chlorocebus.sabaeus	Chordata	Mammalia	Primates	Cercopithecidae	Chlorocebus	ENSCSAT00000014790	3	0	0	0	0	0	0	0	95.48	0	0	Group VI	1	25
Cervus.hanglu.yarkandensis|ENSCHYT00000044799	Cervus.hanglu.yarkandensis	Chordata	Mammalia	Artiodactyla	Cervidae	Cervus	ENSCHYT00000044799	1	0	0	0	0	0	0	0	0	0	60.791	Group II
Chaetura.pelagica|XM_009997421.1	Chaetura.pelagica	Chordata	Aves	Apodiformes	Apodidae	Chaetura	XM_009997421.1	1	36.145	0	0	0	0	0	0	0	0	0	Group I
Chaetura.pelagica|XM_010000499.1	Chaetura.pelagica	Chordata	Aves	Apodiformes	Apodidae	Chaetura	XM_010000499.1	2	0	35.211	0	0	0	0	0	0	0	0	Group V
Charadrius.vociferus|XM_009880208.1	Charadrius.vociferus	Chordata	Aves	Charadriiformes	Charadriidae	Charadrius	XM_009880208.1	2	0	33.977	0	0	0	0	0	0	0	0	Group V
Charadrius.vociferus|XM_009881506.1	Charadrius.vociferus	Chordata	Aves	Charadriiformes	Charadriidae	Charadrius	XM_009881506.1	2	0	0	0	0	0	0	0	45.27	39.161	0	Group VI
Charadrius.vociferus|XM_009882451.1	Charadrius.vociferus	Chordata	Aves	Charadriiformes	Charadriidae	Charadrius	XM_009882451.1	1	37.87	0	0	0	0	0	0	0	0	0	Group I
Chelonia.mydas|XM_007066017.4	Chelonia.mydas	Chordata	Reptilia	Testudines	Cheloniidae	Chelonia	XM_007066017.4	2	0	35.612	28.235	0	0	0	0	0	0	0	Group V
Chelonia.mydas|XM_027828338.3	Chelonia.mydas	Chordata	Reptilia	Testudines	Cheloniidae	Chelonia	XM_027828338.3	3	0	0	0	0	0	0	35.484	0	39.189	0	Group VI
Chelonia.mydas|XM_037882297.2	Chelonia.mydas	Chordata	Reptilia	Testudines	Cheloniidae	Chelonia	XM_037882297.2	1	40.513	0	0	0	0	0	0	0	0	0	Group I
Chelonia.mydas|XM_037886449.2	Chelonia.mydas	Chordata	Reptilia	Testudines	Cheloniidae	Chelonia	XM_037886449.2	3	0	33.803	0	0	0	0	0	45.752	46.154	0	Group VI
Choloepus.didactylus|XM_037806957.1	Choloepus.didactylus	Chordata	Mammalia	Pilosa	Megalonychidae	Choloepus	XM_037806957.1	3	0	0	0	0	0	0	0	76.136	45.255	0	Group VI	1	25
Chelonia.mydas|XM_043536330.1	Chelonia.mydas	Chordata	Reptilia	Testudines	Cheloniidae	Chelonia	XM_043536330.1	2	0	29.06	0	0	0	0	0	0	0	0	Group V
Chelonoidis.abingdonii|ENSCABT00000018028	Chelonoidis.abingdonii	Chordata	Reptilia	Testudines	Testudinidae	Chelonoidis	ENSCABT00000018028	3	0	0	0	0	0	0	33.553	45.775	43.662	0	Group VI
Chelonoidis.abingdonii|ENSCABT00000018108	Chelonoidis.abingdonii	Chordata	Reptilia	Testudines	Testudinidae	Chelonoidis	ENSCABT00000018108	2	0	0	0	0	0	0	0	52.713	50.833	0	Group VI
Chelonoidis.abingdonii|ENSCABT00000018508	Chelonoidis.abingdonii	Chordata	Reptilia	Testudines	Testudinidae	Chelonoidis	ENSCABT00000018508	2	0	35.6	26.471	0	0	0	0	0	0	0	Group V
Chelonoidis.abingdonii|ENSCABT00000028727	Chelonoidis.abingdonii	Chordata	Reptilia	Testudines	Testudinidae	Chelonoidis	ENSCABT00000028727	1	39.011	0	0	0	0	0	0	0	0	0	Group I
Choloepus.didactylus|XM_037807486.1	Choloepus.didactylus	Chordata	Mammalia	Pilosa	Megalonychidae	Choloepus	XM_037807486.1	3	0	0	0	0	0	0	0	76.136	45.255	0	Group VI	1	25
Chelydra.serpentina|ENSCSRT00000008116	Chelydra.serpentina	Chordata	Reptilia	Testudines	Chelydridae	Chelydra	ENSCSRT00000008116	3	0	0	0	0	0	0	0	51.408	47.973	0	Group VI
Chelydra.serpentina|ENSCSRT00000012581	Chelydra.serpentina	Chordata	Reptilia	Testudines	Chelydridae	Chelydra	ENSCSRT00000012581	1	39.037	0	0	0	0	0	0	0	0	0	Group I
Chelydra.serpentina|ENSCSRT00000025296	Chelydra.serpentina	Chordata	Reptilia	Testudines	Chelydridae	Chelydra	ENSCSRT00000025296	2	0	35.242	0	0	0	0	0	0	0	0	Group V
Chelydra.serpentina|ENSCSRT00000025380	Chelydra.serpentina	Chordata	Reptilia	Testudines	Chelydridae	Chelydra	ENSCSRT00000025380	3	0	0	0	0	0	0	35.333	0	36.735	0	Group VI
Chinchilla.lanigera|ENSCLAT00000005230	Chinchilla.lanigera	Chordata	Mammalia	Rodentia	Chinchillidae	Chinchilla	ENSCLAT00000005230	3	0	0	0	0	0	0	0	47.945	44.444	0	Group VI
Chinchilla.lanigera|ENSCLAT00000005304	Chinchilla.lanigera	Chordata	Mammalia	Rodentia	Chinchillidae	Chinchilla	ENSCLAT00000005304	4	0	0	0	48.872	69.118	46.617	0	0	0	0	Group VII
Chinchilla.lanigera|ENSCLAT00000005368	Chinchilla.lanigera	Chordata	Mammalia	Rodentia	Chinchillidae	Chinchilla	ENSCLAT00000005368	4	0	36.957	0	50.442	68.333	42.735	0	0	0	0	Group VII
Chinchilla.lanigera|ENSCLAT00000005417	Chinchilla.lanigera	Chordata	Mammalia	Rodentia	Chinchillidae	Chinchilla	ENSCLAT00000005417	2	0	69.888	0	0	0	0	0	0	0	0	Group IV
Chinchilla.lanigera|ENSCLAT00000005746	Chinchilla.lanigera	Chordata	Mammalia	Rodentia	Chinchillidae	Chinchilla	ENSCLAT00000005746	4	0	0	0	47.619	61.628	46.099	34.058	0	0	0	Group VII
Chinchilla.lanigera|ENSCLAT00000005998	Chinchilla.lanigera	Chordata	Mammalia	Rodentia	Chinchillidae	Chinchilla	ENSCLAT00000005998	1	0	0	55.762	0	0	0	0	0	0	0	Group III
Chinchilla.lanigera|ENSCLAT00000006151	Chinchilla.lanigera	Chordata	Mammalia	Rodentia	Chinchillidae	Chinchilla	ENSCLAT00000006151	4	0	0	0	53.741	43.902	67.808	36	0	0	0	Group VII
Chinchilla.lanigera|ENSCLAT00000007205	Chinchilla.lanigera	Chordata	Mammalia	Rodentia	Chinchillidae	Chinchilla	ENSCLAT00000007205	3	0	0	0	0	0	0	0	72.611	0	0	Group VI
Chinchilla.lanigera|ENSCLAT00000008561	Chinchilla.lanigera	Chordata	Mammalia	Rodentia	Chinchillidae	Chinchilla	ENSCLAT00000008561	3	0	0	0	0	0	0	0	0	86.093	0	Group VI
Chinchilla.lanigera|ENSCLAT00000012456	Chinchilla.lanigera	Chordata	Mammalia	Rodentia	Chinchillidae	Chinchilla	ENSCLAT00000012456	1	0	0	0	0	0	0	0	0	0	55.636	Group II
Chinchilla.lanigera|ENSCLAT00000017753	Chinchilla.lanigera	Chordata	Mammalia	Rodentia	Chinchillidae	Chinchilla	ENSCLAT00000017753	1	69.43	0	0	0	0	0	0	0	0	0	Group I
Chionomys.nivalis|XM_057754599.1	Chionomys.nivalis	Chordata	Mammalia	Rodentia	Cricetidae	Chionomys	XM_057754599.1	2	0	0	0	0	0	0	40.625	0	0	0	Group VII
Chionomys.nivalis|XM_057754601.1	Chionomys.nivalis	Chordata	Mammalia	Rodentia	Cricetidae	Chionomys	XM_057754601.1	4	0	0	0	51.351	41.975	61.842	0	0	0	0	Group VII
Chionomys.nivalis|XM_057754602.1	Chionomys.nivalis	Chordata	Mammalia	Rodentia	Cricetidae	Chionomys	XM_057754602.1	4	0	0	0	56.209	34.94	51.701	0	0	0	0	Group VII
Chionomys.nivalis|XM_057754603.1	Chionomys.nivalis	Chordata	Mammalia	Rodentia	Cricetidae	Chionomys	XM_057754603.1	4	0	0	0	44.138	70.886	40.268	32.117	0	0	0	Group VII
Chrysochloris.asiatica|XM_006876452.1	Chrysochloris.asiatica	Chordata	Mammalia	Afrosoricida	Chrysochloridae	Chrysochloris	XM_006876452.1	3	0	0	0	0	0	0	0	63.218	0	0	Group VI	1	23
Chionomys.nivalis|XM_057755746.1	Chionomys.nivalis	Chordata	Mammalia	Rodentia	Cricetidae	Chionomys	XM_057755746.1	3	0	0	0	0	0	0	0	47.26	43.871	0	Group VI
Chionomys.nivalis|XM_057755836.1	Chionomys.nivalis	Chordata	Mammalia	Rodentia	Cricetidae	Chionomys	XM_057755836.1	3	0	0	0	0	0	0	0	0	83.444	0	Group VI
Chionomys.nivalis|XM_057767096.1	Chionomys.nivalis	Chordata	Mammalia	Rodentia	Cricetidae	Chionomys	XM_057767096.1	1	60.526	0	0	0	0	0	0	0	0	0	Group I
Chionomys.nivalis|XM_057767097.1	Chionomys.nivalis	Chordata	Mammalia	Rodentia	Cricetidae	Chionomys	XM_057767097.1	1	63.492	0	0	0	0	0	0	0	0	0	Group I
Chionomys.nivalis|XM_057780016.1	Chionomys.nivalis	Chordata	Mammalia	Rodentia	Cricetidae	Chionomys	XM_057780016.1	1	0	0	0	0	0	0	0	0	0	49.635	Group II
Chionomys.nivalis|XM_057781688.1	Chionomys.nivalis	Chordata	Mammalia	Rodentia	Cricetidae	Chionomys	XM_057781688.1	1	0	0	59.259	0	0	0	0	0	0	0	Group III
Chionomys.nivalis|XM_057781691.1	Chionomys.nivalis	Chordata	Mammalia	Rodentia	Cricetidae	Chionomys	XM_057781691.1	2	0	66.543	0	0	0	0	0	0	0	0	Group IV
Chlamydotis.macqueenii|XM_010123396.1	Chlamydotis.macqueenii	Chordata	Aves	Gruiformes	Otididae	Chlamydotis	XM_010123396.1	2	0	32.819	0	0	0	0	0	0	0	0	Group V
Chlamydotis.macqueenii|XM_010127705.1	Chlamydotis.macqueenii	Chordata	Aves	Gruiformes	Otididae	Chlamydotis	XM_010127705.1	1	37.87	0	0	0	0	0	0	0	0	0	Group I
Chlorocebus.sabaeus|ENSCSAT00000000837	Chlorocebus.sabaeus	Chordata	Mammalia	Primates	Cercopithecidae	Chlorocebus	ENSCSAT00000000837	1	95.855	0	0	0	0	0	0	0	0	0	Group I
Chlorocebus.sabaeus|ENSCSAT00000006985	Chlorocebus.sabaeus	Chordata	Mammalia	Primates	Cercopithecidae	Chlorocebus	ENSCSAT00000006985	1	0	0	0	0	0	0	0	0	0	91.822	Group II
Condylura.cristata|XM_004686096.2	Condylura.cristata	Chordata	Mammalia	Eulipotyphla	Talpidae	Condylura	XM_004686096.2	3	0	0	0	0	0	0	0	80.337	43.165	0	Group VI	1	27
Chlorocebus.sabaeus|ENSCSAT00000014812	Chlorocebus.sabaeus	Chordata	Mammalia	Primates	Cercopithecidae	Chlorocebus	ENSCSAT00000014812	3	0	0	0	0	0	0	0	0	97.351	0	Group VI
Chlorocebus.sabaeus|ENSCSAT00000014819	Chlorocebus.sabaeus	Chordata	Mammalia	Primates	Cercopithecidae	Chlorocebus	ENSCSAT00000014819	3	0	0	0	0	0	0	0	49.315	41.781	0	Group VI
Chlorocebus.sabaeus|ENSCSAT00000014823	Chlorocebus.sabaeus	Chordata	Mammalia	Primates	Cercopithecidae	Chlorocebus	ENSCSAT00000014823	4	0	0	0	49.02	86.364	47.26	33.577	0	0	0	Group VII
Chlorocebus.sabaeus|ENSCSAT00000014833	Chlorocebus.sabaeus	Chordata	Mammalia	Primates	Cercopithecidae	Chlorocebus	ENSCSAT00000014833	4	0	0	0	94.118	45.783	60.544	0	0	0	0	Group VII
Chlorocebus.sabaeus|ENSCSAT00000014840	Chlorocebus.sabaeus	Chordata	Mammalia	Primates	Cercopithecidae	Chlorocebus	ENSCSAT00000014840	4	0	0	0	58.667	44.186	87.574	33.333	0	0	0	Group VII
Chlorocebus.sabaeus|ENSCSAT00000014847	Chlorocebus.sabaeus	Chordata	Mammalia	Primates	Cercopithecidae	Chlorocebus	ENSCSAT00000014847	2	0	0	0	0	0	0	93.607	0	0	0	Group VII
Chlorocebus.sabaeus|ENSCSAT00000014852	Chlorocebus.sabaeus	Chordata	Mammalia	Primates	Cercopithecidae	Chlorocebus	ENSCSAT00000014852	2	0	91.139	0	0	0	0	0	0	0	0	Group IV
Chlorocebus.sabaeus|ENSCSAT00000014857	Chlorocebus.sabaeus	Chordata	Mammalia	Primates	Cercopithecidae	Chlorocebus	ENSCSAT00000014857	1	0	0	88.839	0	0	0	0	0	0	0	Group III
Choloepus.didactylus|XM_037797769.1	Choloepus.didactylus	Chordata	Mammalia	Pilosa	Megalonychidae	Choloepus	XM_037797769.1	1	0	0	0	0	0	0	0	0	0	56.184	Group II
Choloepus.didactylus|XM_037806877.1	Choloepus.didactylus	Chordata	Mammalia	Pilosa	Megalonychidae	Choloepus	XM_037806877.1	2	0	68.401	0	0	0	0	0	0	0	0	Group IV
Choloepus.didactylus|XM_037806878.1	Choloepus.didactylus	Chordata	Mammalia	Pilosa	Megalonychidae	Choloepus	XM_037806878.1	1	0	0	55.72	0	0	0	0	0	0	0	Group III
Cricetulus.griseus|ENSCGRT00001006067	Cricetulus.griseus	Chordata	Mammalia	Rodentia	Cricetidae	Cricetulus	ENSCGRT00001006067	3	0	0	0	0	0	0	0	74.157	40.397	0	Group VI	1	26
Choloepus.didactylus|XM_037807195.1	Choloepus.didactylus	Chordata	Mammalia	Pilosa	Megalonychidae	Choloepus	XM_037807195.1	4	0	0	0	43.571	53.488	43.949	0	0	0	0	Group VII
Choloepus.didactylus|XM_037807196.1	Choloepus.didactylus	Chordata	Mammalia	Pilosa	Megalonychidae	Choloepus	XM_037807196.1	4	0	0	0	53.691	35.294	66.216	0	0	0	0	Group VII
Choloepus.didactylus|XM_037807198.1	Choloepus.didactylus	Chordata	Mammalia	Pilosa	Megalonychidae	Choloepus	XM_037807198.1	3	0	0	0	0	0	0	0	45.517	41.611	0	Group VI
Dipodomys.ordii|ENSDORT00000030187	Dipodomys.ordii	Chordata	Mammalia	Rodentia	Heteromyidae	Dipodomys	ENSDORT00000030187	3	0	0	0	0	0	0	0	79.096	41.83	0	Group VI	1	25
Choloepus.didactylus|XM_037807630.1	Choloepus.didactylus	Chordata	Mammalia	Pilosa	Megalonychidae	Choloepus	XM_037807630.1	3	0	0	0	0	0	0	0	0	78.146	0	Group VI
Choloepus.didactylus|XM_037841446.1	Choloepus.didactylus	Chordata	Mammalia	Pilosa	Megalonychidae	Choloepus	XM_037841446.1	1	72.251	0	0	0	0	0	0	0	0	0	Group I
Choloepus.hoffmanni|ENSCHOT00000001270	Choloepus.hoffmanni	Chordata	Mammalia	Pilosa	Megalonychidae	Choloepus	ENSCHOT00000001270	1	0	0	0	0	0	0	0	0	0	56.89	Group II
Choloepus.hoffmanni|ENSCHOT00000003599	Choloepus.hoffmanni	Chordata	Mammalia	Pilosa	Megalonychidae	Choloepus	ENSCHOT00000003599	1	69.072	0	0	0	0	0	0	0	0	0	Group I
Choloepus.hoffmanni|ENSCHOT00000009388	Choloepus.hoffmanni	Chordata	Mammalia	Pilosa	Megalonychidae	Choloepus	ENSCHOT00000009388	1	0	0	55.844	0	0	0	0	0	0	0	Group III
Chrysemys.picta.bellii|ENSCPBT00000014143	Chrysemys.picta.bellii	Chordata	Reptilia	Testudines	Emydidae	Chrysemys	ENSCPBT00000014143	1	39.306	0	0	0	0	0	0	0	0	0	Group I
Chrysemys.picta.bellii|ENSCPBT00000039011	Chrysemys.picta.bellii	Chordata	Reptilia	Testudines	Emydidae	Chrysemys	ENSCPBT00000039011	3	0	0	0	0	0	0	0	42.675	45.07	0	Group VI
Chrysemys.picta.bellii|ENSCPBT00000039022	Chrysemys.picta.bellii	Chordata	Reptilia	Testudines	Emydidae	Chrysemys	ENSCPBT00000039022	3	0	0	0	0	0	0	0	0	35.333	0	Group VI
Chrysemys.picta.bellii|ENSCPBT00000039025	Chrysemys.picta.bellii	Chordata	Reptilia	Testudines	Emydidae	Chrysemys	ENSCPBT00000039025	2	0	35.565	0	0	0	0	0	0	0	0	Group V
Chrysochloris.asiatica|XM_006833970.1	Chrysochloris.asiatica	Chordata	Mammalia	Afrosoricida	Chrysochloridae	Chrysochloris	XM_006833970.1	1	64.103	0	0	0	0	0	0	0	0	0	Group I
Chrysochloris.asiatica|XM_006863843.1	Chrysochloris.asiatica	Chordata	Mammalia	Afrosoricida	Chrysochloridae	Chrysochloris	XM_006863843.1	1	0	0	0	0	0	0	0	0	0	43.519	Group II
Chrysochloris.asiatica|XM_006876438.1	Chrysochloris.asiatica	Chordata	Mammalia	Afrosoricida	Chrysochloridae	Chrysochloris	XM_006876438.1	3	0	0	0	0	0	0	0	0	82.781	0	Group VI
Chrysochloris.asiatica|XM_006876439.1	Chrysochloris.asiatica	Chordata	Mammalia	Afrosoricida	Chrysochloridae	Chrysochloris	XM_006876439.1	2	0	58.672	0	0	0	0	0	0	0	0	Group IV
Chrysochloris.asiatica|XM_006876440.1	Chrysochloris.asiatica	Chordata	Mammalia	Afrosoricida	Chrysochloridae	Chrysochloris	XM_006876440.1	1	0	0	62.222	0	0	0	0	0	0	0	Group III
Dipodomys.spectabilis|XM_042670944.1	Dipodomys.spectabilis	Chordata	Mammalia	Rodentia	Heteromyidae	Dipodomys	XM_042670944.1	3	0	0	0	0	0	0	0	78.531	41.83	0	Group VI	1	25
Chrysochloris.asiatica|XM_006876453.1	Chrysochloris.asiatica	Chordata	Mammalia	Afrosoricida	Chrysochloridae	Chrysochloris	XM_006876453.1	4	0	0	0	59.184	40.217	68.59	35.374	0	0	0	Group VII
Chrysochloris.asiatica|XM_006876454.1	Chrysochloris.asiatica	Chordata	Mammalia	Afrosoricida	Chrysochloridae	Chrysochloris	XM_006876454.1	2	0	0	0	0	0	39.865	51.724	0	0	0	Group VII
Chrysolophus.pictus|ENSCPIT00010015253	Chrysolophus.pictus	Chordata	Aves	Galliformes	Phasianidae	Chrysolophus	ENSCPIT00010015253	1	37.226	0	0	0	0	0	0	0	0	0	Group I
Chrysolophus.pictus|ENSCPIT00010018420	Chrysolophus.pictus	Chordata	Aves	Galliformes	Phasianidae	Chrysolophus	ENSCPIT00010018420	2	0	36.15	0	0	0	0	0	0	0	0	Group V
Clupea.harengus|ENSCHAT00000031910	Clupea.harengus	Chordata	Actinopteri	Clupeiformes	Clupeidae	Clupea	ENSCHAT00000031910	2	0	31.33	0	0	0	0	0	0	0	0	Group IV
Clupea.harengus|ENSCHAT00000031957	Clupea.harengus	Chordata	Actinopteri	Clupeiformes	Clupeidae	Clupea	ENSCHAT00000031957	2	0	30.924	0	0	0	0	0	0	0	0	Group IV
Clupea.harengus|ENSCHAT00000032031	Clupea.harengus	Chordata	Actinopteri	Clupeiformes	Clupeidae	Clupea	ENSCHAT00000032031	2	0	30.417	0	0	0	0	0	0	0	0	Group IV
Colius.striatus|XM_010196089.1	Colius.striatus	Chordata	Aves	Coliiformes	Coliidae	Colius	XM_010196089.1	1	38.983	0	0	0	0	0	0	0	0	0	Group I
Colius.striatus|XM_010197156.1	Colius.striatus	Chordata	Aves	Coliiformes	Coliidae	Colius	XM_010197156.1	2	0	34.363	0	0	0	0	0	0	0	0	Group V
Colobus.angolensis.palliatus|ENSCANT00000001061	Colobus.angolensis.palliatus	Chordata	Mammalia	Primates	Cercopithecidae	Colobus	ENSCANT00000001061	1	95.855	0	0	0	0	0	0	0	0	0	Group I
Colobus.angolensis.palliatus|ENSCANT00000039252	Colobus.angolensis.palliatus	Chordata	Mammalia	Primates	Cercopithecidae	Colobus	ENSCANT00000039252	4	0	0	0	58.784	40.426	89.941	34.228	0	0	0	Group VII
Colobus.angolensis.palliatus|ENSCANT00000042901	Colobus.angolensis.palliatus	Chordata	Mammalia	Primates	Cercopithecidae	Colobus	ENSCANT00000042901	1	0	0	0	0	0	0	0	0	0	91.45	Group II
Colobus.angolensis.palliatus|ENSCANT00000054498	Colobus.angolensis.palliatus	Chordata	Mammalia	Primates	Cercopithecidae	Colobus	ENSCANT00000054498	2	0	92.565	0	0	0	0	0	0	0	0	Group IV
Colobus.angolensis.palliatus|ENSCANT00000056299	Colobus.angolensis.palliatus	Chordata	Mammalia	Primates	Cercopithecidae	Colobus	ENSCANT00000056299	4	0	0	0	89.241	46.988	58.503	36.242	0	0	0	Group VII
Colobus.angolensis.palliatus|ENSCANT00000056806	Colobus.angolensis.palliatus	Chordata	Mammalia	Primates	Cercopithecidae	Colobus	ENSCANT00000056806	3	0	0	0	0	0	0	0	49.315	42.466	0	Group VI
Colobus.angolensis.palliatus|ENSCANT00000057658	Colobus.angolensis.palliatus	Chordata	Mammalia	Primates	Cercopithecidae	Colobus	ENSCANT00000057658	2	0	0	0	0	87.73	0	0	0	0	0	Group VII
Colobus.angolensis.palliatus|ENSCANT00000057996	Colobus.angolensis.palliatus	Chordata	Mammalia	Primates	Cercopithecidae	Colobus	ENSCANT00000057996	3	0	0	0	0	0	0	0	0	97.351	0	Group VI
Colobus.angolensis.palliatus|ENSCANT00000058248	Colobus.angolensis.palliatus	Chordata	Mammalia	Primates	Cercopithecidae	Colobus	ENSCANT00000058248	1	0	0	93.358	0	0	0	0	0	0	0	Group III
Colobus.angolensis.palliatus|ENSCANT00000059041	Colobus.angolensis.palliatus	Chordata	Mammalia	Primates	Cercopithecidae	Colobus	ENSCANT00000059041	2	0	0	0	0	0	0	95.872	0	0	0	Group VII
Colobus.angolensis.palliatus|ENSCANT00000059050	Colobus.angolensis.palliatus	Chordata	Mammalia	Primates	Cercopithecidae	Colobus	ENSCANT00000059050	3	0	0	0	0	0	0	0	96.795	0	0	Group VI
Columba.livia|XM_005500725.3	Columba.livia	Chordata	Aves	Columbiformes	Columbidae	Columba	XM_005500725.3	1	35.519	0	0	0	0	0	0	0	0	0	Group I
Elephantulus.edwardii|XM_006900192.1	Elephantulus.edwardii	Chordata	Mammalia	Macroscelidea	Macroscelididae	Elephantulus	XM_006900192.1	3	0	0	0	0	0	0	0	63.291	0	0	Group VI	1	25
Condylura.cristata|XM_004685987.2	Condylura.cristata	Chordata	Mammalia	Eulipotyphla	Talpidae	Condylura	XM_004685987.2	4	0	0	0	54.422	40.506	64.189	36.296	0	0	0	Group VII
Elephas.maximus|XM_049857394.1	Elephas.maximus	Chordata	Mammalia	Proboscidea	Elephantidae	Elephas	XM_049857394.1	3	0	0	0	0	0	0	0	62.5	0	0	Group VI	1	35
Condylura.cristata|XM_004686097.2	Condylura.cristata	Chordata	Mammalia	Eulipotyphla	Talpidae	Condylura	XM_004686097.2	3	0	0	0	0	0	0	0	42.069	90.066	0	Group VI
Condylura.cristata|XM_004686098.1	Condylura.cristata	Chordata	Mammalia	Eulipotyphla	Talpidae	Condylura	XM_004686098.1	3	0	0	0	0	0	0	0	47.26	43.836	0	Group VI
Condylura.cristata|XM_004686099.2	Condylura.cristata	Chordata	Mammalia	Eulipotyphla	Talpidae	Condylura	XM_004686099.2	2	0	63.197	0	0	0	0	0	0	0	0	Group IV
Condylura.cristata|XM_004686100.2	Condylura.cristata	Chordata	Mammalia	Eulipotyphla	Talpidae	Condylura	XM_004686100.2	1	0	0	61.818	0	0	0	0	0	0	0	Group III
Condylura.cristata|XM_012721307.1	Condylura.cristata	Chordata	Mammalia	Eulipotyphla	Talpidae	Condylura	XM_012721307.1	1	0	0	0	0	0	0	0	0	0	51.087	Group II
Condylura.cristata|XM_012727332.1	Condylura.cristata	Chordata	Mammalia	Eulipotyphla	Talpidae	Condylura	XM_012727332.1	4	0	0	0	50.641	40.506	66.667	33.784	0	0	0	Group VII
Condylura.cristata|XM_012727333.1	Condylura.cristata	Chordata	Mammalia	Eulipotyphla	Talpidae	Condylura	XM_012727333.1	2	0	0	0	0	0	0	37.43	0	0	0	Group VII
Condylura.cristata|XM_012727334.1	Condylura.cristata	Chordata	Mammalia	Eulipotyphla	Talpidae	Condylura	XM_012727334.1	2	0	0	0	0	0	0	49.275	0	0	0	Group VII
Condylura.cristata|XM_012729482.1	Condylura.cristata	Chordata	Mammalia	Eulipotyphla	Talpidae	Condylura	XM_012729482.1	1	60.209	0	0	0	0	0	0	0	0	0	Group I
Corvus.brachyrhynchos|XM_017738724.1	Corvus.brachyrhynchos	Chordata	Aves	Passeriformes	Corvidae	Corvus	XM_017738724.1	2	0	34.137	0	0	0	0	0	0	0	0	Group V
Corvus.moneduloides|ENSCMUT00000033166	Corvus.moneduloides	Chordata	Aves	Passeriformes	Corvidae	Corvus	ENSCMUT00000033166	2	0	33.613	0	0	0	0	0	0	0	0	Group V
Cottoperca.gobio|ENSCGOT00000048977	Cottoperca.gobio	Chordata	Actinopteri	Perciformes	Bovichtidae	Cottoperca	ENSCGOT00000048977	2	0	28.755	0	0	0	0	0	0	0	0	Group IV
Coturnix.japonica|ENSCJPT00005019868	Coturnix.japonica	Chordata	Aves	Galliformes	Phasianidae	Coturnix	ENSCJPT00005019868	2	0	34.906	0	0	0	0	0	0	0	0	Group V
Coturnix.japonica|ENSCJPT00005020212	Coturnix.japonica	Chordata	Aves	Galliformes	Phasianidae	Coturnix	ENSCJPT00005020212	2	0	0	0	0	0	0	0	39.645	0	0	Group VI
Coturnix.japonica|ENSCJPT00005023751	Coturnix.japonica	Chordata	Aves	Galliformes	Phasianidae	Coturnix	ENSCJPT00005023751	1	35.912	0	0	0	0	0	0	0	0	0	Group I
Cricetulus.griseus|ENSCGRT00001004620	Cricetulus.griseus	Chordata	Mammalia	Rodentia	Cricetidae	Cricetulus	ENSCGRT00001004620	3	0	0	0	0	0	0	0	40.559	85.43	0	Group VI
Enhydra.lutris|XM_022520475.1	Enhydra.lutris	Chordata	Mammalia	Carnivora	Mustelidae	Enhydra	XM_022520475.1	3	0	0	0	0	0	0	0	77.841	0	0	Group VI	1	25
Cricetulus.griseus|ENSCGRT00001006274	Cricetulus.griseus	Chordata	Mammalia	Rodentia	Cricetidae	Cricetulus	ENSCGRT00001006274	1	0	0	60	0	0	0	0	0	0	0	Group III
Cricetulus.griseus|ENSCGRT00001006796	Cricetulus.griseus	Chordata	Mammalia	Rodentia	Cricetidae	Cricetulus	ENSCGRT00001006796	4	0	0	0	57.419	0	54.11	0	0	0	0	Group VII
Cricetulus.griseus|ENSCGRT00001010097	Cricetulus.griseus	Chordata	Mammalia	Rodentia	Cricetidae	Cricetulus	ENSCGRT00001010097	4	0	0	0	48.12	69.118	43.796	29.71	0	0	0	Group VII
Cricetulus.griseus|ENSCGRT00001011703	Cricetulus.griseus	Chordata	Mammalia	Rodentia	Cricetidae	Cricetulus	ENSCGRT00001011703	3	0	0	0	0	0	0	0	47.26	43.226	0	Group VI
Cricetulus.griseus|ENSCGRT00001016883	Cricetulus.griseus	Chordata	Mammalia	Rodentia	Cricetidae	Cricetulus	ENSCGRT00001016883	1	0	0	0	0	0	0	0	0	0	51.273	Group II
Cricetulus.griseus|ENSCGRT00001018674	Cricetulus.griseus	Chordata	Mammalia	Rodentia	Cricetidae	Cricetulus	ENSCGRT00001018674	4	0	0	0	56.522	0	66.667	0	0	0	0	Group VII
Cricetulus.griseus|ENSCGRT00001024021	Cricetulus.griseus	Chordata	Mammalia	Rodentia	Cricetidae	Cricetulus	ENSCGRT00001024021	1	64.737	0	0	0	0	0	0	0	0	0	Group I
Cricetulus.griseus|ENSCGRT00001025194	Cricetulus.griseus	Chordata	Mammalia	Rodentia	Cricetidae	Cricetulus	ENSCGRT00001025194	2	0	67.286	0	0	0	0	0	0	0	0	Group IV
Crocodylus.porosus|ENSCPRT00005000140	Crocodylus.porosus	Chordata	Reptilia	Crocodylia	Crocodylidae	Crocodylus	ENSCPRT00005000140	3	0	0	0	0	0	0	0	45.27	42.208	0	Group VI
Crocodylus.porosus|ENSCPRT00005007431	Crocodylus.porosus	Chordata	Reptilia	Crocodylia	Crocodylidae	Crocodylus	ENSCPRT00005007431	1	34.884	0	0	0	0	0	0	0	0	0	Group I
Cuculus.canorus|XM_054049673.1	Cuculus.canorus	Chordata	Aves	Cuculiformes	Cuculidae	Cuculus	XM_054049673.1	2	0	0	0	0	0	0	0	0	37.013	0	Group VI
Cuculus.canorus|XM_054087039.1	Cuculus.canorus	Chordata	Aves	Cuculiformes	Cuculidae	Cuculus	XM_054087039.1	1	35.912	0	0	0	0	0	0	0	0	0	Group I
Cuculus.canorus|XM_054088971.1	Cuculus.canorus	Chordata	Aves	Cuculiformes	Cuculidae	Cuculus	XM_054088971.1	2	0	29.153	0	0	0	0	0	0	0	0	Group V
Cyanistes.caeruleus|ENSCCET00000019861	Cyanistes.caeruleus	Chordata	Aves	Passeriformes	Paridae	Cyanistes	ENSCCET00000019861	2	0	34.532	0	0	0	0	0	0	0	0	Group V
Cyclopterus.lumpus|ENSCLMT00005022540	Cyclopterus.lumpus	Chordata	Actinopteri	Perciformes	Cyclopteridae	Cyclopterus	ENSCLMT00005022540	2	0	27.5	0	0	0	0	0	0	0	0	Group IV
Cynoglossus.semilaevis|ENSCSET00000012332	Cynoglossus.semilaevis	Chordata	Actinopteri	Pleuronectiformes	Cynoglossidae	Cynoglossus	ENSCSET00000012332	2	0	32.609	0	0	0	0	0	0	0	0	Group IV
Cynoglossus.semilaevis|ENSCSET00000018421	Cynoglossus.semilaevis	Chordata	Actinopteri	Pleuronectiformes	Cynoglossidae	Cynoglossus	ENSCSET00000018421	2	0	27.477	0	0	0	0	0	0	0	0	Group IV
Cynoglossus.semilaevis|ENSCSET00000032483	Cynoglossus.semilaevis	Chordata	Actinopteri	Pleuronectiformes	Cynoglossidae	Cynoglossus	ENSCSET00000032483	2	0	31.579	0	0	0	0	0	0	0	0	Group IV
Cyprinodon.variegatus|ENSCVAT00000029873	Cyprinodon.variegatus	Chordata	Actinopteri	Cyprinodontiformes	Cyprinodontidae	Cyprinodon	ENSCVAT00000029873	2	0	30.973	0	0	0	0	0	0	0	0	Group IV
Dasypus.novemcinctus|ENSDNOT00000003489	Dasypus.novemcinctus	Chordata	Mammalia	Cingulata	Dasypodidae	Dasypus	ENSDNOT00000003489	1	0	0	0	0	0	0	0	0	0	63.291	Group II
Dasypus.novemcinctus|ENSDNOT00000004306	Dasypus.novemcinctus	Chordata	Mammalia	Cingulata	Dasypodidae	Dasypus	ENSDNOT00000004306	1	0	0	59.559	0	0	0	0	0	0	0	Group III
Dasypus.novemcinctus|ENSDNOT00000007074	Dasypus.novemcinctus	Chordata	Mammalia	Cingulata	Dasypodidae	Dasypus	ENSDNOT00000007074	2	0	57.971	0	0	0	0	0	0	0	0	Group IV
Dasypus.novemcinctus|ENSDNOT00000014780	Dasypus.novemcinctus	Chordata	Mammalia	Cingulata	Dasypodidae	Dasypus	ENSDNOT00000014780	1	70.984	0	0	0	0	0	0	0	0	0	Group I
Dasypus.novemcinctus|ENSDNOT00000030964	Dasypus.novemcinctus	Chordata	Mammalia	Cingulata	Dasypodidae	Dasypus	ENSDNOT00000030964	3	0	0	0	0	0	0	0	44.521	42.568	0	Group VI
Dasypus.novemcinctus|ENSDNOT00000032952	Dasypus.novemcinctus	Chordata	Mammalia	Cingulata	Dasypodidae	Dasypus	ENSDNOT00000032952	3	0	0	0	0	0	0	0	74	43.046	0	Group VI
Dasypus.novemcinctus|ENSDNOT00000039774	Dasypus.novemcinctus	Chordata	Mammalia	Cingulata	Dasypodidae	Dasypus	ENSDNOT00000039774	4	0	0	0	46.98	0	50.336	0	0	0	0	Group VII
Dasypus.novemcinctus|ENSDNOT00000041867	Dasypus.novemcinctus	Chordata	Mammalia	Cingulata	Dasypodidae	Dasypus	ENSDNOT00000041867	4	0	0	0	46.897	58.511	45.139	0	0	0	0	Group VII
Delphinapterus.leucas|ENSDLET00000007421	Delphinapterus.leucas	Chordata	Mammalia	Artiodactyla	Monodontidae	Delphinapterus	ENSDLET00000007421	1	0	0	66.292	0	0	0	0	0	0	0	Group III
Delphinapterus.leucas|ENSDLET00000007436	Delphinapterus.leucas	Chordata	Mammalia	Artiodactyla	Monodontidae	Delphinapterus	ENSDLET00000007436	2	0	64.312	0	0	0	0	0	0	0	0	Group IV
Delphinapterus.leucas|ENSDLET00000007446	Delphinapterus.leucas	Chordata	Mammalia	Artiodactyla	Monodontidae	Delphinapterus	ENSDLET00000007446	4	0	0	0	51.656	39.189	62.264	34.746	0	0	0	Group VII
Delphinapterus.leucas|ENSDLET00000007458	Delphinapterus.leucas	Chordata	Mammalia	Artiodactyla	Monodontidae	Delphinapterus	ENSDLET00000007458	4	0	0	0	0	50	0	0	0	0	0	Group VII
Delphinapterus.leucas|ENSDLET00000007470	Delphinapterus.leucas	Chordata	Mammalia	Artiodactyla	Monodontidae	Delphinapterus	ENSDLET00000007470	3	0	0	0	0	0	0	0	45.89	42.466	0	Group VI
Delphinapterus.leucas|ENSDLET00000007486	Delphinapterus.leucas	Chordata	Mammalia	Artiodactyla	Monodontidae	Delphinapterus	ENSDLET00000007486	2	0	0	0	0	0	0	0	78.899	0	0	Group VI
Delphinapterus.leucas|ENSDLET00000014299	Delphinapterus.leucas	Chordata	Mammalia	Artiodactyla	Monodontidae	Delphinapterus	ENSDLET00000014299	1	78.646	0	0	0	0	0	0	0	0	0	Group I
Delphinapterus.leucas|ENSDLET00000030098	Delphinapterus.leucas	Chordata	Mammalia	Artiodactyla	Monodontidae	Delphinapterus	ENSDLET00000030098	1	0	0	0	0	0	0	0	0	0	61.314	Group II
Dicentrarchus.labrax|ENSDLAT00005011136	Dicentrarchus.labrax	Chordata	Actinopteri	Ovalentaria incertae sedis	Moronidae	Dicentrarchus	ENSDLAT00005011136	2	0	31.169	0	0	0	0	0	0	0	0	Group IV
Dicentrarchus.labrax|ENSDLAT00005051888	Dicentrarchus.labrax	Chordata	Actinopteri	Ovalentaria incertae sedis	Moronidae	Dicentrarchus	ENSDLAT00005051888	2	0	30.702	0	0	0	0	0	0	0	0	Group IV
Dipodomys.ordii|ENSDORT00000009313	Dipodomys.ordii	Chordata	Mammalia	Rodentia	Heteromyidae	Dipodomys	ENSDORT00000009313	1	0	0	0	0	0	0	0	0	0	55.311	Group II
Dipodomys.ordii|ENSDORT00000009905	Dipodomys.ordii	Chordata	Mammalia	Rodentia	Heteromyidae	Dipodomys	ENSDORT00000009905	2	0	70.26	0	0	0	0	0	0	0	0	Group IV
Dipodomys.ordii|ENSDORT00000012661	Dipodomys.ordii	Chordata	Mammalia	Rodentia	Heteromyidae	Dipodomys	ENSDORT00000012661	1	65.079	0	0	0	0	0	0	0	0	0	Group I
Dipodomys.ordii|ENSDORT00000013003	Dipodomys.ordii	Chordata	Mammalia	Rodentia	Heteromyidae	Dipodomys	ENSDORT00000013003	4	0	0	0	51.408	38.75	65.248	0	0	0	0	Group VII
Dipodomys.ordii|ENSDORT00000013004	Dipodomys.ordii	Chordata	Mammalia	Rodentia	Heteromyidae	Dipodomys	ENSDORT00000013004	4	0	0	0	61.783	37.037	56	32.68	0	0	0	Group VII
Dipodomys.ordii|ENSDORT00000024698	Dipodomys.ordii	Chordata	Mammalia	Rodentia	Heteromyidae	Dipodomys	ENSDORT00000024698	1	0	0	68.401	0	0	0	0	0	0	0	Group III
Eptesicus.fuscus|XM_008160254.3	Eptesicus.fuscus	Chordata	Mammalia	Chiroptera	Vespertilionidae	Eptesicus	XM_008160254.3	3	0	0	0	0	0	0	0	80.682	43.165	0	Group VI	1	25
Dipodomys.ordii|ENSDORT00000034480	Dipodomys.ordii	Chordata	Mammalia	Rodentia	Heteromyidae	Dipodomys	ENSDORT00000034480	3	0	0	0	0	0	0	0	41.135	85.43	0	Group VI
Dipodomys.ordii|ENSDORT00000035855	Dipodomys.ordii	Chordata	Mammalia	Rodentia	Heteromyidae	Dipodomys	ENSDORT00000035855	3	0	0	0	0	0	0	0	46.259	45.517	0	Group VI
Dipodomys.spectabilis|XM_042670922.1	Dipodomys.spectabilis	Chordata	Mammalia	Rodentia	Heteromyidae	Dipodomys	XM_042670922.1	2	0	0	0	0	65.909	0	0	0	0	0	Group VII
Dipodomys.spectabilis|XM_042670923.1	Dipodomys.spectabilis	Chordata	Mammalia	Rodentia	Heteromyidae	Dipodomys	XM_042670923.1	4	0	0	0	61.392	37.037	56	32.68	0	0	0	Group VII
Dipodomys.spectabilis|XM_042670924.1	Dipodomys.spectabilis	Chordata	Mammalia	Rodentia	Heteromyidae	Dipodomys	XM_042670924.1	4	0	0	0	50	39.189	64.539	32.45	0	0	0	Group VII
Dipodomys.spectabilis|XM_042670928.1	Dipodomys.spectabilis	Chordata	Mammalia	Rodentia	Heteromyidae	Dipodomys	XM_042670928.1	2	0	0	0	0	0	0	37.107	0	0	0	Group VII
Dipodomys.spectabilis|XM_042670929.1	Dipodomys.spectabilis	Chordata	Mammalia	Rodentia	Heteromyidae	Dipodomys	XM_042670929.1	2	0	0	0	37.748	0	0	57.005	0	0	0	Group VII
Dipodomys.spectabilis|XM_042670943.1	Dipodomys.spectabilis	Chordata	Mammalia	Rodentia	Heteromyidae	Dipodomys	XM_042670943.1	1	0	0	68.401	0	0	0	0	0	0	0	Group III
Equus.przewalskii|XM_008528441.1	Equus.przewalskii	Chordata	Mammalia	Perissodactyla	Equidae	Equus	XM_008528441.1	3	0	0	0	0	0	0	0	76.271	0	0	Group VI	1	25
Dipodomys.spectabilis|XM_042670946.1	Dipodomys.spectabilis	Chordata	Mammalia	Rodentia	Heteromyidae	Dipodomys	XM_042670946.1	2	0	70.26	0	0	0	0	0	0	0	0	Group IV
Dipodomys.spectabilis|XM_042670951.1	Dipodomys.spectabilis	Chordata	Mammalia	Rodentia	Heteromyidae	Dipodomys	XM_042670951.1	3	0	0	0	0	0	0	0	46.622	44.898	0	Group VI
Dipodomys.spectabilis|XM_042670952.1	Dipodomys.spectabilis	Chordata	Mammalia	Rodentia	Heteromyidae	Dipodomys	XM_042670952.1	3	0	0	0	0	0	0	0	41.135	85.43	0	Group VI
Dipodomys.spectabilis|XM_042682755.1	Dipodomys.spectabilis	Chordata	Mammalia	Rodentia	Heteromyidae	Dipodomys	XM_042682755.1	1	67.358	0	0	0	0	0	0	0	0	0	Group I
Dipodomys.spectabilis|XM_042686920.1	Dipodomys.spectabilis	Chordata	Mammalia	Rodentia	Heteromyidae	Dipodomys	XM_042686920.1	1	0	0	0	0	0	0	0	0	0	53.633	Group II
Dromaius.novaehollandiae|ENSDNVT00000003918	Dromaius.novaehollandiae	Chordata	Aves	Casuariiformes	Dromaiidae	Dromaius	ENSDNVT00000003918	3	0	0	0	0	0	0	0	0	40.136	0	Group VI
Dromaius.novaehollandiae|ENSDNVT00000007528	Dromaius.novaehollandiae	Chordata	Aves	Casuariiformes	Dromaiidae	Dromaius	ENSDNVT00000007528	2	0	34.764	0	0	0	0	0	0	0	0	Group V
Dromaius.novaehollandiae|ENSDNVT00000019156	Dromaius.novaehollandiae	Chordata	Aves	Casuariiformes	Dromaiidae	Dromaius	ENSDNVT00000019156	1	36.552	0	0	0	0	0	0	0	0	0	Group I
Dryobates.pubescens|XM_054175014.1	Dryobates.pubescens	Chordata	Aves	Piciformes	Picidae	Dryobates	XM_054175014.1	2	0	34.685	0	0	0	0	0	0	0	0	Group V
Dryobates.pubescens|XM_054176074.1	Dryobates.pubescens	Chordata	Aves	Piciformes	Picidae	Dryobates	XM_054176074.1	1	37.017	0	0	0	0	0	0	0	0	0	Group I
Echeneis.naucrates|ENSENLT00000023407	Echeneis.naucrates	Chordata	Actinopteri	Carangiformes	Echeneidae	Echeneis	ENSENLT00000023407	2	0	27.731	0	0	0	0	0	0	0	0	Group IV
Echeneis.naucrates|ENSENLT00000023821	Echeneis.naucrates	Chordata	Actinopteri	Carangiformes	Echeneidae	Echeneis	ENSENLT00000023821	2	0	28.7	0	0	0	0	0	0	0	0	Group IV
Echeneis.naucrates|ENSENLT00000026073	Echeneis.naucrates	Chordata	Actinopteri	Carangiformes	Echeneidae	Echeneis	ENSENLT00000026073	2	0	30.921	0	0	0	0	0	0	0	0	Group IV
Echinops.telfairi|ENSETET00000007274	Echinops.telfairi	Chordata	Mammalia	Afrosoricida	Tenrecidae	Echinops	ENSETET00000007274	3	0	0	0	0	0	0	0	61.184	0	0	Group VI
Echinops.telfairi|ENSETET00000008190	Echinops.telfairi	Chordata	Mammalia	Afrosoricida	Tenrecidae	Echinops	ENSETET00000008190	1	0	0	0	0	0	0	0	0	0	37.41	Group II
Echinops.telfairi|ENSETET00000008505	Echinops.telfairi	Chordata	Mammalia	Afrosoricida	Tenrecidae	Echinops	ENSETET00000008505	2	0	62.264	0	0	0	0	0	0	0	0	Group IV
Echinops.telfairi|ENSETET00000011503	Echinops.telfairi	Chordata	Mammalia	Afrosoricida	Tenrecidae	Echinops	ENSETET00000011503	2	0	0	0	0	0	0	55.118	0	0	0	Group VII
Echinops.telfairi|ENSETET00000011916	Echinops.telfairi	Chordata	Mammalia	Afrosoricida	Tenrecidae	Echinops	ENSETET00000011916	4	0	0	0	64.189	42.5	55.405	34.722	0	0	0	Group VII
Echinops.telfairi|ENSETET00000011919	Echinops.telfairi	Chordata	Mammalia	Afrosoricida	Tenrecidae	Echinops	ENSETET00000011919	4	0	0	0	52.349	41.304	61.644	0	0	0	0	Group VII
Echinops.telfairi|ENSETET00000017640	Echinops.telfairi	Chordata	Mammalia	Afrosoricida	Tenrecidae	Echinops	ENSETET00000017640	1	0	0	50.752	0	0	0	0	0	0	0	Group III
Echinops.telfairi|ENSETET00000018679	Echinops.telfairi	Chordata	Mammalia	Afrosoricida	Tenrecidae	Echinops	ENSETET00000018679	3	0	0	0	0	0	0	0	0	70.199	0	Group VI
Egretta.garzetta|XM_009638407.2	Egretta.garzetta	Chordata	Aves	Pelecaniformes	Ardeidae	Egretta	XM_009638407.2	1	37.87	0	0	0	0	0	0	0	0	0	Group I
Egretta.garzetta|XM_035901654.1	Egretta.garzetta	Chordata	Aves	Pelecaniformes	Ardeidae	Egretta	XM_035901654.1	2	0	32.78	0	0	0	0	0	0	0	0	Group V
Electrophorus.electricus|ENSEEET00000045205	Electrophorus.electricus	Chordata	Actinopteri	Gymnotiformes	Gymnotidae	Electrophorus	ENSEEET00000045205	2	0	28.017	0	0	0	0	0	0	0	0	Group IV
Elephantulus.edwardii|XM_006881357.1	Elephantulus.edwardii	Chordata	Mammalia	Macroscelidea	Macroscelididae	Elephantulus	XM_006881357.1	2	0	0	0	0	0	0	0	0	0	33.488	Group II
Elephantulus.edwardii|XM_006890865.1	Elephantulus.edwardii	Chordata	Mammalia	Macroscelidea	Macroscelididae	Elephantulus	XM_006890865.1	1	61.856	0	0	0	0	0	0	0	0	0	Group I
Elephantulus.edwardii|XM_006900187.1	Elephantulus.edwardii	Chordata	Mammalia	Macroscelidea	Macroscelididae	Elephantulus	XM_006900187.1	3	0	0	0	0	0	0	0	0	79.47	0	Group VI
Elephantulus.edwardii|XM_006900188.1	Elephantulus.edwardii	Chordata	Mammalia	Macroscelidea	Macroscelididae	Elephantulus	XM_006900188.1	3	0	0	0	0	0	0	0	44.371	41.096	0	Group VI
Equus.quagga|XM_046663145.1	Equus.quagga	Chordata	Mammalia	Perissodactyla	Equidae	Equus	XM_046663145.1	3	0	0	0	0	0	0	0	76.836	0	0	Group VI	1	25
Elephantulus.edwardii|XM_006900193.1	Elephantulus.edwardii	Chordata	Mammalia	Macroscelidea	Macroscelididae	Elephantulus	XM_006900193.1	4	0	0	0	50.968	40	63.087	0	0	0	0	Group VII
Elephantulus.edwardii|XM_006903139.1	Elephantulus.edwardii	Chordata	Mammalia	Macroscelidea	Macroscelididae	Elephantulus	XM_006903139.1	2	0	62.547	0	0	0	0	0	0	0	0	Group IV
Elephantulus.edwardii|XM_006903140.1	Elephantulus.edwardii	Chordata	Mammalia	Macroscelidea	Macroscelididae	Elephantulus	XM_006903140.1	1	0	0	42.963	0	0	0	0	0	0	0	Group III
Elephas.maximus|XM_049856352.1	Elephas.maximus	Chordata	Mammalia	Proboscidea	Elephantidae	Elephas	XM_049856352.1	3	0	0	0	0	0	0	0	0	84.768	0	Group VI
Elephas.maximus|XM_049856849.1	Elephas.maximus	Chordata	Mammalia	Proboscidea	Elephantidae	Elephas	XM_049856849.1	4	0	0	0	69.799	42.045	57.616	38.168	0	0	0	Group VII
Elephas.maximus|XM_049857199.1	Elephas.maximus	Chordata	Mammalia	Proboscidea	Elephantidae	Elephas	XM_049857199.1	4	0	0	0	58.385	39.326	66.875	34.667	0	0	0	Group VII
Elephas.maximus|XM_049857234.1	Elephas.maximus	Chordata	Mammalia	Proboscidea	Elephantidae	Elephas	XM_049857234.1	3	0	0	0	0	0	0	0	46.358	44.521	0	Group VI
Elephas.maximus|XM_049857343.1	Elephas.maximus	Chordata	Mammalia	Proboscidea	Elephantidae	Elephas	XM_049857343.1	3	0	0	0	0	0	0	0	59.064	0	0	Group VI
Eumetopias.jubatus|XM_028122400.1	Eumetopias.jubatus	Chordata	Mammalia	Carnivora	Otariidae	Eumetopias	XM_028122400.1	3	0	0	0	0	0	0	0	78.409	0	0	Group VI	1	25
Elephas.maximus|XM_049857431.1	Elephas.maximus	Chordata	Mammalia	Proboscidea	Elephantidae	Elephas	XM_049857431.1	2	0	67.037	0	0	0	0	0	0	0	0	Group IV
Elephas.maximus|XM_049857659.1	Elephas.maximus	Chordata	Mammalia	Proboscidea	Elephantidae	Elephas	XM_049857659.1	1	0	0	64.444	0	0	0	0	0	0	0	Group III
Elephas.maximus|XM_049889290.1	Elephas.maximus	Chordata	Mammalia	Proboscidea	Elephantidae	Elephas	XM_049889290.1	1	69.634	0	0	0	0	0	0	0	0	0	Group I
Elephas.maximus|XM_049896786.1	Elephas.maximus	Chordata	Mammalia	Proboscidea	Elephantidae	Elephas	XM_049896786.1	1	0	0	0	0	0	0	0	0	0	51.264	Group II
Enhydra.lutris|XM_022513205.1	Enhydra.lutris	Chordata	Mammalia	Carnivora	Mustelidae	Enhydra	XM_022513205.1	1	74.346	0	0	0	0	0	0	0	0	0	Group I
Enhydra.lutris|XM_022517620.1	Enhydra.lutris	Chordata	Mammalia	Carnivora	Mustelidae	Enhydra	XM_022517620.1	1	0	0	0	0	0	0	0	0	0	64	Group II
Galeopterus.variegatus|XM_008579218.1	Galeopterus.variegatus	Chordata	Mammalia	Dermoptera	Cynocephalidae	Galeopterus	XM_008579218.1	3	0	0	0	0	0	0	0	76.836	0	0	Group VI	1	25
Enhydra.lutris|XM_022520476.1	Enhydra.lutris	Chordata	Mammalia	Carnivora	Mustelidae	Enhydra	XM_022520476.1	2	0	63.333	0	0	0	0	0	0	0	0	Group IV
Enhydra.lutris|XM_022520478.1	Enhydra.lutris	Chordata	Mammalia	Carnivora	Mustelidae	Enhydra	XM_022520478.1	1	0	0	69.892	0	0	0	0	0	0	0	Group III
Enhydra.lutris|XM_022520550.1	Enhydra.lutris	Chordata	Mammalia	Carnivora	Mustelidae	Enhydra	XM_022520550.1	4	0	0	0	48.077	40.506	66.225	39.227	0	0	0	Group VII
Enhydra.lutris|XM_022520556.1	Enhydra.lutris	Chordata	Mammalia	Carnivora	Mustelidae	Enhydra	XM_022520556.1	3	0	0	0	0	0	0	0	45.89	44.521	0	Group VI
Enhydra.lutris|XM_022520581.1	Enhydra.lutris	Chordata	Mammalia	Carnivora	Mustelidae	Enhydra	XM_022520581.1	4	0	0	0	45.946	62.791	47.917	31.333	0	0	0	Group VII
Enhydra.lutris|XM_022520582.1	Enhydra.lutris	Chordata	Mammalia	Carnivora	Mustelidae	Enhydra	XM_022520582.1	3	0	0	0	0	0	0	0	0	88.742	0	Group VI
Eptesicus.fuscus|XM_008160251.3	Eptesicus.fuscus	Chordata	Mammalia	Chiroptera	Vespertilionidae	Eptesicus	XM_008160251.3	1	0	0	69.259	0	0	0	0	0	0	0	Group III
Eptesicus.fuscus|XM_008160252.3	Eptesicus.fuscus	Chordata	Mammalia	Chiroptera	Vespertilionidae	Eptesicus	XM_008160252.3	3	0	0	0	0	0	0	0	43.243	42.466	0	Group VI
Eptesicus.fuscus|XM_008160253.3	Eptesicus.fuscus	Chordata	Mammalia	Chiroptera	Vespertilionidae	Eptesicus	XM_008160253.3	3	0	0	0	0	0	0	0	0	82.781	0	Group VI
Globicephala.melas|XM_030837395.1	Globicephala.melas	Chordata	Mammalia	Artiodactyla	Delphinidae	Globicephala	XM_030837395.1	3	0	0	0	0	0	0	0	77.401	0	0	Group VI	1	25
Eptesicus.fuscus|XM_008160259.3	Eptesicus.fuscus	Chordata	Mammalia	Chiroptera	Vespertilionidae	Eptesicus	XM_008160259.3	2	0	65.799	0	0	0	0	0	0	0	0	Group IV
Eptesicus.fuscus|XM_028137395.2	Eptesicus.fuscus	Chordata	Mammalia	Chiroptera	Vespertilionidae	Eptesicus	XM_028137395.2	2	0	0	0	0	0	0	48.624	0	0	0	Group VII
Eptesicus.fuscus|XM_028137397.2	Eptesicus.fuscus	Chordata	Mammalia	Chiroptera	Vespertilionidae	Eptesicus	XM_028137397.2	4	0	0	0	45.098	57.5	45.806	40.268	0	0	0	Group VII
Eptesicus.fuscus|XM_054724717.1	Eptesicus.fuscus	Chordata	Mammalia	Chiroptera	Vespertilionidae	Eptesicus	XM_054724717.1	1	69.312	0	0	0	0	0	0	0	0	0	Group I
Eptesicus.fuscus|XM_054726998.1	Eptesicus.fuscus	Chordata	Mammalia	Chiroptera	Vespertilionidae	Eptesicus	XM_054726998.1	1	0	0	0	0	0	0	0	0	0	52.015	Group II
Eptesicus.fuscus|XM_054729935.1	Eptesicus.fuscus	Chordata	Mammalia	Chiroptera	Vespertilionidae	Eptesicus	XM_054729935.1	1	0	0	0	0	0	0	0	0	0	56.522	Group II
Equus.asinus|ENSEAST00005009914	Equus.asinus	Chordata	Mammalia	Perissodactyla	Equidae	Equus	ENSEAST00005009914	1	0	0	71.956	0	0	0	0	0	0	0	Group III
Equus.asinus|ENSEAST00005009921	Equus.asinus	Chordata	Mammalia	Perissodactyla	Equidae	Equus	ENSEAST00005009921	2	0	58.498	0	0	0	0	0	0	0	0	Group IV
Equus.asinus|ENSEAST00005009933	Equus.asinus	Chordata	Mammalia	Perissodactyla	Equidae	Equus	ENSEAST00005009933	4	0	0	0	63.694	37.349	61.074	35.862	0	0	0	Group VII
Equus.asinus|ENSEAST00005010775	Equus.asinus	Chordata	Mammalia	Perissodactyla	Equidae	Equus	ENSEAST00005010775	1	79.275	0	0	0	0	0	0	0	0	0	Group I
Equus.asinus|ENSEAST00005039573	Equus.asinus	Chordata	Mammalia	Perissodactyla	Equidae	Equus	ENSEAST00005039573	3	0	0	0	0	0	0	0	0	46.552	0	Group VI
Equus.asinus|ENSEAST00005041412	Equus.asinus	Chordata	Mammalia	Perissodactyla	Equidae	Equus	ENSEAST00005041412	2	0	0	0	0	0	0	61.638	0	0	0	Group VII
Equus.asinus|ENSEAST00005050647	Equus.asinus	Chordata	Mammalia	Perissodactyla	Equidae	Equus	ENSEAST00005050647	3	0	0	0	0	0	0	0	0	88.079	0	Group VI
Equus.asinus|ENSEAST00005051100	Equus.asinus	Chordata	Mammalia	Perissodactyla	Equidae	Equus	ENSEAST00005051100	2	0	0	0	0	0	0	41.573	0	0	0	Group VII
Equus.asinus|ENSEAST00005072933	Equus.asinus	Chordata	Mammalia	Perissodactyla	Equidae	Equus	ENSEAST00005072933	4	0	0	0	43.421	50.549	43.571	29.747	0	0	0	Group VII
Equus.asinus|ENSEAST00005073343	Equus.asinus	Chordata	Mammalia	Perissodactyla	Equidae	Equus	ENSEAST00005073343	2	0	65.809	0	0	0	0	0	0	0	0	Group IV
Equus.asinus|ENSEAST00005075863	Equus.asinus	Chordata	Mammalia	Perissodactyla	Equidae	Equus	ENSEAST00005075863	4	0	0	0	54.054	38.272	68.627	0	0	0	0	Group VII
Equus.asinus|ENSEAST00005079392	Equus.asinus	Chordata	Mammalia	Perissodactyla	Equidae	Equus	ENSEAST00005079392	3	0	0	0	0	0	0	0	78.205	0	0	Group VI
Equus.asinus|ENSEAST00005081607	Equus.asinus	Chordata	Mammalia	Perissodactyla	Equidae	Equus	ENSEAST00005081607	1	0	0	0	0	0	0	0	0	0	58.993	Group II
Equus.asinus|ENSEAST00005082327	Equus.asinus	Chordata	Mammalia	Perissodactyla	Equidae	Equus	ENSEAST00005082327	2	0	66.296	0	0	0	0	0	0	0	0	Group IV
Equus.caballus|ENSECAT00000023321	Equus.caballus	Chordata	Mammalia	Perissodactyla	Equidae	Equus	ENSECAT00000023321	3	0	0	0	0	0	0	0	0	88.742	0	Group VI
Equus.caballus|ENSECAT00000025409	Equus.caballus	Chordata	Mammalia	Perissodactyla	Equidae	Equus	ENSECAT00000025409	1	0	0	71.956	0	0	0	0	0	0	0	Group III
Equus.caballus|ENSECAT00000029890	Equus.caballus	Chordata	Mammalia	Perissodactyla	Equidae	Equus	ENSECAT00000029890	1	79.275	0	0	0	0	0	0	0	0	0	Group I
Equus.caballus|ENSECAT00000052120	Equus.caballus	Chordata	Mammalia	Perissodactyla	Equidae	Equus	ENSECAT00000052120	3	0	0	0	0	0	0	0	77.564	0	0	Group VI
Equus.caballus|ENSECAT00000068389	Equus.caballus	Chordata	Mammalia	Perissodactyla	Equidae	Equus	ENSECAT00000068389	1	0	0	0	0	0	0	0	0	0	57.914	Group II
Equus.caballus|ENSECAT00000070065	Equus.caballus	Chordata	Mammalia	Perissodactyla	Equidae	Equus	ENSECAT00000070065	2	0	66.296	0	0	0	0	0	0	0	0	Group IV
Equus.caballus|ENSECAT00000089668	Equus.caballus	Chordata	Mammalia	Perissodactyla	Equidae	Equus	ENSECAT00000089668	2	0	0	0	0	0	0	41.463	0	0	0	Group VII
Equus.caballus|ENSECAT00000094953	Equus.caballus	Chordata	Mammalia	Perissodactyla	Equidae	Equus	ENSECAT00000094953	2	0	0	0	0	0	0	69.266	0	0	0	Group VII
Equus.caballus|ENSECAT00000126715	Equus.caballus	Chordata	Mammalia	Perissodactyla	Equidae	Equus	ENSECAT00000126715	3	0	0	0	0	0	0	0	47.26	43.151	0	Group VI
Equus.caballus|ENSECAT00000130746	Equus.caballus	Chordata	Mammalia	Perissodactyla	Equidae	Equus	ENSECAT00000130746	4	0	0	0	54.054	38.272	68.627	0	0	0	0	Group VII
Equus.caballus|ENSECAT00000132523	Equus.caballus	Chordata	Mammalia	Perissodactyla	Equidae	Equus	ENSECAT00000132523	4	0	0	0	63.226	36.145	59.732	34.722	0	0	0	Group VII
Equus.przewalskii|XM_008511621.1	Equus.przewalskii	Chordata	Mammalia	Perissodactyla	Equidae	Equus	XM_008511621.1	2	0	66.667	0	0	0	0	0	0	0	0	Group IV
Equus.przewalskii|XM_008528427.1	Equus.przewalskii	Chordata	Mammalia	Perissodactyla	Equidae	Equus	XM_008528427.1	2	0	0	0	0	0	0	41.27	0	0	0	Group VII
Equus.przewalskii|XM_008528432.1	Equus.przewalskii	Chordata	Mammalia	Perissodactyla	Equidae	Equus	XM_008528432.1	2	0	0	0	0	0	0	69.725	0	0	0	Group VII
Equus.przewalskii|XM_008528433.1	Equus.przewalskii	Chordata	Mammalia	Perissodactyla	Equidae	Equus	XM_008528433.1	4	0	0	0	52.703	38.272	67.32	0	0	0	0	Group VII
Equus.przewalskii|XM_008528435.1	Equus.przewalskii	Chordata	Mammalia	Perissodactyla	Equidae	Equus	XM_008528435.1	4	0	0	0	43.571	51.648	43.137	29.747	0	0	0	Group VII
Equus.przewalskii|XM_008528436.1	Equus.przewalskii	Chordata	Mammalia	Perissodactyla	Equidae	Equus	XM_008528436.1	3	0	0	0	0	0	0	0	0	88.742	0	Group VI
Equus.przewalskii|XM_008528439.1	Equus.przewalskii	Chordata	Mammalia	Perissodactyla	Equidae	Equus	XM_008528439.1	3	0	0	0	0	0	0	0	47.26	43.151	0	Group VI
Gracilinanus.agilis|XM_044660439.1	Gracilinanus.agilis	Chordata	Mammalia	Didelphimorphia	Didelphidae	Gracilinanus	XM_044660439.1	3	0	0	0	0	0	0	0	63.905	0	0	Group VI	1	25
Equus.przewalskii|XM_008528450.1	Equus.przewalskii	Chordata	Mammalia	Perissodactyla	Equidae	Equus	XM_008528450.1	4	0	0	0	59.091	36.905	58.654	0	0	0	0	Group VII
Equus.przewalskii|XM_008533373.1	Equus.przewalskii	Chordata	Mammalia	Perissodactyla	Equidae	Equus	XM_008533373.1	1	0	0	72.325	0	0	0	0	0	0	0	Group III
Equus.przewalskii|XM_008539187.1	Equus.przewalskii	Chordata	Mammalia	Perissodactyla	Equidae	Equus	XM_008539187.1	1	0	0	0	0	0	0	0	0	0	57.914	Group II
Equus.przewalskii|XM_008542066.1	Equus.przewalskii	Chordata	Mammalia	Perissodactyla	Equidae	Equus	XM_008542066.1	1	79.275	0	0	0	0	0	0	0	0	0	Group I
Equus.quagga|XM_046649666.1	Equus.quagga	Chordata	Mammalia	Perissodactyla	Equidae	Equus	XM_046649666.1	2	0	66.535	0	0	0	0	0	0	0	0	Group IV
Equus.quagga|XM_046649667.1	Equus.quagga	Chordata	Mammalia	Perissodactyla	Equidae	Equus	XM_046649667.1	2	0	65.272	0	0	0	0	0	0	0	0	Group IV
Equus.quagga|XM_046649726.1	Equus.quagga	Chordata	Mammalia	Perissodactyla	Equidae	Equus	XM_046649726.1	2	0	65.272	0	0	0	0	0	0	0	0	Group IV
Equus.quagga|XM_046649727.1	Equus.quagga	Chordata	Mammalia	Perissodactyla	Equidae	Equus	XM_046649727.1	2	0	66.535	0	0	0	0	0	0	0	0	Group IV
Equus.quagga|XM_046660005.1	Equus.quagga	Chordata	Mammalia	Perissodactyla	Equidae	Equus	XM_046660005.1	2	0	0	0	0	0	0	69.725	0	0	0	Group VII
Equus.quagga|XM_046660043.1	Equus.quagga	Chordata	Mammalia	Perissodactyla	Equidae	Equus	XM_046660043.1	2	0	0	0	0	0	0	41.011	0	0	0	Group VII
Equus.quagga|XM_046661720.1	Equus.quagga	Chordata	Mammalia	Perissodactyla	Equidae	Equus	XM_046661720.1	4	0	0	0	54.054	38.272	68.627	0	0	0	0	Group VII
Equus.quagga|XM_046661982.1	Equus.quagga	Chordata	Mammalia	Perissodactyla	Equidae	Equus	XM_046661982.1	4	0	0	0	63.694	37.349	61.074	35.862	0	0	0	Group VII
Equus.quagga|XM_046662221.1	Equus.quagga	Chordata	Mammalia	Perissodactyla	Equidae	Equus	XM_046662221.1	4	0	0	0	43.421	50.549	44.286	30.38	0	0	0	Group VII
Equus.quagga|XM_046662651.1	Equus.quagga	Chordata	Mammalia	Perissodactyla	Equidae	Equus	XM_046662651.1	3	0	0	0	0	0	0	0	46.575	43.836	0	Group VI
Equus.quagga|XM_046663020.1	Equus.quagga	Chordata	Mammalia	Perissodactyla	Equidae	Equus	XM_046663020.1	1	0	0	72.325	0	0	0	0	0	0	0	Group III
Grammomys.surdaster|XM_028772940.1	Grammomys.surdaster	Chordata	Mammalia	Rodentia	Muridae	Grammomys	XM_028772940.1	3	0	0	0	0	0	0	0	71.91	0	0	Group VI	1	26
Equus.quagga|XM_046663504.1	Equus.quagga	Chordata	Mammalia	Perissodactyla	Equidae	Equus	XM_046663504.1	3	0	0	0	0	0	0	0	0	88.079	0	Group VI
Equus.quagga|XM_046664902.1	Equus.quagga	Chordata	Mammalia	Perissodactyla	Equidae	Equus	XM_046664902.1	1	0	0	0	0	0	0	0	0	0	58.993	Group II
Erinaceus.europaeus|ENSEEUT00000003967	Erinaceus.europaeus	Chordata	Mammalia	Eulipotyphla	Erinaceidae	Erinaceus	ENSEEUT00000003967	1	45.596	0	0	0	0	0	0	0	0	0	Group I
Erinaceus.europaeus|ENSEEUT00000004901	Erinaceus.europaeus	Chordata	Mammalia	Eulipotyphla	Erinaceidae	Erinaceus	ENSEEUT00000004901	1	0	0	0	0	0	0	0	0	0	58.621	Group II
Erinaceus.europaeus|ENSEEUT00000006151	Erinaceus.europaeus	Chordata	Mammalia	Eulipotyphla	Erinaceidae	Erinaceus	ENSEEUT00000006151	4	0	0	0	50	48.148	59.31	36	0	0	0	Group VII
Erinaceus.europaeus|ENSEEUT00000006228	Erinaceus.europaeus	Chordata	Mammalia	Eulipotyphla	Erinaceidae	Erinaceus	ENSEEUT00000006228	4	0	0	0	63.816	40.964	56.291	36.62	0	0	0	Group VII
Erinaceus.europaeus|ENSEEUT00000009386	Erinaceus.europaeus	Chordata	Mammalia	Eulipotyphla	Erinaceidae	Erinaceus	ENSEEUT00000009386	2	0	65.868	0	0	0	0	0	0	0	0	Group IV
Erinaceus.europaeus|ENSEEUT00000010196	Erinaceus.europaeus	Chordata	Mammalia	Eulipotyphla	Erinaceidae	Erinaceus	ENSEEUT00000010196	3	0	0	0	0	0	0	0	56.962	0	0	Group VI
Erinaceus.europaeus|ENSEEUT00000010891	Erinaceus.europaeus	Chordata	Mammalia	Eulipotyphla	Erinaceidae	Erinaceus	ENSEEUT00000010891	3	0	0	0	0	0	0	0	46.479	44.444	0	Group VI
Erinaceus.europaeus|ENSEEUT00000013963	Erinaceus.europaeus	Chordata	Mammalia	Eulipotyphla	Erinaceidae	Erinaceus	ENSEEUT00000013963	1	0	0	53.2	0	0	0	0	0	0	0	Group III
Erythrura.gouldiae|ENSEGOT00005019834	Erythrura.gouldiae	Chordata	Aves	Passeriformes	Passeridae	Chloebia	ENSEGOT00005019834	2	0	34.498	0	0	0	0	0	0	0	0	Group V
Esox.lucius|ENSELUT00000084556	Esox.lucius	Chordata	Actinopteri	Esociformes	Esocidae	Esox	ENSELUT00000084556	2	0	28.099	0	0	0	0	0	0	0	0	Group IV
Eumetopias.jubatus|XM_028105835.1	Eumetopias.jubatus	Chordata	Mammalia	Carnivora	Otariidae	Eumetopias	XM_028105835.1	1	78.125	0	0	0	0	0	0	0	0	0	Group I
Eumetopias.jubatus|XM_028107317.1	Eumetopias.jubatus	Chordata	Mammalia	Carnivora	Otariidae	Eumetopias	XM_028107317.1	1	0	0	0	0	0	0	0	0	0	64.964	Group II
Eumetopias.jubatus|XM_028122336.1	Eumetopias.jubatus	Chordata	Mammalia	Carnivora	Otariidae	Eumetopias	XM_028122336.1	3	0	0	0	0	0	0	0	0	86.755	0	Group VI
Eumetopias.jubatus|XM_028122353.1	Eumetopias.jubatus	Chordata	Mammalia	Carnivora	Otariidae	Eumetopias	XM_028122353.1	2	0	64.444	0	0	0	0	0	0	0	0	Group IV
Hippopotamus.amphibius|XM_057743518.1	Hippopotamus.amphibius	Chordata	Mammalia	Artiodactyla	Hippopotamidae	Hippopotamus	XM_057743518.1	3	0	0	0	0	0	0	0	77.966	0	0	Group VI	1	25
Eumetopias.jubatus|XM_028122424.1	Eumetopias.jubatus	Chordata	Mammalia	Carnivora	Otariidae	Eumetopias	XM_028122424.1	4	0	0	0	50	40.506	69.536	39.779	0	0	0	Group VII
Eumetopias.jubatus|XM_028122439.1	Eumetopias.jubatus	Chordata	Mammalia	Carnivora	Otariidae	Eumetopias	XM_028122439.1	4	0	0	0	45.455	61.905	46.497	31.126	0	0	0	Group VII
Eumetopias.jubatus|XM_028122449.1	Eumetopias.jubatus	Chordata	Mammalia	Carnivora	Otariidae	Eumetopias	XM_028122449.1	1	0	0	71.956	0	0	0	0	0	0	0	Group III
Eumetopias.jubatus|XM_028122494.1	Eumetopias.jubatus	Chordata	Mammalia	Carnivora	Otariidae	Eumetopias	XM_028122494.1	3	0	0	0	0	0	0	0	46.575	45.205	0	Group VI
Eurypyga.helias|XM_010152034.1	Eurypyga.helias	Chordata	Aves	Gruiformes	Eurypygidae	Eurypyga	XM_010152034.1	2	0	33.462	0	0	0	0	0	0	0	0	Group V
Eurypyga.helias|XM_010159472.1	Eurypyga.helias	Chordata	Aves	Gruiformes	Eurypygidae	Eurypyga	XM_010159472.1	1	36.464	0	0	0	0	0	0	0	0	0	Group I
Falco.cherrug|XM_005433412.3	Falco.cherrug	Chordata	Aves	Falconiformes	Falconidae	Falco	XM_005433412.3	2	0	35.521	0	0	0	0	0	41.176	0	0	Group V
Falco.cherrug|XM_027806779.1	Falco.cherrug	Chordata	Aves	Falconiformes	Falconidae	Falco	XM_027806779.1	1	37.87	0	0	0	0	0	0	0	0	0	Group I
Falco.peregrinus|XM_005235755.3	Falco.peregrinus	Chordata	Aves	Falconiformes	Falconidae	Falco	XM_005235755.3	2	0	35.521	0	0	0	0	0	41.176	0	0	Group V
Falco.peregrinus|XM_027785448.1	Falco.peregrinus	Chordata	Aves	Falconiformes	Falconidae	Falco	XM_027785448.1	1	37.87	0	0	0	0	0	0	0	0	0	Group I
Falco.tinnunculus|ENSFTIT00000013036	Falco.tinnunculus	Chordata	Aves	Falconiformes	Falconidae	Falco	ENSFTIT00000013036	1	36.42	0	0	0	0	0	0	0	0	0	Group I
Falco.tinnunculus|ENSFTIT00000020335	Falco.tinnunculus	Chordata	Aves	Falconiformes	Falconidae	Falco	ENSFTIT00000020335	2	0	35.521	0	0	0	0	0	0	0	0	Group V
Felis.catus|ENSFCAT00000005904	Felis.catus	Chordata	Mammalia	Carnivora	Felidae	Felis	ENSFCAT00000005904	2	0	66.171	0	0	0	0	0	0	0	0	Group IV
Felis.catus|ENSFCAT00000008097	Felis.catus	Chordata	Mammalia	Carnivora	Felidae	Felis	ENSFCAT00000008097	1	0	0	69.485	0	0	0	0	0	0	0	Group III
Felis.catus|ENSFCAT00000009051	Felis.catus	Chordata	Mammalia	Carnivora	Felidae	Felis	ENSFCAT00000009051	1	0	0	0	0	0	0	0	0	0	65.818	Group II
Felis.catus|ENSFCAT00000032746	Felis.catus	Chordata	Mammalia	Carnivora	Felidae	Felis	ENSFCAT00000032746	3	0	0	0	0	0	0	0	46.575	45.89	0	Group VI
Felis.catus|ENSFCAT00000040796	Felis.catus	Chordata	Mammalia	Carnivora	Felidae	Felis	ENSFCAT00000040796	1	76.684	0	0	0	0	0	0	0	0	0	Group I
Felis.catus|ENSFCAT00000053859	Felis.catus	Chordata	Mammalia	Carnivora	Felidae	Felis	ENSFCAT00000053859	3	0	0	0	0	0	0	0	80.769	0	0	Group VI
Felis.catus|ENSFCAT00000064025	Felis.catus	Chordata	Mammalia	Carnivora	Felidae	Felis	ENSFCAT00000064025	3	0	0	0	0	0	0	0	0	88.079	0	Group VI
Felis.catus|ENSFCAT00000079670	Felis.catus	Chordata	Mammalia	Carnivora	Felidae	Felis	ENSFCAT00000079670	4	0	0	0	54.667	35.443	67.55	0	0	0	0	Group VII
Ficedula.albicollis|ENSFALT00000000056	Ficedula.albicollis	Chordata	Aves	Passeriformes	Muscicapidae	Ficedula	ENSFALT00000000056	2	0	33.813	0	0	0	0	0	0	0	0	Group V
Ficedula.albicollis|ENSFALT00000005743	Ficedula.albicollis	Chordata	Aves	Passeriformes	Muscicapidae	Ficedula	ENSFALT00000005743	2	0	0	0	0	0	0	0	40.462	38.462	0	Group VI
Fukomys.damarensis|ENSFDAT00000010364	Fukomys.damarensis	Chordata	Mammalia	Rodentia	Bathyergidae	Fukomys	ENSFDAT00000010364	2	0	0	0	0	0	0	60.784	0	0	0	Group VII
Fukomys.damarensis|ENSFDAT00000012884	Fukomys.damarensis	Chordata	Mammalia	Rodentia	Bathyergidae	Fukomys	ENSFDAT00000012884	4	0	0	0	52.381	41.379	68.493	36	0	0	0	Group VII
Fukomys.damarensis|ENSFDAT00000013167	Fukomys.damarensis	Chordata	Mammalia	Rodentia	Bathyergidae	Fukomys	ENSFDAT00000013167	3	0	0	0	0	0	0	0	0	86.093	0	Group VI
Fukomys.damarensis|ENSFDAT00000013644	Fukomys.damarensis	Chordata	Mammalia	Rodentia	Bathyergidae	Fukomys	ENSFDAT00000013644	2	0	69.888	0	0	0	0	0	0	0	0	Group IV
Fukomys.damarensis|ENSFDAT00000015834	Fukomys.damarensis	Chordata	Mammalia	Rodentia	Bathyergidae	Fukomys	ENSFDAT00000015834	3	0	0	0	0	0	0	0	73.718	43.478	0	Group VI
Fukomys.damarensis|ENSFDAT00000015842	Fukomys.damarensis	Chordata	Mammalia	Rodentia	Bathyergidae	Fukomys	ENSFDAT00000015842	4	0	0	0	53.642	41.026	50.336	0	0	0	0	Group VII
Fukomys.damarensis|ENSFDAT00000016229	Fukomys.damarensis	Chordata	Mammalia	Rodentia	Bathyergidae	Fukomys	ENSFDAT00000016229	1	69.43	0	0	0	0	0	0	0	0	0	Group I
Fukomys.damarensis|ENSFDAT00000018655	Fukomys.damarensis	Chordata	Mammalia	Rodentia	Bathyergidae	Fukomys	ENSFDAT00000018655	1	0	0	0	0	0	0	0	0	0	60.806	Group II
Fukomys.damarensis|ENSFDAT00000028578	Fukomys.damarensis	Chordata	Mammalia	Rodentia	Bathyergidae	Fukomys	ENSFDAT00000028578	3	0	0	0	0	0	0	0	47.945	45.205	0	Group VI
Fukomys.damarensis|ENSFDAT00000029706	Fukomys.damarensis	Chordata	Mammalia	Rodentia	Bathyergidae	Fukomys	ENSFDAT00000029706	1	0	0	62.825	0	0	0	0	0	0	0	Group III
Fulmarus.glacialis|XM_009575349.1	Fulmarus.glacialis	Chordata	Aves	Procellariiformes	Procellariidae	Fulmarus	XM_009575349.1	2	0	35.211	0	0	0	0	0	0	0	0	Group V
Fulmarus.glacialis|XM_009581818.1	Fulmarus.glacialis	Chordata	Aves	Procellariiformes	Procellariidae	Fulmarus	XM_009581818.1	1	37.87	0	0	0	0	0	0	0	0	0	Group I
Fundulus.heteroclitus|ENSFHET00000013875	Fundulus.heteroclitus	Chordata	Actinopteri	Cyprinodontiformes	Fundulidae	Fundulus	ENSFHET00000013875	2	0	27.556	0	0	0	0	0	0	0	0	Group IV
Fundulus.heteroclitus|ENSFHET00000035237	Fundulus.heteroclitus	Chordata	Actinopteri	Cyprinodontiformes	Fundulidae	Fundulus	ENSFHET00000035237	2	0	32.051	0	0	0	0	0	0	0	0	Group IV
Gadus.morhua|ENSGMOT00000028311	Gadus.morhua	Chordata	Actinopteri	Gadiformes	Gadidae	Gadus	ENSGMOT00000028311	2	0	33.028	0	0	0	0	0	0	0	0	Group IV
Galeopterus.variegatus|XM_008578827.1	Galeopterus.variegatus	Chordata	Mammalia	Dermoptera	Cynocephalidae	Galeopterus	XM_008578827.1	1	0	0	0	0	0	0	0	0	0	63.704	Group II
Hipposideros.armiger|XM_019660001.1	Hipposideros.armiger	Chordata	Mammalia	Chiroptera	Hipposideridae	Hipposideros	XM_019660001.1	3	0	0	0	0	0	0	0	81.548	44.604	0	Group VI	1	25
Galeopterus.variegatus|XM_008579219.1	Galeopterus.variegatus	Chordata	Mammalia	Dermoptera	Cynocephalidae	Galeopterus	XM_008579219.1	3	0	0	0	0	0	0	0	0	89.404	0	Group VI
Galeopterus.variegatus|XM_008579220.1	Galeopterus.variegatus	Chordata	Mammalia	Dermoptera	Cynocephalidae	Galeopterus	XM_008579220.1	3	0	0	0	0	0	0	0	45.89	45.89	0	Group VI
Galeopterus.variegatus|XM_008579323.1	Galeopterus.variegatus	Chordata	Mammalia	Dermoptera	Cynocephalidae	Galeopterus	XM_008579323.1	2	0	72.593	0	0	0	0	0	0	0	0	Group IV
Galeopterus.variegatus|XM_008579324.1	Galeopterus.variegatus	Chordata	Mammalia	Dermoptera	Cynocephalidae	Galeopterus	XM_008579324.1	1	0	0	71.111	0	0	0	0	0	0	0	Group III
Galeopterus.variegatus|XM_008579328.1	Galeopterus.variegatus	Chordata	Mammalia	Dermoptera	Cynocephalidae	Galeopterus	XM_008579328.1	4	0	0	0	56.738	41.667	73.571	38.806	0	0	0	Group VII
Galeopterus.variegatus|XM_008579329.1	Galeopterus.variegatus	Chordata	Mammalia	Dermoptera	Cynocephalidae	Galeopterus	XM_008579329.1	2	0	0	0	39.735	0	40.136	64.734	0	0	0	Group VII
Galeopterus.variegatus|XM_008579942.1	Galeopterus.variegatus	Chordata	Mammalia	Dermoptera	Cynocephalidae	Galeopterus	XM_008579942.1	1	82.383	0	0	0	0	0	0	0	0	0	Group I
Galeopterus.variegatus|XM_008594739.1	Galeopterus.variegatus	Chordata	Mammalia	Dermoptera	Cynocephalidae	Galeopterus	XM_008594739.1	4	0	0	0	50.331	69.565	44.521	35.256	0	0	0	Group VII
Gallus.gallus|ENSGALT00010044645	Gallus.gallus	Chordata	Aves	Galliformes	Phasianidae	Gallus	ENSGALT00010044645	2	0	34.434	0	0	0	0	0	0	0	0	Group V
Gallus.gallus|ENSGALT00010061204	Gallus.gallus	Chordata	Aves	Galliformes	Phasianidae	Gallus	ENSGALT00010061204	1	37.113	0	0	0	0	0	0	0	0	0	Group I
Gambusia.affinis|ENSGAFT00000029501	Gambusia.affinis	Chordata	Actinopteri	Cyprinodontiformes	Poeciliidae	Gambusia	ENSGAFT00000029501	1	30.769	0	0	0	0	0	0	0	0	0	Group I
Gavia.stellata|XM_009820200.1	Gavia.stellata	Chordata	Aves	Gaviiformes	Gaviidae	Gavia	XM_009820200.1	1	37.87	0	0	0	0	0	0	0	0	0	Group I
Gekko.japonicus|XM_015418018.1	Gekko.japonicus	Chordata	Lepidosauria	Squamata	Gekkonidae	Gekko	XM_015418018.1	1	33.721	0	0	0	0	0	0	0	0	0	Group I
Gekko.japonicus|XM_015421125.1	Gekko.japonicus	Chordata	Lepidosauria	Squamata	Gekkonidae	Gekko	XM_015421125.1	2	0	0	0	0	0	0	0	40.845	40.278	0	Group VI
Gekko.japonicus|XM_015421126.1	Gekko.japonicus	Chordata	Lepidosauria	Squamata	Gekkonidae	Gekko	XM_015421126.1	3	0	0	0	0	0	0	0	44.654	38.065	0	Group VI
Gekko.japonicus|XM_015421127.1	Gekko.japonicus	Chordata	Lepidosauria	Squamata	Gekkonidae	Gekko	XM_015421127.1	2	0	32.734	0	0	0	0	0	0	0	0	Group V
Geospiza.fortis|ENSGFOT00000008584	Geospiza.fortis	Chordata	Aves	Passeriformes	Thraupidae	Geospiza	ENSGFOT00000008584	2	0	33.818	0	0	0	0	0	0	0	0	Group V
Globicephala.melas|XM_030837120.1	Globicephala.melas	Chordata	Mammalia	Artiodactyla	Delphinidae	Globicephala	XM_030837120.1	1	77.72	0	0	0	0	0	0	0	0	0	Group I
Globicephala.melas|XM_030837384.1	Globicephala.melas	Chordata	Mammalia	Artiodactyla	Delphinidae	Globicephala	XM_030837384.1	1	0	0	66.667	0	0	0	0	0	0	0	Group III
Globicephala.melas|XM_030837386.1	Globicephala.melas	Chordata	Mammalia	Artiodactyla	Delphinidae	Globicephala	XM_030837386.1	2	0	64.684	0	0	0	0	0	0	0	0	Group IV
Globicephala.melas|XM_030837389.1	Globicephala.melas	Chordata	Mammalia	Artiodactyla	Delphinidae	Globicephala	XM_030837389.1	4	0	0	0	49.007	39.189	61.635	0	0	0	0	Group VII
Globicephala.melas|XM_030837394.1	Globicephala.melas	Chordata	Mammalia	Artiodactyla	Delphinidae	Globicephala	XM_030837394.1	3	0	0	0	0	0	0	0	45.89	43.75	0	Group VI
Hyaena.hyaena|XM_039231748.1	Hyaena.hyaena	Chordata	Mammalia	Carnivora	Hyaenidae	Hyaena	XM_039231748.1	3	0	0	0	0	0	0	0	79.545	0	0	Group VI	1	25
Globicephala.melas|XM_030877197.1	Globicephala.melas	Chordata	Mammalia	Artiodactyla	Delphinidae	Globicephala	XM_030877197.1	1	0	0	0	0	0	0	0	0	0	62.23	Group II
Gopherus.agassizii|ENSGAGT00000010812	Gopherus.agassizii	Chordata	Reptilia	Testudines	Testudinidae	Gopherus	ENSGAGT00000010812	1	38.462	0	0	0	0	0	0	0	0	0	Group I
Gopherus.agassizii|ENSGAGT00000031714	Gopherus.agassizii	Chordata	Reptilia	Testudines	Testudinidae	Gopherus	ENSGAGT00000031714	3	0	31.507	0	0	0	0	34.395	0	36.424	0	Group VI
Hylobates.moloch|XM_032177620.1	Hylobates.moloch	Chordata	Mammalia	Primates	Hylobatidae	Hylobates	XM_032177620.1	3	0	0	0	0	0	0	0	95.48	0	0	Group VI	1	25
Gopherus.agassizii|ENSGAGT00000036276	Gopherus.agassizii	Chordata	Reptilia	Testudines	Testudinidae	Gopherus	ENSGAGT00000036276	3	0	0	0	0	0	0	0	0	46.825	0	Group VI
Gopherus.evgoodei|ENSGEVT00005001066	Gopherus.evgoodei	Chordata	Reptilia	Testudines	Testudinidae	Gopherus	ENSGEVT00005001066	3	0	31.507	0	0	0	0	34.395	0	36.424	0	Group VI
Gopherus.evgoodei|ENSGEVT00005001106	Gopherus.evgoodei	Chordata	Reptilia	Testudines	Testudinidae	Gopherus	ENSGEVT00005001106	2	0	35.985	26.21	0	0	0	0	0	0	0	Group V
Ictidomys.tridecemlineatus|ENSSTOT00000014451	Ictidomys.tridecemlineatus	Chordata	Mammalia	Rodentia	Sciuridae	Ictidomys	ENSSTOT00000014451	3	0	0	0	0	0	0	0	78.531	0	0	Group VI	1	25
Gopherus.evgoodei|ENSGEVT00005001584	Gopherus.evgoodei	Chordata	Reptilia	Testudines	Testudinidae	Gopherus	ENSGEVT00005001584	3	0	0	0	0	0	0	33.553	45.07	43.662	0	Group VI
Gopherus.evgoodei|ENSGEVT00005029281	Gopherus.evgoodei	Chordata	Reptilia	Testudines	Testudinidae	Gopherus	ENSGEVT00005029281	1	38.462	0	0	0	0	0	0	0	0	0	Group I
Gorilla.gorilla.gorilla|ENSGGOT00000003545	Gorilla.gorilla.gorilla	Chordata	Mammalia	Primates	Hominidae	Gorilla	ENSGGOT00000003545	1	0	0	99.262	0	0	0	0	0	0	0	Group III
Gorilla.gorilla.gorilla|ENSGGOT00000004594	Gorilla.gorilla.gorilla	Chordata	Mammalia	Primates	Hominidae	Gorilla	ENSGGOT00000004594	3	0	0	0	0	0	0	0	98.718	0	0	Group VI
Gorilla.gorilla.gorilla|ENSGGOT00000006414	Gorilla.gorilla.gorilla	Chordata	Mammalia	Primates	Hominidae	Gorilla	ENSGGOT00000006414	2	0	98.141	0	0	0	0	0	0	0	0	Group IV
Gorilla.gorilla.gorilla|ENSGGOT00000009453	Gorilla.gorilla.gorilla	Chordata	Mammalia	Primates	Hominidae	Gorilla	ENSGGOT00000009453	3	0	0	0	0	0	0	0	0	98.684	0	Group VI
Gorilla.gorilla.gorilla|ENSGGOT00000015920	Gorilla.gorilla.gorilla	Chordata	Mammalia	Primates	Hominidae	Gorilla	ENSGGOT00000015920	1	99.482	0	0	0	0	0	0	0	0	0	Group I
Gorilla.gorilla.gorilla|ENSGGOT00000016036	Gorilla.gorilla.gorilla	Chordata	Mammalia	Primates	Hominidae	Gorilla	ENSGGOT00000016036	4	0	0	0	59.864	40.449	98.817	35.135	0	0	0	Group VII
Gorilla.gorilla.gorilla|ENSGGOT00000016039	Gorilla.gorilla.gorilla	Chordata	Mammalia	Primates	Hominidae	Gorilla	ENSGGOT00000016039	4	0	0	0	98.734	45	59.864	36	0	0	0	Group VII
Gorilla.gorilla.gorilla|ENSGGOT00000016051	Gorilla.gorilla.gorilla	Chordata	Mammalia	Primates	Hominidae	Gorilla	ENSGGOT00000016051	2	0	0	0	0	96.341	0	0	0	0	0	Group VII
Gorilla.gorilla.gorilla|ENSGGOT00000050569	Gorilla.gorilla.gorilla	Chordata	Mammalia	Primates	Hominidae	Gorilla	ENSGGOT00000050569	3	0	0	0	0	0	0	0	49.315	43.151	0	Group VI
Gorilla.gorilla.gorilla|ENSGGOT00000053664	Gorilla.gorilla.gorilla	Chordata	Mammalia	Primates	Hominidae	Gorilla	ENSGGOT00000053664	1	0	0	0	0	0	0	0	0	0	98.889	Group II
Gorilla.gorilla.gorilla|ENSGGOT00000060251	Gorilla.gorilla.gorilla	Chordata	Mammalia	Primates	Hominidae	Gorilla	ENSGGOT00000060251	2	0	0	0	0	0	0	99.083	0	0	0	Group VII
Gorilla.gorilla.gorilla|ENSGGOT00000063476	Gorilla.gorilla.gorilla	Chordata	Mammalia	Primates	Hominidae	Gorilla	ENSGGOT00000063476	2	0	0	0	0	0	0	99.083	0	0	0	Group VII
Gorilla.gorilla|XM_004031622.3	Gorilla.gorilla	Chordata	Mammalia	Primates	Hominidae	Gorilla	XM_004031622.3	1	0	0	99.262	0	0	0	0	0	0	0	Group III
Gorilla.gorilla|XM_004031623.4	Gorilla.gorilla	Chordata	Mammalia	Primates	Hominidae	Gorilla	XM_004031623.4	2	0	98.141	0	0	0	0	0	0	0	0	Group IV
Gorilla.gorilla|XM_004031634.4	Gorilla.gorilla	Chordata	Mammalia	Primates	Hominidae	Gorilla	XM_004031634.4	4	0	0	0	59.864	40.449	98.817	35.135	0	0	0	Group VII
Gorilla.gorilla|XM_004031635.4	Gorilla.gorilla	Chordata	Mammalia	Primates	Hominidae	Gorilla	XM_004031635.4	4	0	0	0	97.468	45	60.544	36	0	0	0	Group VII
Gorilla.gorilla|XM_004031637.4	Gorilla.gorilla	Chordata	Mammalia	Primates	Hominidae	Gorilla	XM_004031637.4	2	0	0	0	0	96.341	0	0	0	0	0	Group VII
Gorilla.gorilla|XM_004031639.3	Gorilla.gorilla	Chordata	Mammalia	Primates	Hominidae	Gorilla	XM_004031639.3	3	0	0	0	0	0	0	0	0	98.684	0	Group VI
Gorilla.gorilla|XM_004047786.4	Gorilla.gorilla	Chordata	Mammalia	Primates	Hominidae	Gorilla	XM_004047786.4	1	0	0	0	0	0	0	0	0	0	98.889	Group II
Gorilla.gorilla|XM_019036675.2	Gorilla.gorilla	Chordata	Mammalia	Primates	Hominidae	Gorilla	XM_019036675.2	1	70.683	0	0	0	0	0	0	0	0	0	Group I
Gorilla.gorilla|XM_055378268.1	Gorilla.gorilla	Chordata	Mammalia	Primates	Hominidae	Gorilla	XM_055378268.1	3	0	0	0	0	0	0	0	98.718	0	0	Group VI
Gorilla.gorilla|XM_055378269.1	Gorilla.gorilla	Chordata	Mammalia	Primates	Hominidae	Gorilla	XM_055378269.1	3	0	0	0	0	0	0	0	49.315	43.151	0	Group VI
Gorilla.gorilla|XM_055378274.1	Gorilla.gorilla	Chordata	Mammalia	Primates	Hominidae	Gorilla	XM_055378274.1	2	0	0	0	0	0	0	92.704	0	0	0	Group VII
Gouania.willdenowi|ENSGWIT00000042732	Gouania.willdenowi	Chordata	Actinopteri	Blenniiformes	Gobiesocidae	Gouania	ENSGWIT00000042732	2	0	30.455	0	0	0	0	0	0	0	0	Group IV
Gouania.willdenowi|ENSGWIT00000042744	Gouania.willdenowi	Chordata	Actinopteri	Blenniiformes	Gobiesocidae	Gouania	ENSGWIT00000042744	2	0	34.568	0	0	0	0	0	0	0	0	Group IV
Gracilinanus.agilis|XM_044659345.1	Gracilinanus.agilis	Chordata	Mammalia	Didelphimorphia	Didelphidae	Gracilinanus	XM_044659345.1	4	0	0	0	44.366	46.053	45.07	35.762	0	0	0	Group VII
Gracilinanus.agilis|XM_044659346.1	Gracilinanus.agilis	Chordata	Mammalia	Didelphimorphia	Didelphidae	Gracilinanus	XM_044659346.1	4	0	0	0	43.75	42.857	49.351	35.714	0	0	0	Group VII
Jaculus.jaculus|XM_004669765.3	Jaculus.jaculus	Chordata	Mammalia	Rodentia	Dipodidae	Jaculus	XM_004669765.3	3	0	0	0	0	0	0	0	74.719	0	0	Group VI	1	26
Gracilinanus.agilis|XM_044660440.1	Gracilinanus.agilis	Chordata	Mammalia	Didelphimorphia	Didelphidae	Gracilinanus	XM_044660440.1	3	0	0	0	0	0	0	0	0	74.834	0	Group VI
Gracilinanus.agilis|XM_044660442.1	Gracilinanus.agilis	Chordata	Mammalia	Didelphimorphia	Didelphidae	Gracilinanus	XM_044660442.1	3	0	0	0	0	0	0	0	43.056	41.549	0	Group VI
Gracilinanus.agilis|XM_044660443.1	Gracilinanus.agilis	Chordata	Mammalia	Didelphimorphia	Didelphidae	Gracilinanus	XM_044660443.1	4	0	0	0	43.791	44.444	42.857	33.113	0	0	0	Group VII
Gracilinanus.agilis|XM_044660444.1	Gracilinanus.agilis	Chordata	Mammalia	Didelphimorphia	Didelphidae	Gracilinanus	XM_044660444.1	2	0	46.269	0	0	0	0	0	0	0	0	Group IV
Gracilinanus.agilis|XM_044660853.1	Gracilinanus.agilis	Chordata	Mammalia	Didelphimorphia	Didelphidae	Gracilinanus	XM_044660853.1	4	0	0	0	42.657	0	39.735	0	0	0	0	Group VII
Gracilinanus.agilis|XM_044662573.1	Gracilinanus.agilis	Chordata	Mammalia	Didelphimorphia	Didelphidae	Gracilinanus	XM_044662573.1	1	0	0	36.364	0	0	0	0	0	0	0	Group III
Gracilinanus.agilis|XM_044666315.1	Gracilinanus.agilis	Chordata	Mammalia	Didelphimorphia	Didelphidae	Gracilinanus	XM_044666315.1	1	51.087	0	0	0	0	0	0	0	0	0	Group I
Gracilinanus.agilis|XM_044668067.1	Gracilinanus.agilis	Chordata	Mammalia	Didelphimorphia	Didelphidae	Gracilinanus	XM_044668067.1	1	41.081	0	0	0	0	0	0	0	0	0	Group I
Gracilinanus.agilis|XM_044669019.1	Gracilinanus.agilis	Chordata	Mammalia	Didelphimorphia	Didelphidae	Gracilinanus	XM_044669019.1	1	31.795	0	0	0	0	0	0	0	0	0	Group I
Grammomys.surdaster|XM_028754289.1	Grammomys.surdaster	Chordata	Mammalia	Rodentia	Muridae	Grammomys	XM_028754289.1	1	0	0	61.111	0	0	0	0	0	0	0	Group III
Grammomys.surdaster|XM_028754300.1	Grammomys.surdaster	Chordata	Mammalia	Rodentia	Muridae	Grammomys	XM_028754300.1	2	0	65.441	0	0	0	0	0	0	0	0	Group IV
Grammomys.surdaster|XM_028764097.1	Grammomys.surdaster	Chordata	Mammalia	Rodentia	Muridae	Grammomys	XM_028764097.1	1	0	0	0	0	0	0	0	0	0	52.19	Group II
Grammomys.surdaster|XM_028772764.1	Grammomys.surdaster	Chordata	Mammalia	Rodentia	Muridae	Grammomys	XM_028772764.1	3	0	0	0	0	0	0	0	43.357	84.106	0	Group VI
Grammomys.surdaster|XM_028772780.1	Grammomys.surdaster	Chordata	Mammalia	Rodentia	Muridae	Grammomys	XM_028772780.1	4	0	0	0	45.89	37.879	57.778	0	0	0	0	Group VII
Grammomys.surdaster|XM_028772785.1	Grammomys.surdaster	Chordata	Mammalia	Rodentia	Muridae	Grammomys	XM_028772785.1	4	0	0	0	56.051	37.778	52.318	0	0	0	0	Group VII
Grammomys.surdaster|XM_028772826.1	Grammomys.surdaster	Chordata	Mammalia	Rodentia	Muridae	Grammomys	XM_028772826.1	4	0	0	0	43.624	63.218	42.759	32.847	0	0	0	Group VII
Grammomys.surdaster|XM_028772827.1	Grammomys.surdaster	Chordata	Mammalia	Rodentia	Muridae	Grammomys	XM_028772827.1	2	0	0	0	0	0	0	38.961	0	0	0	Group VII
Grammomys.surdaster|XM_028772828.1	Grammomys.surdaster	Chordata	Mammalia	Rodentia	Muridae	Grammomys	XM_028772828.1	4	0	0	0	44.805	69.62	42.759	33.775	0	0	0	Group VII
Lagenorhynchus.obliquidens|XM_027129078.1	Lagenorhynchus.obliquidens	Chordata	Mammalia	Artiodactyla	Delphinidae	Lagenorhynchus	XM_027129078.1	3	0	0	0	0	0	0	0	76.271	0	0	Group VI	1	25
Grammomys.surdaster|XM_028772975.1	Grammomys.surdaster	Chordata	Mammalia	Rodentia	Muridae	Grammomys	XM_028772975.1	3	0	0	0	0	0	0	0	48.63	43.871	0	Group VI
Grammomys.surdaster|XM_028783819.1	Grammomys.surdaster	Chordata	Mammalia	Rodentia	Muridae	Grammomys	XM_028783819.1	1	61.78	0	0	0	0	0	0	0	0	0	Group I
Haliaeetus.albicilla|XM_009921543.1	Haliaeetus.albicilla	Chordata	Aves	Accipitriformes	Accipitridae	Haliaeetus	XM_009921543.1	2	0	32.386	0	0	0	0	0	0	0	0	Group V
Haliaeetus.albicilla|XM_009929157.1	Haliaeetus.albicilla	Chordata	Aves	Accipitriformes	Accipitridae	Haliaeetus	XM_009929157.1	1	37.87	0	0	0	0	0	0	0	0	0	Group I
Leopardus.geoffroyi|XM_045446824.1	Leopardus.geoffroyi	Chordata	Mammalia	Carnivora	Felidae	Leopardus	XM_045446824.1	3	0	0	0	0	0	0	0	79.885	0	0	Group VI	1	25
Haliaeetus.leucocephalus|XM_010562918.1	Haliaeetus.leucocephalus	Chordata	Aves	Accipitriformes	Accipitridae	Haliaeetus	XM_010562918.1	2	0	36.321	0	0	0	0	0	0	0	0	Group V
Haliaeetus.leucocephalus|XM_010575016.1	Haliaeetus.leucocephalus	Chordata	Aves	Accipitriformes	Accipitridae	Haliaeetus	XM_010575016.1	1	37.87	0	0	0	0	0	0	0	0	0	Group I
Halichoerus.grypus|XM_036065808.1	Halichoerus.grypus	Chordata	Mammalia	Carnivora	Phocidae	Halichoerus	XM_036065808.1	1	0	0	0	0	0	0	0	0	0	64.964	Group II
Halichoerus.grypus|XM_036075451.1	Halichoerus.grypus	Chordata	Mammalia	Carnivora	Phocidae	Halichoerus	XM_036075451.1	1	76.562	0	0	0	0	0	0	0	0	0	Group I
Halichoerus.grypus|XM_036091606.1	Halichoerus.grypus	Chordata	Mammalia	Carnivora	Phocidae	Halichoerus	XM_036091606.1	2	0	0	0	0	0	0	0	78.71	0	0	Group VI
Halichoerus.grypus|XM_036103786.1	Halichoerus.grypus	Chordata	Mammalia	Carnivora	Phocidae	Halichoerus	XM_036103786.1	2	0	64.815	0	0	0	0	0	0	0	0	Group IV
Halichoerus.grypus|XM_036103788.1	Halichoerus.grypus	Chordata	Mammalia	Carnivora	Phocidae	Halichoerus	XM_036103788.1	1	0	0	74.17	0	0	0	0	0	0	0	Group III
Halichoerus.grypus|XM_036103791.1	Halichoerus.grypus	Chordata	Mammalia	Carnivora	Phocidae	Halichoerus	XM_036103791.1	3	0	0	0	0	0	0	0	0	86.755	0	Group VI
Halichoerus.grypus|XM_036103794.1	Halichoerus.grypus	Chordata	Mammalia	Carnivora	Phocidae	Halichoerus	XM_036103794.1	4	0	0	0	50	39.241	68.874	39.227	0	0	0	Group VII
Halichoerus.grypus|XM_036103806.1	Halichoerus.grypus	Chordata	Mammalia	Carnivora	Phocidae	Halichoerus	XM_036103806.1	4	0	0	0	44.805	62.353	47.771	33.775	0	0	0	Group VII
Halichoerus.grypus|XM_036103813.1	Halichoerus.grypus	Chordata	Mammalia	Carnivora	Phocidae	Halichoerus	XM_036103813.1	3	0	0	0	0	0	0	0	45.89	44.521	0	Group VI
Heterocephalus.glaber|ENSHGLT00000008505	Heterocephalus.glaber	Chordata	Mammalia	Rodentia	Bathyergidae	Heterocephalus	ENSHGLT00000008505	2	0	70.26	0	0	0	0	0	0	0	0	Group IV
Heterocephalus.glaber|ENSHGLT00000009703	Heterocephalus.glaber	Chordata	Mammalia	Rodentia	Bathyergidae	Heterocephalus	ENSHGLT00000009703	4	0	0	0	45.775	63.415	44.681	34.058	0	0	0	Group VII
Heterocephalus.glaber|ENSHGLT00000010512	Heterocephalus.glaber	Chordata	Mammalia	Rodentia	Bathyergidae	Heterocephalus	ENSHGLT00000010512	2	0	0	0	0	0	0	66.176	0	0	0	Group VII
Heterocephalus.glaber|ENSHGLT00000011056	Heterocephalus.glaber	Chordata	Mammalia	Rodentia	Bathyergidae	Heterocephalus	ENSHGLT00000011056	3	0	0	0	0	0	0	0	42.458	42.466	0	Group VI
Heterocephalus.glaber|ENSHGLT00000025342	Heterocephalus.glaber	Chordata	Mammalia	Rodentia	Bathyergidae	Heterocephalus	ENSHGLT00000025342	1	0	0	0	0	0	0	0	0	0	60.949	Group II
Heterocephalus.glaber|ENSHGLT00000042924	Heterocephalus.glaber	Chordata	Mammalia	Rodentia	Bathyergidae	Heterocephalus	ENSHGLT00000042924	1	70.984	0	0	0	0	0	0	0	0	0	Group I
Heterocephalus.glaber|ENSHGLT00000045762	Heterocephalus.glaber	Chordata	Mammalia	Rodentia	Bathyergidae	Heterocephalus	ENSHGLT00000045762	4	0	0	0	51.634	44.595	71.329	32.867	0	0	0	Group VII
Heterocephalus.glaber|ENSHGLT00000048457	Heterocephalus.glaber	Chordata	Mammalia	Rodentia	Bathyergidae	Heterocephalus	ENSHGLT00000048457	4	0	0	0	54.14	35.294	52.667	0	0	0	0	Group VII
Heterocephalus.glaber|ENSHGLT00000057653	Heterocephalus.glaber	Chordata	Mammalia	Rodentia	Bathyergidae	Heterocephalus	ENSHGLT00000057653	3	0	0	0	0	0	0	0	41.259	83.444	0	Group VI
Heterocephalus.glaber|ENSHGLT00000061600	Heterocephalus.glaber	Chordata	Mammalia	Rodentia	Bathyergidae	Heterocephalus	ENSHGLT00000061600	1	0	0	61.569	0	0	0	0	0	0	0	Group III
Heterocephalus.glaber|ENSHGLT00000065686	Heterocephalus.glaber	Chordata	Mammalia	Rodentia	Bathyergidae	Heterocephalus	ENSHGLT00000065686	2	0	0	0	0	0	0	42.949	0	0	0	Group VII
Heterocephalus.glaber|ENSHGLT00000084279	Heterocephalus.glaber	Chordata	Mammalia	Rodentia	Bathyergidae	Heterocephalus	ENSHGLT00000084279	3	0	0	0	0	0	0	0	71.951	44.203	0	Group VI
Hippocampus.comes|ENSHCOT00000018960	Hippocampus.comes	Chordata	Actinopteri	Syngnathiformes	Syngnathidae	Hippocampus	ENSHCOT00000018960	2	0	38.636	0	0	0	0	0	0	0	0	Group IV
Hippopotamus.amphibius|XM_057721411.1	Hippopotamus.amphibius	Chordata	Mammalia	Artiodactyla	Hippopotamidae	Hippopotamus	XM_057721411.1	1	0	0	0	0	0	0	0	0	0	62.182	Group II
Hippopotamus.amphibius|XM_057741707.1	Hippopotamus.amphibius	Chordata	Mammalia	Artiodactyla	Hippopotamidae	Hippopotamus	XM_057741707.1	1	0	0	71.956	0	0	0	0	0	0	0	Group III
Hippopotamus.amphibius|XM_057741754.1	Hippopotamus.amphibius	Chordata	Mammalia	Artiodactyla	Hippopotamidae	Hippopotamus	XM_057741754.1	2	0	66.171	0	0	0	0	0	0	0	0	Group IV
Hippopotamus.amphibius|XM_057742865.1	Hippopotamus.amphibius	Chordata	Mammalia	Artiodactyla	Hippopotamidae	Hippopotamus	XM_057742865.1	4	0	0	0	53.333	39.241	60.947	0	0	0	0	Group VII
Hippopotamus.amphibius|XM_057742870.1	Hippopotamus.amphibius	Chordata	Mammalia	Artiodactyla	Hippopotamidae	Hippopotamus	XM_057742870.1	4	0	0	0	69.032	48.864	57.616	36.913	0	0	0	Group VII
Hippopotamus.amphibius|XM_057743153.1	Hippopotamus.amphibius	Chordata	Mammalia	Artiodactyla	Hippopotamidae	Hippopotamus	XM_057743153.1	4	0	0	0	50.968	44.444	60.355	0	0	0	0	Group VII
Hippopotamus.amphibius|XM_057743273.1	Hippopotamus.amphibius	Chordata	Mammalia	Artiodactyla	Hippopotamidae	Hippopotamus	XM_057743273.1	3	0	0	0	0	0	0	0	47.26	44.521	0	Group VI
Hippopotamus.amphibius|XM_057743361.1	Hippopotamus.amphibius	Chordata	Mammalia	Artiodactyla	Hippopotamidae	Hippopotamus	XM_057743361.1	2	0	0	0	0	0	0	60	0	0	0	Group VII
Leptonychotes.weddellii|XM_006748868.2	Leptonychotes.weddellii	Chordata	Mammalia	Carnivora	Phocidae	Leptonychotes	XM_006748868.2	3	0	0	0	0	0	0	0	78.409	0	0	Group VI	1	25
Hippopotamus.amphibius|XM_057743662.1	Hippopotamus.amphibius	Chordata	Mammalia	Artiodactyla	Hippopotamidae	Hippopotamus	XM_057743662.1	3	0	0	0	0	0	0	0	0	82.781	0	Group VI
Hippopotamus.amphibius|XM_057749703.1	Hippopotamus.amphibius	Chordata	Mammalia	Artiodactyla	Hippopotamidae	Hippopotamus	XM_057749703.1	1	77.202	0	0	0	0	0	0	0	0	0	Group I
Hipposideros.armiger|XM_019653659.1	Hipposideros.armiger	Chordata	Mammalia	Chiroptera	Hipposideridae	Hipposideros	XM_019653659.1	1	68.394	0	0	0	0	0	0	0	0	0	Group I
Lipotes.vexillifer|XM_007446020.1	Lipotes.vexillifer	Chordata	Mammalia	Artiodactyla	Lipotidae	Lipotes	XM_007446020.1	3	0	0	0	0	0	0	0	75.706	0	0	Group VI	1	25
Hipposideros.armiger|XM_019660008.1	Hipposideros.armiger	Chordata	Mammalia	Chiroptera	Hipposideridae	Hipposideros	XM_019660008.1	2	0	0	0	0	37.888	0	0	0	0	0	Group VII
Hipposideros.armiger|XM_019662860.1	Hipposideros.armiger	Chordata	Mammalia	Chiroptera	Hipposideridae	Hipposideros	XM_019662860.1	2	0	66.914	0	0	0	0	0	0	0	0	Group IV
Hipposideros.armiger|XM_019662863.1	Hipposideros.armiger	Chordata	Mammalia	Chiroptera	Hipposideridae	Hipposideros	XM_019662863.1	2	0	0	0	0	0	0	54.378	0	0	0	Group VII
Hipposideros.armiger|XM_019662864.1	Hipposideros.armiger	Chordata	Mammalia	Chiroptera	Hipposideridae	Hipposideros	XM_019662864.1	1	0	0	69.373	0	0	0	0	0	0	0	Group III
Hipposideros.armiger|XM_019662866.1	Hipposideros.armiger	Chordata	Mammalia	Chiroptera	Hipposideridae	Hipposideros	XM_019662866.1	4	0	0	0	49.045	40.506	63.871	33.54	0	0	0	Group VII
Hipposideros.armiger|XM_019664710.1	Hipposideros.armiger	Chordata	Mammalia	Chiroptera	Hipposideridae	Hipposideros	XM_019664710.1	1	0	0	0	0	0	0	0	0	0	58.633	Group II
Homo.sapiens|ENST00000259205	Homo.sapiens	Chordata	Mammalia	Primates	Hominidae	Homo	ENST00000259205	4	0	0	0	59.864	40.449	100	35.811	0	0	0	Group VII
Homo.sapiens|ENST00000259206	Homo.sapiens	Chordata	Mammalia	Primates	Hominidae	Homo	ENST00000259206	3	0	0	0	0	0	0	0	100	0	0	Group VI
Homo.sapiens|ENST00000259211	Homo.sapiens	Chordata	Mammalia	Primates	Hominidae	Homo	ENST00000259211	4	0	0	0	100	46.25	59.864	0	0	0	0	Group VII
Homo.sapiens|ENST00000259213	Homo.sapiens	Chordata	Mammalia	Primates	Hominidae	Homo	ENST00000259213	2	0	0	0	0	100	0	0	0	0	0	Group VII
Homo.sapiens|ENST00000263326	Homo.sapiens	Chordata	Mammalia	Primates	Hominidae	Homo	ENST00000263326	2	0	0	0	0	0	0	100	0	0	0	Group VII
Homo.sapiens|ENST00000263339	Homo.sapiens	Chordata	Mammalia	Primates	Hominidae	Homo	ENST00000263339	1	0	0	100	0	0	0	0	0	0	0	Group III
Homo.sapiens|ENST00000263341	Homo.sapiens	Chordata	Mammalia	Primates	Hominidae	Homo	ENST00000263341	2	0	100	0	0	0	0	0	0	0	0	Group IV
Homo.sapiens|ENST00000280357	Homo.sapiens	Chordata	Mammalia	Primates	Hominidae	Homo	ENST00000280357	1	100	0	0	0	0	0	0	0	0	0	Group I
Homo.sapiens|ENST00000341010	Homo.sapiens	Chordata	Mammalia	Primates	Hominidae	Homo	ENST00000341010	3	0	0	0	0	0	0	0	0	100	0	Group VI
Homo.sapiens|ENST00000346807	Homo.sapiens	Chordata	Mammalia	Primates	Hominidae	Homo	ENST00000346807	3	0	0	0	0	0	0	0	49.315	43.151	0	Group VI
Homo.sapiens|ENST00000682010	Homo.sapiens	Chordata	Mammalia	Primates	Hominidae	Homo	ENST00000682010	1	0	0	0	0	0	0	0	0	0	100	Group II
Hyaena.hyaena|XM_039217116.1	Hyaena.hyaena	Chordata	Mammalia	Carnivora	Hyaenidae	Hyaena	XM_039217116.1	1	0	0	0	0	0	0	0	0	0	64.727	Group II
Hyaena.hyaena|XM_039229194.1	Hyaena.hyaena	Chordata	Mammalia	Carnivora	Hyaenidae	Hyaena	XM_039229194.1	1	75.521	0	0	0	0	0	0	0	0	0	Group I
Hyaena.hyaena|XM_039231671.1	Hyaena.hyaena	Chordata	Mammalia	Carnivora	Hyaenidae	Hyaena	XM_039231671.1	2	0	65.428	0	0	0	0	0	0	0	0	Group IV
Hyaena.hyaena|XM_039231702.1	Hyaena.hyaena	Chordata	Mammalia	Carnivora	Hyaenidae	Hyaena	XM_039231702.1	4	0	0	0	44.805	60.526	49.286	33.108	0	0	0	Group VII
Hyaena.hyaena|XM_039231744.1	Hyaena.hyaena	Chordata	Mammalia	Carnivora	Hyaenidae	Hyaena	XM_039231744.1	4	0	0	0	55.556	35	62.179	0	0	0	0	Group VII
Lontra.canadensis|XM_032843848.1	Lontra.canadensis	Chordata	Mammalia	Carnivora	Mustelidae	Lontra	XM_032843848.1	3	0	0	0	0	0	0	0	77.273	0	0	Group VI	1	25
Hyaena.hyaena|XM_039231759.1	Hyaena.hyaena	Chordata	Mammalia	Carnivora	Hyaenidae	Hyaena	XM_039231759.1	3	0	0	0	0	0	0	0	45.89	45.205	0	Group VI
Hyaena.hyaena|XM_039231760.1	Hyaena.hyaena	Chordata	Mammalia	Carnivora	Hyaenidae	Hyaena	XM_039231760.1	3	0	0	0	0	0	0	0	0	86.755	0	Group VI
Hyaena.hyaena|XM_039231788.1	Hyaena.hyaena	Chordata	Mammalia	Carnivora	Hyaenidae	Hyaena	XM_039231788.1	1	0	0	69.485	0	0	0	0	0	0	0	Group III
Hylobates.moloch|XM_032138809.1	Hylobates.moloch	Chordata	Mammalia	Primates	Hylobatidae	Hylobates	XM_032138809.1	1	0	0	0	0	0	0	0	0	0	94.074	Group II
Hylobates.moloch|XM_032167391.1	Hylobates.moloch	Chordata	Mammalia	Primates	Hylobatidae	Hylobates	XM_032167391.1	1	97.409	0	0	0	0	0	0	0	0	0	Group I
Hylobates.moloch|XM_032177081.1	Hylobates.moloch	Chordata	Mammalia	Primates	Hylobatidae	Hylobates	XM_032177081.1	1	0	0	97.417	0	0	0	0	0	0	0	Group III
Hylobates.moloch|XM_032177159.1	Hylobates.moloch	Chordata	Mammalia	Primates	Hylobatidae	Hylobates	XM_032177159.1	4	0	0	0	59.184	41.573	95.266	35.135	0	0	0	Group VII
Hylobates.moloch|XM_032177178.1	Hylobates.moloch	Chordata	Mammalia	Primates	Hylobatidae	Hylobates	XM_032177178.1	2	0	96.283	0	0	0	0	0	0	0	0	Group IV
Hylobates.moloch|XM_032177486.1	Hylobates.moloch	Chordata	Mammalia	Primates	Hylobatidae	Hylobates	XM_032177486.1	3	0	0	0	0	0	0	0	48.63	43.151	0	Group VI
Hylobates.moloch|XM_032177562.1	Hylobates.moloch	Chordata	Mammalia	Primates	Hylobatidae	Hylobates	XM_032177562.1	2	0	0	0	0	0	0	97.706	0	0	0	Group VII
Loxodonta.africana|ENSLAFT00000030095	Loxodonta.africana	Chordata	Mammalia	Proboscidea	Elephantidae	Loxodonta	ENSLAFT00000030095	3	0	0	0	0	0	0	0	62.36	0	0	Group VI	1	25
Hylobates.moloch|XM_032177625.1	Hylobates.moloch	Chordata	Mammalia	Primates	Hylobatidae	Hylobates	XM_032177625.1	3	0	0	0	0	0	0	0	0	97.368	0	Group VI
Hylobates.moloch|XM_032179098.1	Hylobates.moloch	Chordata	Mammalia	Primates	Hylobatidae	Hylobates	XM_032179098.1	2	0	0	0	0	62.805	0	0	0	0	0	Group VII
Ictalurus.punctatus|ENSIPUT00000020985	Ictalurus.punctatus	Chordata	Actinopteri	Siluriformes	Ictaluridae	Ictalurus	ENSIPUT00000020985	2	0	28.241	0	0	0	0	0	0	0	0	Group IV
Ictalurus.punctatus|ENSIPUT00000021123	Ictalurus.punctatus	Chordata	Actinopteri	Siluriformes	Ictaluridae	Ictalurus	ENSIPUT00000021123	2	0	29.358	0	0	0	0	0	0	0	0	Group IV
Ictidomys.tridecemlineatus|ENSSTOT00000001723	Ictidomys.tridecemlineatus	Chordata	Mammalia	Rodentia	Sciuridae	Ictidomys	ENSSTOT00000001723	4	0	0	0	51.701	34.694	60.645	29.73	0	0	0	Group VII
Ictidomys.tridecemlineatus|ENSSTOT00000001728	Ictidomys.tridecemlineatus	Chordata	Mammalia	Rodentia	Sciuridae	Ictidomys	ENSSTOT00000001728	4	0	0	0	64.901	32.5	55.172	31.159	0	0	0	Group VII
Ictidomys.tridecemlineatus|ENSSTOT00000002284	Ictidomys.tridecemlineatus	Chordata	Mammalia	Rodentia	Sciuridae	Ictidomys	ENSSTOT00000002284	1	0	0	65.169	0	0	0	0	0	0	0	Group III
Ictidomys.tridecemlineatus|ENSSTOT00000002290	Ictidomys.tridecemlineatus	Chordata	Mammalia	Rodentia	Sciuridae	Ictidomys	ENSSTOT00000002290	2	0	72.781	0	0	0	0	0	0	0	0	Group IV
Ictidomys.tridecemlineatus|ENSSTOT00000008644	Ictidomys.tridecemlineatus	Chordata	Mammalia	Rodentia	Sciuridae	Ictidomys	ENSSTOT00000008644	2	0	0	0	0	0	0	65.094	0	0	0	Group VII
Ictidomys.tridecemlineatus|ENSSTOT00000014443	Ictidomys.tridecemlineatus	Chordata	Mammalia	Rodentia	Sciuridae	Ictidomys	ENSSTOT00000014443	3	0	0	0	0	0	0	0	0	45.833	0	Group VI
Ictidomys.tridecemlineatus|ENSSTOT00000014445	Ictidomys.tridecemlineatus	Chordata	Mammalia	Rodentia	Sciuridae	Ictidomys	ENSSTOT00000014445	3	0	0	0	0	0	0	0	0	85.43	0	Group VI
Loxodonta.africana|ENSLAFT00000031420	Loxodonta.africana	Chordata	Mammalia	Proboscidea	Elephantidae	Loxodonta	ENSLAFT00000031420	3	0	0	0	0	0	0	0	62.5	0	0	Group VI	1	22
Ictidomys.tridecemlineatus|ENSSTOT00000014556	Ictidomys.tridecemlineatus	Chordata	Mammalia	Rodentia	Sciuridae	Ictidomys	ENSSTOT00000014556	4	0	0	0	45.775	67.442	42.069	35.036	0	0	0	Group VII
Ictidomys.tridecemlineatus|ENSSTOT00000024258	Ictidomys.tridecemlineatus	Chordata	Mammalia	Rodentia	Sciuridae	Ictidomys	ENSSTOT00000024258	1	72.021	0	0	0	0	0	0	0	0	0	Group I
Ictidomys.tridecemlineatus|ENSSTOT00000027726	Ictidomys.tridecemlineatus	Chordata	Mammalia	Rodentia	Sciuridae	Ictidomys	ENSSTOT00000027726	2	0	0	0	0	0	0	41.139	0	0	0	Group VII
Ictidomys.tridecemlineatus|ENSSTOT00000040756	Ictidomys.tridecemlineatus	Chordata	Mammalia	Rodentia	Sciuridae	Ictidomys	ENSSTOT00000040756	1	0	0	0	0	0	0	0	0	0	59.341	Group II
Jaculus.jaculus|XM_004669748.1	Jaculus.jaculus	Chordata	Mammalia	Rodentia	Dipodidae	Jaculus	XM_004669748.1	3	0	0	0	0	0	0	0	0	42.953	0	Group VI
Jaculus.jaculus|XM_004669749.1	Jaculus.jaculus	Chordata	Mammalia	Rodentia	Dipodidae	Jaculus	XM_004669749.1	4	0	0	0	52.381	43.038	61.905	35.57	0	0	0	Group VII
Lynx.canadensis|ENSLCNT00005025835	Lynx.canadensis	Chordata	Mammalia	Carnivora	Felidae	Lynx	ENSLCNT00005025835	3	0	0	0	0	0	0	0	79.885	0	0	Group VI	1	25
Jaculus.jaculus|XM_004669767.2	Jaculus.jaculus	Chordata	Mammalia	Rodentia	Dipodidae	Jaculus	XM_004669767.2	3	0	0	0	0	0	0	0	0	86.755	0	Group VI
Jaculus.jaculus|XM_004669768.2	Jaculus.jaculus	Chordata	Mammalia	Rodentia	Dipodidae	Jaculus	XM_004669768.2	2	0	68.401	0	0	0	0	0	0	0	0	Group IV
Jaculus.jaculus|XM_004669769.1	Jaculus.jaculus	Chordata	Mammalia	Rodentia	Dipodidae	Jaculus	XM_004669769.1	1	0	0	65.799	0	0	0	0	0	0	0	Group III
Jaculus.jaculus|XM_045139113.1	Jaculus.jaculus	Chordata	Mammalia	Rodentia	Dipodidae	Jaculus	XM_045139113.1	1	0	0	0	0	0	0	0	0	0	56.985	Group II
Jaculus.jaculus|XM_045146148.1	Jaculus.jaculus	Chordata	Mammalia	Rodentia	Dipodidae	Jaculus	XM_045146148.1	1	68.229	0	0	0	0	0	0	0	0	0	Group I
Junco.hyemalis|ENSJHYT00000009035	Junco.hyemalis	Chordata	Aves	Passeriformes	Passerellidae	Junco	ENSJHYT00000009035	1	38.69	0	0	0	0	0	0	0	0	0	Group I
Junco.hyemalis|ENSJHYT00000010129	Junco.hyemalis	Chordata	Aves	Passeriformes	Passerellidae	Junco	ENSJHYT00000010129	2	0	33.818	0	0	0	0	0	0	0	0	Group V
Kryptolebias.marmoratus|ENSKMAT00000003335	Kryptolebias.marmoratus	Chordata	Actinopteri	Cyprinodontiformes	Rivulidae	Kryptolebias	ENSKMAT00000003335	2	0	35.345	0	0	0	0	0	0	0	0	Group IV
Labrus.bergylta|ENSLBET00000017778	Labrus.bergylta	Chordata	Actinopteri	Labriformes	Labridae	Labrus	ENSLBET00000017778	2	0	28.632	0	0	0	0	0	0	0	0	Group IV
Lagenorhynchus.obliquidens|XM_027082306.1	Lagenorhynchus.obliquidens	Chordata	Mammalia	Artiodactyla	Delphinidae	Lagenorhynchus	XM_027082306.1	1	77.72	0	0	0	0	0	0	0	0	0	Group I
Lagenorhynchus.obliquidens|XM_027105999.1	Lagenorhynchus.obliquidens	Chordata	Mammalia	Artiodactyla	Delphinidae	Lagenorhynchus	XM_027105999.1	1	0	0	0	0	0	0	0	0	0	62.23	Group II
Lagenorhynchus.obliquidens|XM_027129064.1	Lagenorhynchus.obliquidens	Chordata	Mammalia	Artiodactyla	Delphinidae	Lagenorhynchus	XM_027129064.1	1	0	0	66.292	0	0	0	0	0	0	0	Group III
Lagenorhynchus.obliquidens|XM_027129066.1	Lagenorhynchus.obliquidens	Chordata	Mammalia	Artiodactyla	Delphinidae	Lagenorhynchus	XM_027129066.1	2	0	64.684	0	0	0	0	0	0	0	0	Group IV
Lagenorhynchus.obliquidens|XM_027129069.1	Lagenorhynchus.obliquidens	Chordata	Mammalia	Artiodactyla	Delphinidae	Lagenorhynchus	XM_027129069.1	4	0	0	0	49.007	39.189	62.893	0	0	0	0	Group VII
Lagenorhynchus.obliquidens|XM_027129076.1	Lagenorhynchus.obliquidens	Chordata	Mammalia	Artiodactyla	Delphinidae	Lagenorhynchus	XM_027129076.1	3	0	0	0	0	0	0	0	45.89	43.836	0	Group VI
Macaca.thibetana|XM_050753413.1	Macaca.thibetana	Chordata	Mammalia	Primates	Cercopithecidae	Macaca	XM_050753413.1	3	0	0	0	0	0	0	0	95.48	0	0	Group VI	1	25
Larimichthys.crocea|ENSLCRT00005009367	Larimichthys.crocea	Chordata	Actinopteri	Ovalentaria incertae sedis	Sciaenidae	Larimichthys	ENSLCRT00005009367	2	0	27.948	0	0	0	0	0	0	0	0	Group IV
Larimichthys.crocea|ENSLCRT00005019045	Larimichthys.crocea	Chordata	Actinopteri	Ovalentaria incertae sedis	Sciaenidae	Larimichthys	ENSLCRT00005019045	2	0	28.151	0	0	0	0	0	0	0	0	Group IV
Lates.calcarifer|ENSLCAT00010042024	Lates.calcarifer	Chordata	Actinopteri	Ovalentaria incertae sedis	Centropomidae	Lates	ENSLCAT00010042024	2	0	25.991	0	0	0	0	0	0	0	0	Group IV
Cavia.porcellus|ENSCPOT00000038066	Cavia.porcellus	Chordata	Mammalia	Rodentia	Caviidae	Cavia	ENSCPOT00000038066	4	0	0	0	54.902	40	48.322	32.877	0	0	0	Group VII	1	32
Manis.javanica|XM_017663988.2	Manis.javanica	Chordata	Mammalia	Pholidota	Manidae	Manis	XM_017663988.2	3	0	0	0	0	0	0	0	76.836	0	0	Group VI	1	25
Laticauda.laticaudata|ENSLLTT00000007664	Laticauda.laticaudata	Chordata	Lepidosauria	Squamata	Elapidae	Laticauda	ENSLLTT00000007664	2	0	28.745	0	0	0	0	0	0	0	0	Group V
Latimeria.chalumnae|ENSLACT00000025435	Latimeria.chalumnae	Chordata	Coelacanthi	Coelacanthiformes	Coelacanthidae	Latimeria	ENSLACT00000025435	1	30.435	0	0	0	0	0	0	0	0	0	Group I
Lemur.catta|XM_045548891.1	Lemur.catta	Chordata	Mammalia	Primates	Lemuridae	Lemur	XM_045548891.1	3	0	0	0	0	0	0	0	0	88.742	0	Group VI
Lemur.catta|XM_045548892.1	Lemur.catta	Chordata	Mammalia	Primates	Lemuridae	Lemur	XM_045548892.1	3	0	0	0	0	0	0	0	47.945	42.466	0	Group VI
Lemur.catta|XM_045548893.1	Lemur.catta	Chordata	Mammalia	Primates	Lemuridae	Lemur	XM_045548893.1	4	0	0	0	75.325	43.529	58.784	34	0	0	0	Group VII
Lemur.catta|XM_045548894.1	Lemur.catta	Chordata	Mammalia	Primates	Lemuridae	Lemur	XM_045548894.1	2	0	0	0	0	0	0	60.829	0	0	0	Group VII
Lemur.catta|XM_045548897.1	Lemur.catta	Chordata	Mammalia	Primates	Lemuridae	Lemur	XM_045548897.1	1	0	0	75.185	0	0	0	0	0	0	0	Group III
Lemur.catta|XM_045550064.1	Lemur.catta	Chordata	Mammalia	Primates	Lemuridae	Lemur	XM_045550064.1	3	0	0	0	0	0	0	0	77.143	43.885	0	Group VI
Lemur.catta|XM_045550065.1	Lemur.catta	Chordata	Mammalia	Primates	Lemuridae	Lemur	XM_045550065.1	2	0	81.784	0	0	0	0	0	0	0	0	Group IV
Lemur.catta|XM_045550631.1	Lemur.catta	Chordata	Mammalia	Primates	Lemuridae	Lemur	XM_045550631.1	4	0	0	0	47.368	77.941	44.03	35.252	0	0	0	Group VII
Lemur.catta|XM_045550632.1	Lemur.catta	Chordata	Mammalia	Primates	Lemuridae	Lemur	XM_045550632.1	4	0	0	0	52.703	42.5	78.378	33.133	0	0	0	Group VII
Lemur.catta|XM_045556582.1	Lemur.catta	Chordata	Mammalia	Primates	Lemuridae	Lemur	XM_045556582.1	1	77.72	0	0	0	0	0	0	0	0	0	Group I
Lemur.catta|XM_045563855.1	Lemur.catta	Chordata	Mammalia	Primates	Lemuridae	Lemur	XM_045563855.1	1	0	0	0	0	0	0	0	0	0	68.44	Group II
Manis.pentadactyla|XM_036930680.1	Manis.pentadactyla	Chordata	Mammalia	Pholidota	Manidae	Manis	XM_036930680.1	3	0	0	0	0	0	0	0	75.706	0	0	Group VI	1	25
Leopardus.geoffroyi|XM_045446828.1	Leopardus.geoffroyi	Chordata	Mammalia	Carnivora	Felidae	Leopardus	XM_045446828.1	3	0	0	0	0	0	0	0	0	88.079	0	Group VI
Leopardus.geoffroyi|XM_045446833.1	Leopardus.geoffroyi	Chordata	Mammalia	Carnivora	Felidae	Leopardus	XM_045446833.1	3	0	0	0	0	0	0	0	46.575	45.89	0	Group VI
Leopardus.geoffroyi|XM_045446838.1	Leopardus.geoffroyi	Chordata	Mammalia	Carnivora	Felidae	Leopardus	XM_045446838.1	2	0	65.056	0	0	0	0	0	0	0	0	Group IV
Leopardus.geoffroyi|XM_045446840.1	Leopardus.geoffroyi	Chordata	Mammalia	Carnivora	Felidae	Leopardus	XM_045446840.1	1	0	0	69.485	0	0	0	0	0	0	0	Group III
Leopardus.geoffroyi|XM_045446843.1	Leopardus.geoffroyi	Chordata	Mammalia	Carnivora	Felidae	Leopardus	XM_045446843.1	4	0	0	0	52.903	35.443	65.359	0	0	0	0	Group VII
Leopardus.geoffroyi|XM_045446848.1	Leopardus.geoffroyi	Chordata	Mammalia	Carnivora	Felidae	Leopardus	XM_045446848.1	4	0	0	0	44.595	53.846	47.917	31.333	0	0	0	Group VII
Leopardus.geoffroyi|XM_045467456.1	Leopardus.geoffroyi	Chordata	Mammalia	Carnivora	Felidae	Leopardus	XM_045467456.1	1	0	0	0	0	0	0	0	0	0	65.942	Group II
Leopardus.geoffroyi|XM_045482805.1	Leopardus.geoffroyi	Chordata	Mammalia	Carnivora	Felidae	Leopardus	XM_045482805.1	1	76.687	0	0	0	0	0	0	0	0	0	Group I
Lepidothrix.coronata|ENSLCOT00000006002	Lepidothrix.coronata	Chordata	Aves	Passeriformes	Pipridae	Lepidothrix	ENSLCOT00000006002	1	37.143	0	0	0	0	0	0	0	0	0	Group I
Marmota.flaviventris|XM_027952060.1	Marmota.flaviventris	Chordata	Mammalia	Rodentia	Sciuridae	Marmota	XM_027952060.1	3	0	0	0	0	0	0	0	79.429	0	0	Group VI	1	23
Leptobrachium.leishanense|ENSLLET00000008326	Leptobrachium.leishanense	Chordata	Amphibia	Anura	Megophryidae	Leptobrachium	ENSLLET00000008326	2	0	32.463	0	0	0	0	0	0	0	0	Group IV
Leptobrachium.leishanense|ENSLLET00000008364	Leptobrachium.leishanense	Chordata	Amphibia	Anura	Megophryidae	Leptobrachium	ENSLLET00000008364	2	0	33.813	0	0	0	0	0	0	0	0	Group IV
Leptobrachium.leishanense|ENSLLET00000008409	Leptobrachium.leishanense	Chordata	Amphibia	Anura	Megophryidae	Leptobrachium	ENSLLET00000008409	2	0	37.795	0	0	0	0	0	0	0	0	Group IV
Leptobrachium.leishanense|ENSLLET00000008538	Leptobrachium.leishanense	Chordata	Amphibia	Anura	Megophryidae	Leptobrachium	ENSLLET00000008538	2	0	33.929	0	0	0	0	0	0	0	0	Group IV
Leptobrachium.leishanense|ENSLLET00000033380	Leptobrachium.leishanense	Chordata	Amphibia	Anura	Megophryidae	Leptobrachium	ENSLLET00000033380	1	35.345	0	0	0	0	0	0	0	0	0	Group I
Leptonychotes.weddellii|XM_006733297.2	Leptonychotes.weddellii	Chordata	Mammalia	Carnivora	Phocidae	Leptonychotes	XM_006733297.2	1	74.479	0	0	0	0	0	0	0	0	0	Group I
Leptonychotes.weddellii|XM_006742282.2	Leptonychotes.weddellii	Chordata	Mammalia	Carnivora	Phocidae	Leptonychotes	XM_006742282.2	1	0	0	0	0	0	0	0	0	0	64.599	Group II
Leptonychotes.weddellii|XM_006744742.2	Leptonychotes.weddellii	Chordata	Mammalia	Carnivora	Phocidae	Leptonychotes	XM_006744742.2	3	0	0	0	0	0	0	0	46.575	44.521	0	Group VI
Leptonychotes.weddellii|XM_006744743.2	Leptonychotes.weddellii	Chordata	Mammalia	Carnivora	Phocidae	Leptonychotes	XM_006744743.2	2	0	63.704	0	0	0	0	0	0	0	0	Group IV
Leptonychotes.weddellii|XM_006744745.2	Leptonychotes.weddellii	Chordata	Mammalia	Carnivora	Phocidae	Leptonychotes	XM_006744745.2	1	0	0	73.063	0	0	0	0	0	0	0	Group III
Marmota.marmota.marmota|ENSMMMT00000003426	Marmota.marmota.marmota	Chordata	Mammalia	Rodentia	Sciuridae	Marmota	ENSMMMT00000003426	3	0	0	0	0	0	0	0	79.661	0	0	Group VI	1	25
Leptonychotes.weddellii|XM_006748869.2	Leptonychotes.weddellii	Chordata	Mammalia	Carnivora	Phocidae	Leptonychotes	XM_006748869.2	4	0	0	0	49.677	40.506	63.095	0	0	0	0	Group VII
Leptonychotes.weddellii|XM_006748870.2	Leptonychotes.weddellii	Chordata	Mammalia	Carnivora	Phocidae	Leptonychotes	XM_006748870.2	3	0	0	0	0	0	0	0	0	86.755	0	Group VI
Leptonychotes.weddellii|XM_031019964.1	Leptonychotes.weddellii	Chordata	Mammalia	Carnivora	Phocidae	Leptonychotes	XM_031019964.1	4	0	0	0	44.805	61.905	47.771	33.113	0	0	0	Group VII
Leptosomus.discolor|XM_009955626.1	Leptosomus.discolor	Chordata	Aves	Coraciiformes	Leptosomidae	Leptosomus	XM_009955626.1	2	0	33.205	0	0	0	0	0	0	0	0	Group V
Leptosomus.discolor|XM_009959195.1	Leptosomus.discolor	Chordata	Aves	Coraciiformes	Leptosomidae	Leptosomus	XM_009959195.1	1	38.4	0	0	0	0	0	0	0	0	0	Group I
Lipotes.vexillifer|XM_007446018.1	Lipotes.vexillifer	Chordata	Mammalia	Artiodactyla	Lipotidae	Lipotes	XM_007446018.1	1	0	0	67.416	0	0	0	0	0	0	0	Group III
Lipotes.vexillifer|XM_007446019.1	Lipotes.vexillifer	Chordata	Mammalia	Artiodactyla	Lipotidae	Lipotes	XM_007446019.1	2	0	64.312	0	0	0	0	0	0	0	0	Group IV
Marmota.monax|XM_046462859.1	Marmota.monax	Chordata	Mammalia	Rodentia	Sciuridae	Marmota	XM_046462859.1	3	0	0	0	0	0	0	0	79.661	0	0	Group VI	1	25
Lipotes.vexillifer|XM_007446024.1	Lipotes.vexillifer	Chordata	Mammalia	Artiodactyla	Lipotidae	Lipotes	XM_007446024.1	4	0	0	0	50	37.838	66.443	39.831	0	0	0	Group VII
Lipotes.vexillifer|XM_007446025.1	Lipotes.vexillifer	Chordata	Mammalia	Artiodactyla	Lipotidae	Lipotes	XM_007446025.1	4	0	0	0	0	62.222	0	0	0	0	0	Group VII
Lipotes.vexillifer|XM_007446026.1	Lipotes.vexillifer	Chordata	Mammalia	Artiodactyla	Lipotidae	Lipotes	XM_007446026.1	3	0	0	0	0	0	0	0	43.836	0	0	Group VI
Lipotes.vexillifer|XM_007446027.1	Lipotes.vexillifer	Chordata	Mammalia	Artiodactyla	Lipotidae	Lipotes	XM_007446027.1	3	0	0	0	0	0	0	0	0	71.429	0	Group VI
Lipotes.vexillifer|XM_007450219.1	Lipotes.vexillifer	Chordata	Mammalia	Artiodactyla	Lipotidae	Lipotes	XM_007450219.1	1	0	0	0	0	0	0	0	0	0	61.011	Group II
Lipotes.vexillifer|XM_007464636.1	Lipotes.vexillifer	Chordata	Mammalia	Artiodactyla	Lipotidae	Lipotes	XM_007464636.1	1	77.202	0	0	0	0	0	0	0	0	0	Group I
Lonchura.striata.domestica|ENSLSDT00000012750	Lonchura.striata.domestica	Chordata	Aves	Passeriformes	Estrildidae	Lonchura	ENSLSDT00000012750	2	0	33.453	0	0	0	0	0	0	0	0	Group V
Lontra.canadensis|XM_032838425.1	Lontra.canadensis	Chordata	Mammalia	Carnivora	Mustelidae	Lontra	XM_032838425.1	1	72.775	0	0	0	0	0	0	0	0	0	Group I
Mastomys.coucha|XM_031369225.1	Mastomys.coucha	Chordata	Mammalia	Rodentia	Muridae	Mastomys	XM_031369225.1	3	0	0	0	0	0	0	0	74.576	0	0	Group VI	1	26
Lontra.canadensis|XM_032843851.1	Lontra.canadensis	Chordata	Mammalia	Carnivora	Mustelidae	Lontra	XM_032843851.1	3	0	0	0	0	0	0	0	40.559	88.742	0	Group VI
Lontra.canadensis|XM_032843852.1	Lontra.canadensis	Chordata	Mammalia	Carnivora	Mustelidae	Lontra	XM_032843852.1	3	0	0	0	0	0	0	0	46.207	43.836	0	Group VI
Lontra.canadensis|XM_032843873.1	Lontra.canadensis	Chordata	Mammalia	Carnivora	Mustelidae	Lontra	XM_032843873.1	2	0	62.963	0	0	0	0	0	0	0	0	Group IV
Lontra.canadensis|XM_032843883.1	Lontra.canadensis	Chordata	Mammalia	Carnivora	Mustelidae	Lontra	XM_032843883.1	1	0	0	68.817	0	0	0	0	0	0	0	Group III
Lontra.canadensis|XM_032843909.1	Lontra.canadensis	Chordata	Mammalia	Carnivora	Mustelidae	Lontra	XM_032843909.1	4	0	0	0	48.077	41.772	66.225	39.779	0	0	0	Group VII
Lontra.canadensis|XM_032843914.1	Lontra.canadensis	Chordata	Mammalia	Carnivora	Mustelidae	Lontra	XM_032843914.1	4	0	0	0	45.946	61.628	47.917	31.013	0	0	0	Group VII
Lontra.canadensis|XM_032849600.1	Lontra.canadensis	Chordata	Mammalia	Carnivora	Mustelidae	Lontra	XM_032849600.1	1	0	0	0	0	0	0	0	0	0	64.364	Group II
Loxodonta.africana|ENSLAFT00000001246	Loxodonta.africana	Chordata	Mammalia	Proboscidea	Elephantidae	Loxodonta	ENSLAFT00000001246	1	0	0	64.074	0	0	0	0	0	0	0	Group III
Loxodonta.africana|ENSLAFT00000004058	Loxodonta.africana	Chordata	Mammalia	Proboscidea	Elephantidae	Loxodonta	ENSLAFT00000004058	2	0	67.407	0	0	0	0	0	0	0	0	Group IV
Loxodonta.africana|ENSLAFT00000007786	Loxodonta.africana	Chordata	Mammalia	Proboscidea	Elephantidae	Loxodonta	ENSLAFT00000007786	1	0	0	0	0	0	0	0	0	0	57.627	Group II
Loxodonta.africana|ENSLAFT00000014746	Loxodonta.africana	Chordata	Mammalia	Proboscidea	Elephantidae	Loxodonta	ENSLAFT00000014746	3	0	0	0	0	0	0	0	46.358	44.521	0	Group VI
Loxodonta.africana|ENSLAFT00000021884	Loxodonta.africana	Chordata	Mammalia	Proboscidea	Elephantidae	Loxodonta	ENSLAFT00000021884	3	0	0	0	0	0	0	0	0	84.768	0	Group VI
Loxodonta.africana|ENSLAFT00000022158	Loxodonta.africana	Chordata	Mammalia	Proboscidea	Elephantidae	Loxodonta	ENSLAFT00000022158	4	0	0	0	60.544	41.975	71.429	34.459	0	0	0	Group VII
Loxodonta.africana|ENSLAFT00000026165	Loxodonta.africana	Chordata	Mammalia	Proboscidea	Elephantidae	Loxodonta	ENSLAFT00000026165	1	69.634	0	0	0	0	0	0	0	0	0	Group I
Loxodonta.africana|ENSLAFT00000027734	Loxodonta.africana	Chordata	Mammalia	Proboscidea	Elephantidae	Loxodonta	ENSLAFT00000027734	4	0	0	0	67.949	42.045	57.616	38.168	0	0	0	Group VII
Meles.meles|XM_045978709.1	Meles.meles	Chordata	Mammalia	Carnivora	Mustelidae	Meles	XM_045978709.1	3	0	0	0	0	0	0	0	75.568	0	0	Group VI	1	25
Mesocricetus.auratus|ENSMAUT00000020111	Mesocricetus.auratus	Chordata	Mammalia	Rodentia	Cricetidae	Mesocricetus	ENSMAUT00000020111	3	0	0	0	0	0	0	0	73.034	39.073	0	Group VI	1	26
Lutra.lutra|XM_047700847.1	Lutra.lutra	Chordata	Mammalia	Carnivora	Mustelidae	Lutra	XM_047700847.1	1	0	0	0	0	0	0	0	0	0	64	Group II
Lutra.lutra|XM_047745827.1	Lutra.lutra	Chordata	Mammalia	Carnivora	Mustelidae	Lutra	XM_047745827.1	1	0	0	69.892	0	0	0	0	0	0	0	Group III
Lutra.lutra|XM_047745828.1	Lutra.lutra	Chordata	Mammalia	Carnivora	Mustelidae	Lutra	XM_047745828.1	2	0	62.963	0	0	0	0	0	0	0	0	Group IV
Lutra.lutra|XM_047745829.1	Lutra.lutra	Chordata	Mammalia	Carnivora	Mustelidae	Lutra	XM_047745829.1	4	0	0	0	48.077	38.372	66.887	37.255	0	0	0	Group VII
Lutra.lutra|XM_047745833.1	Lutra.lutra	Chordata	Mammalia	Carnivora	Mustelidae	Lutra	XM_047745833.1	4	0	0	0	45.946	61.628	47.917	31.333	0	0	0	Group VII
Lutra.lutra|XM_047745835.1	Lutra.lutra	Chordata	Mammalia	Carnivora	Mustelidae	Lutra	XM_047745835.1	3	0	0	0	0	0	0	0	45.89	44.521	0	Group VI
Lutra.lutra|XM_047746874.1	Lutra.lutra	Chordata	Mammalia	Carnivora	Mustelidae	Lutra	XM_047746874.1	3	0	0	0	0	0	0	0	79.487	0	0	Group VI
Lutra.lutra|XM_047746910.1	Lutra.lutra	Chordata	Mammalia	Carnivora	Mustelidae	Lutra	XM_047746910.1	3	0	0	0	0	0	0	0	40.69	88.742	0	Group VI
Lutra.lutra|XM_047747512.1	Lutra.lutra	Chordata	Mammalia	Carnivora	Mustelidae	Lutra	XM_047747512.1	1	73.822	0	0	0	0	0	0	0	0	0	Group I
Lynx.canadensis|ENSLCNT00005015857	Lynx.canadensis	Chordata	Mammalia	Carnivora	Felidae	Lynx	ENSLCNT00005015857	1	76.684	0	0	0	0	0	0	0	0	0	Group I
Microcebus.murinus|ENSMICT00000059823	Microcebus.murinus	Chordata	Mammalia	Primates	Cheirogaleidae	Microcebus	ENSMICT00000059823	3	0	0	0	0	0	0	0	83.616	43.165	0	Group VI	1	25
Lynx.canadensis|ENSLCNT00005025865	Lynx.canadensis	Chordata	Mammalia	Carnivora	Felidae	Lynx	ENSLCNT00005025865	3	0	0	0	0	0	0	0	0	88.079	0	Group VI
Lynx.canadensis|ENSLCNT00005025881	Lynx.canadensis	Chordata	Mammalia	Carnivora	Felidae	Lynx	ENSLCNT00005025881	3	0	0	0	0	0	0	0	46.575	45.89	0	Group VI
Lynx.canadensis|ENSLCNT00005025915	Lynx.canadensis	Chordata	Mammalia	Carnivora	Felidae	Lynx	ENSLCNT00005025915	4	0	0	0	43.506	56.044	47.917	32	0	0	0	Group VII
Lynx.canadensis|ENSLCNT00005025952	Lynx.canadensis	Chordata	Mammalia	Carnivora	Felidae	Lynx	ENSLCNT00005025952	4	0	0	0	54.667	34.118	67.55	33.824	0	0	0	Group VII
Lynx.canadensis|ENSLCNT00005025973	Lynx.canadensis	Chordata	Mammalia	Carnivora	Felidae	Lynx	ENSLCNT00005025973	2	0	65.428	0	0	0	0	0	0	0	0	Group IV
Lynx.canadensis|ENSLCNT00005028400	Lynx.canadensis	Chordata	Mammalia	Carnivora	Felidae	Lynx	ENSLCNT00005028400	1	0	0	0	0	0	0	0	0	0	65.818	Group II
Lynx.rufus|XM_047067753.1	Lynx.rufus	Chordata	Mammalia	Carnivora	Felidae	Lynx	XM_047067753.1	2	0	65.428	0	0	0	0	0	0	0	0	Group IV
Lynx.rufus|XM_047068147.1	Lynx.rufus	Chordata	Mammalia	Carnivora	Felidae	Lynx	XM_047068147.1	3	0	0	0	0	0	0	0	0	88.079	0	Group VI
Lynx.rufus|XM_047068149.1	Lynx.rufus	Chordata	Mammalia	Carnivora	Felidae	Lynx	XM_047068149.1	4	0	0	0	44.595	56.044	47.917	31.757	0	0	0	Group VII
Lynx.rufus|XM_047097896.1	Lynx.rufus	Chordata	Mammalia	Carnivora	Felidae	Lynx	XM_047097896.1	1	0	0	0	0	0	0	0	0	0	66.182	Group II
Macaca.fascicularis|ENSMFAT00000000725	Macaca.fascicularis	Chordata	Mammalia	Primates	Cercopithecidae	Macaca	ENSMFAT00000000725	2	0	0	0	0	0	0	92.511	0	0	0	Group VII
Macaca.fascicularis|ENSMFAT00000004178	Macaca.fascicularis	Chordata	Mammalia	Primates	Cercopithecidae	Macaca	ENSMFAT00000004178	4	0	0	0	58.784	42.553	91.018	33.557	0	0	0	Group VII
Macaca.fascicularis|ENSMFAT00000005851	Macaca.fascicularis	Chordata	Mammalia	Primates	Cercopithecidae	Macaca	ENSMFAT00000005851	1	0	0	0	0	0	0	0	0	0	94.052	Group II
Macaca.fascicularis|ENSMFAT00000028257	Macaca.fascicularis	Chordata	Mammalia	Primates	Cercopithecidae	Macaca	ENSMFAT00000028257	1	95.855	0	0	0	0	0	0	0	0	0	Group I
Macaca.fascicularis|ENSMFAT00000030882	Macaca.fascicularis	Chordata	Mammalia	Primates	Cercopithecidae	Macaca	ENSMFAT00000030882	2	0	90.672	0	0	0	0	0	0	0	0	Group IV
Macaca.fascicularis|ENSMFAT00000066178	Macaca.fascicularis	Chordata	Mammalia	Primates	Cercopithecidae	Macaca	ENSMFAT00000066178	4	0	0	0	93.464	44.578	59.441	0	0	0	0	Group VII
Macaca.fascicularis|ENSMFAT00000066780	Macaca.fascicularis	Chordata	Mammalia	Primates	Cercopithecidae	Macaca	ENSMFAT00000066780	2	0	0	0	0	87.73	0	0	0	0	0	Group VII
Macaca.fascicularis|ENSMFAT00000066939	Macaca.fascicularis	Chordata	Mammalia	Primates	Cercopithecidae	Macaca	ENSMFAT00000066939	3	0	0	0	0	0	0	0	96.154	0	0	Group VI
Macaca.fascicularis|ENSMFAT00000073504	Macaca.fascicularis	Chordata	Mammalia	Primates	Cercopithecidae	Macaca	ENSMFAT00000073504	3	0	0	0	0	0	0	0	0	95.364	0	Group VI
Macaca.fascicularis|ENSMFAT00000088912	Macaca.fascicularis	Chordata	Mammalia	Primates	Cercopithecidae	Macaca	ENSMFAT00000088912	1	0	0	90.234	0	0	0	0	0	0	0	Group III
Macaca.fascicularis|ENSMFAT00000100317	Macaca.fascicularis	Chordata	Mammalia	Primates	Cercopithecidae	Macaca	ENSMFAT00000100317	3	0	0	0	0	0	0	0	49.315	42.466	0	Group VI
Macaca.mulatta|ENSMMUT00000008287	Macaca.mulatta	Chordata	Mammalia	Primates	Cercopithecidae	Macaca	ENSMMUT00000008287	2	0	0	0	0	0	0	95.413	0	0	0	Group VII
Macaca.mulatta|ENSMMUT00000018251	Macaca.mulatta	Chordata	Mammalia	Primates	Cercopithecidae	Macaca	ENSMMUT00000018251	3	0	0	0	0	0	0	0	96.154	0	0	Group VI
Macaca.mulatta|ENSMMUT00000030043	Macaca.mulatta	Chordata	Mammalia	Primates	Cercopithecidae	Macaca	ENSMMUT00000030043	1	0	0	0	0	0	0	0	0	0	94.052	Group II
Macaca.mulatta|ENSMMUT00000080330	Macaca.mulatta	Chordata	Mammalia	Primates	Cercopithecidae	Macaca	ENSMMUT00000080330	1	93.782	0	0	0	0	0	0	0	0	0	Group I
Macaca.mulatta|ENSMMUT00000091770	Macaca.mulatta	Chordata	Mammalia	Primates	Cercopithecidae	Macaca	ENSMMUT00000091770	3	0	0	0	0	0	0	0	0	94.702	0	Group VI
Macaca.mulatta|ENSMMUT00000095562	Macaca.mulatta	Chordata	Mammalia	Primates	Cercopithecidae	Macaca	ENSMMUT00000095562	1	0	0	90.406	0	0	0	0	0	0	0	Group III
Macaca.mulatta|ENSMMUT00000096945	Macaca.mulatta	Chordata	Mammalia	Primates	Cercopithecidae	Macaca	ENSMMUT00000096945	4	0	0	0	93.464	42.697	59.441	0	0	0	0	Group VII
Macaca.mulatta|ENSMMUT00000097758	Macaca.mulatta	Chordata	Mammalia	Primates	Cercopithecidae	Macaca	ENSMMUT00000097758	2	0	90.672	0	0	0	0	0	0	0	0	Group IV
Macaca.mulatta|ENSMMUT00000100420	Macaca.mulatta	Chordata	Mammalia	Primates	Cercopithecidae	Macaca	ENSMMUT00000100420	4	0	0	0	49.315	82.955	46.575	33.775	0	0	0	Group VII
Macaca.mulatta|ENSMMUT00000101356	Macaca.mulatta	Chordata	Mammalia	Primates	Cercopithecidae	Macaca	ENSMMUT00000101356	3	0	0	0	0	0	0	0	49.315	41.781	0	Group VI
Macaca.mulatta|ENSMMUT00000105760	Macaca.mulatta	Chordata	Mammalia	Primates	Cercopithecidae	Macaca	ENSMMUT00000105760	4	0	0	0	58.784	42.553	90.419	33.557	0	0	0	Group VII
Macaca.nemestrina|ENSMNET00000017432	Macaca.nemestrina	Chordata	Mammalia	Primates	Cercopithecidae	Macaca	ENSMNET00000017432	2	0	0	0	0	87.117	0	0	0	0	0	Group VII
Macaca.nemestrina|ENSMNET00000024040	Macaca.nemestrina	Chordata	Mammalia	Primates	Cercopithecidae	Macaca	ENSMNET00000024040	4	0	0	0	58.784	42.553	90.533	33.557	0	0	0	Group VII
Macaca.nemestrina|ENSMNET00000052895	Macaca.nemestrina	Chordata	Mammalia	Primates	Cercopithecidae	Macaca	ENSMNET00000052895	3	0	0	0	0	0	0	0	0	95.364	0	Group VI
Macaca.nemestrina|ENSMNET00000056814	Macaca.nemestrina	Chordata	Mammalia	Primates	Cercopithecidae	Macaca	ENSMNET00000056814	3	0	0	0	0	0	0	0	49.315	42.466	0	Group VI
Macaca.nemestrina|ENSMNET00000056905	Macaca.nemestrina	Chordata	Mammalia	Primates	Cercopithecidae	Macaca	ENSMNET00000056905	4	0	0	0	94.118	44.578	59.441	0	0	0	0	Group VII
Macaca.nemestrina|ENSMNET00000057966	Macaca.nemestrina	Chordata	Mammalia	Primates	Cercopithecidae	Macaca	ENSMNET00000057966	2	0	91.418	0	0	0	0	0	0	0	0	Group IV
Macaca.nemestrina|ENSMNET00000058378	Macaca.nemestrina	Chordata	Mammalia	Primates	Cercopithecidae	Macaca	ENSMNET00000058378	1	0	0	88.393	0	0	0	0	0	0	0	Group III
Macaca.nemestrina|ENSMNET00000062384	Macaca.nemestrina	Chordata	Mammalia	Primates	Cercopithecidae	Macaca	ENSMNET00000062384	1	0	0	0	0	0	0	0	0	0	94.052	Group II
Macaca.nemestrina|ENSMNET00000065549	Macaca.nemestrina	Chordata	Mammalia	Primates	Cercopithecidae	Macaca	ENSMNET00000065549	2	0	0	0	0	0	0	92.952	0	0	0	Group VII
Macaca.thibetana|XM_050752961.1	Macaca.thibetana	Chordata	Mammalia	Primates	Cercopithecidae	Macaca	XM_050752961.1	1	0	0	90.406	0	0	0	0	0	0	0	Group III
Macaca.thibetana|XM_050752963.1	Macaca.thibetana	Chordata	Mammalia	Primates	Cercopithecidae	Macaca	XM_050752963.1	2	0	91.418	0	0	0	0	0	0	0	0	Group IV
Macaca.thibetana|XM_050752968.1	Macaca.thibetana	Chordata	Mammalia	Primates	Cercopithecidae	Macaca	XM_050752968.1	2	0	0	0	0	0	0	95.872	0	0	0	Group VII
Macaca.thibetana|XM_050753276.1	Macaca.thibetana	Chordata	Mammalia	Primates	Cercopithecidae	Macaca	XM_050753276.1	3	0	0	0	0	0	0	0	49.315	41.781	0	Group VI
Microtus.ochrogaster|ENSMOCT00000010314	Microtus.ochrogaster	Chordata	Mammalia	Rodentia	Cricetidae	Microtus	ENSMOCT00000010314	3	0	0	0	0	0	0	0	70.787	0	0	Group VI	1	24
Macaca.thibetana|XM_050753702.1	Macaca.thibetana	Chordata	Mammalia	Primates	Cercopithecidae	Macaca	XM_050753702.1	4	0	0	0	58.108	42.553	89.82	33.557	0	0	0	Group VII
Macaca.thibetana|XM_050753708.1	Macaca.thibetana	Chordata	Mammalia	Primates	Cercopithecidae	Macaca	XM_050753708.1	4	0	0	0	92.405	44.578	59.441	0	0	0	0	Group VII
Macaca.thibetana|XM_050754035.1	Macaca.thibetana	Chordata	Mammalia	Primates	Cercopithecidae	Macaca	XM_050754035.1	4	0	0	0	50	83.871	46.358	32.847	0	0	0	Group VII
Macaca.thibetana|XM_050761706.1	Macaca.thibetana	Chordata	Mammalia	Primates	Cercopithecidae	Macaca	XM_050761706.1	1	0	0	0	0	0	0	0	0	0	94.052	Group II
Malurus.cyaneus.samueli|ENSMCST00000005855	Malurus.cyaneus.samueli	Chordata	Aves	Passeriformes	Maluridae	Malurus	ENSMCST00000005855	1	36.424	0	0	0	0	0	0	0	0	0	Group I
Malurus.cyaneus.samueli|ENSMCST00000018458	Malurus.cyaneus.samueli	Chordata	Aves	Passeriformes	Maluridae	Malurus	ENSMCST00000018458	2	0	32.734	0	0	0	0	0	0	0	0	Group V
Manacus.vitellinus|ENSMVIT00005015886	Manacus.vitellinus	Chordata	Aves	Passeriformes	Pipridae	Manacus	ENSMVIT00005015886	2	0	40.23	0	0	0	0	0	0	0	0	Group V
Manacus.vitellinus|ENSMVIT00005027689	Manacus.vitellinus	Chordata	Aves	Passeriformes	Pipridae	Manacus	ENSMVIT00005027689	1	36.145	0	0	0	0	0	0	0	0	0	Group I
Mandrillus.leucophaeus|ENSMLET00000012673	Mandrillus.leucophaeus	Chordata	Mammalia	Primates	Cercopithecidae	Mandrillus	ENSMLET00000012673	2	0	0	0	0	87.117	0	0	0	0	0	Group VII
Mandrillus.leucophaeus|ENSMLET00000021726	Mandrillus.leucophaeus	Chordata	Mammalia	Primates	Cercopithecidae	Mandrillus	ENSMLET00000021726	3	0	0	0	0	0	0	0	96.154	0	0	Group VI
Mandrillus.leucophaeus|ENSMLET00000038738	Mandrillus.leucophaeus	Chordata	Mammalia	Primates	Cercopithecidae	Mandrillus	ENSMLET00000038738	1	0	0	89.668	0	0	0	0	0	0	0	Group III
Mandrillus.leucophaeus|ENSMLET00000041048	Mandrillus.leucophaeus	Chordata	Mammalia	Primates	Cercopithecidae	Mandrillus	ENSMLET00000041048	4	0	0	0	91.772	44.578	58.503	0	0	0	0	Group VII
Mandrillus.leucophaeus|ENSMLET00000041410	Mandrillus.leucophaeus	Chordata	Mammalia	Primates	Cercopithecidae	Mandrillus	ENSMLET00000041410	1	94.819	0	0	0	0	0	0	0	0	0	Group I
Mandrillus.leucophaeus|ENSMLET00000048273	Mandrillus.leucophaeus	Chordata	Mammalia	Primates	Cercopithecidae	Mandrillus	ENSMLET00000048273	2	0	91.418	0	0	0	0	0	0	0	0	Group IV
Mandrillus.leucophaeus|ENSMLET00000050491	Mandrillus.leucophaeus	Chordata	Mammalia	Primates	Cercopithecidae	Mandrillus	ENSMLET00000050491	2	0	0	0	0	0	0	94.954	0	0	0	Group VII
Mandrillus.leucophaeus|ENSMLET00000050580	Mandrillus.leucophaeus	Chordata	Mammalia	Primates	Cercopithecidae	Mandrillus	ENSMLET00000050580	1	0	0	0	0	0	0	0	0	0	91.822	Group II
Mandrillus.leucophaeus|ENSMLET00000050992	Mandrillus.leucophaeus	Chordata	Mammalia	Primates	Cercopithecidae	Mandrillus	ENSMLET00000050992	4	0	0	0	58.261	42.105	69.822	39.394	0	0	0	Group VII
Manis.javanica|XM_017653613.2	Manis.javanica	Chordata	Mammalia	Pholidota	Manidae	Manis	XM_017653613.2	2	0	70.037	0	0	0	0	0	0	0	0	Group IV
Manis.javanica|XM_017663974.2	Manis.javanica	Chordata	Mammalia	Pholidota	Manidae	Manis	XM_017663974.2	4	0	0	0	46.711	60	48	30.667	0	0	0	Group VII
Miniopterus.natalensis|XM_016201783.1	Miniopterus.natalensis	Chordata	Mammalia	Chiroptera	Vespertilionidae	Miniopterus	XM_016201783.1	3	0	0	0	0	0	0	0	75.978	0	0	Group VI	1	25
Manis.javanica|XM_017663991.2	Manis.javanica	Chordata	Mammalia	Pholidota	Manidae	Manis	XM_017663991.2	4	0	0	0	48.649	38.272	68.027	0	0	0	0	Group VII
Manis.javanica|XM_017663992.2	Manis.javanica	Chordata	Mammalia	Pholidota	Manidae	Manis	XM_017663992.2	3	0	0	0	0	0	0	0	47.26	43.151	0	Group VI
Manis.javanica|XM_017665003.2	Manis.javanica	Chordata	Mammalia	Pholidota	Manidae	Manis	XM_017665003.2	1	0	0	0	0	0	0	0	0	0	61.818	Group II
Manis.javanica|XM_017667544.2	Manis.javanica	Chordata	Mammalia	Pholidota	Manidae	Manis	XM_017667544.2	1	75.13	0	0	0	0	0	0	0	0	0	Group I
Cavia.porcellus|ENSCPOT00000041343	Cavia.porcellus	Chordata	Mammalia	Rodentia	Caviidae	Cavia	ENSCPOT00000041343	4	0	0	0	54.248	38.75	48.322	0	0	0	0	Group VII	1	32
Manis.javanica|XM_037011986.1	Manis.javanica	Chordata	Mammalia	Pholidota	Manidae	Manis	XM_037011986.1	1	0	0	67.347	0	0	0	0	0	0	0	Group III
Manis.javanica|XM_037011987.1	Manis.javanica	Chordata	Mammalia	Pholidota	Manidae	Manis	XM_037011987.1	2	0	0	0	0	0	0	0	0	55.303	0	Group VI
Manis.javanica|XM_037019062.1	Manis.javanica	Chordata	Mammalia	Pholidota	Manidae	Manis	XM_037019062.1	1	0	0	0	0	0	0	0	0	0	71.134	Group II
Manis.pentadactyla|XM_036878845.1	Manis.pentadactyla	Chordata	Mammalia	Pholidota	Manidae	Manis	XM_036878845.1	1	0	0	0	0	0	0	0	0	0	62.545	Group II
Manis.pentadactyla|XM_036905040.1	Manis.pentadactyla	Chordata	Mammalia	Pholidota	Manidae	Manis	XM_036905040.1	1	0	0	65.799	0	0	0	0	0	0	0	Group III
Manis.pentadactyla|XM_036919741.1	Manis.pentadactyla	Chordata	Mammalia	Pholidota	Manidae	Manis	XM_036919741.1	1	75.648	0	0	0	0	0	0	0	0	0	Group I
Monodelphis.domestica|ENSMODT00000017557	Monodelphis.domestica	Chordata	Mammalia	Didelphimorphia	Didelphidae	Monodelphis	ENSMODT00000017557	3	0	0	0	0	0	0	0	62.722	0	0	Group VI	1	25
Manis.pentadactyla|XM_036930685.1	Manis.pentadactyla	Chordata	Mammalia	Pholidota	Manidae	Manis	XM_036930685.1	2	0	68.914	0	0	0	0	0	0	0	0	Group IV
Manis.pentadactyla|XM_036930686.1	Manis.pentadactyla	Chordata	Mammalia	Pholidota	Manidae	Manis	XM_036930686.1	4	0	0	0	49.324	36.585	70.748	0	0	0	0	Group VII
Manis.pentadactyla|XM_036930690.1	Manis.pentadactyla	Chordata	Mammalia	Pholidota	Manidae	Manis	XM_036930690.1	3	0	0	0	0	0	0	0	46.575	43.151	0	Group VI
Manis.pentadactyla|XM_036930691.1	Manis.pentadactyla	Chordata	Mammalia	Pholidota	Manidae	Manis	XM_036930691.1	2	0	0	0	0	0	0	0	0	58.772	0	Group VI
Manis.pentadactyla|XM_036930696.1	Manis.pentadactyla	Chordata	Mammalia	Pholidota	Manidae	Manis	XM_036930696.1	4	0	0	0	46.711	61.176	47.333	32	0	0	0	Group VII
Manis.pentadactyla|XM_036930702.1	Manis.pentadactyla	Chordata	Mammalia	Pholidota	Manidae	Manis	XM_036930702.1	2	0	0	0	0	0	0	49.565	0	0	0	Group VII
Marmota.flaviventris|XM_027930807.1	Marmota.flaviventris	Chordata	Mammalia	Rodentia	Sciuridae	Marmota	XM_027930807.1	1	72.021	0	0	0	0	0	0	0	0	0	Group I
Marmota.flaviventris|XM_027943057.1	Marmota.flaviventris	Chordata	Mammalia	Rodentia	Sciuridae	Marmota	XM_027943057.1	1	0	0	0	0	0	0	0	0	0	60.073	Group II
Marmota.flaviventris|XM_027952055.1	Marmota.flaviventris	Chordata	Mammalia	Rodentia	Sciuridae	Marmota	XM_027952055.1	3	0	0	0	0	0	0	0	47.651	40.94	0	Group VI
Marmota.flaviventris|XM_027952056.1	Marmota.flaviventris	Chordata	Mammalia	Rodentia	Sciuridae	Marmota	XM_027952056.1	3	0	0	0	0	0	0	0	0	85.43	0	Group VI
Marmota.flaviventris|XM_027952057.1	Marmota.flaviventris	Chordata	Mammalia	Rodentia	Sciuridae	Marmota	XM_027952057.1	2	0	66.418	0	0	0	0	0	0	0	0	Group IV
Moschus.berezovskii|XM_055400953.1	Moschus.berezovskii	Chordata	Mammalia	Artiodactyla	Moschidae	Moschus	XM_055400953.1	3	0	0	0	0	0	0	0	80	0	0	Group VI	1	23
Marmota.flaviventris|XM_027952075.1	Marmota.flaviventris	Chordata	Mammalia	Rodentia	Sciuridae	Marmota	XM_027952075.1	4	0	0	0	47.183	64.368	44.521	33.793	0	0	0	Group VII
Marmota.flaviventris|XM_027952076.1	Marmota.flaviventris	Chordata	Mammalia	Rodentia	Sciuridae	Marmota	XM_027952076.1	4	0	0	0	64.935	32.5	55.172	31.159	0	0	0	Group VII
Marmota.flaviventris|XM_027952077.1	Marmota.flaviventris	Chordata	Mammalia	Rodentia	Sciuridae	Marmota	XM_027952077.1	4	0	0	0	48.299	34.343	57.692	30.405	0	0	0	Group VII
Marmota.flaviventris|XM_027952078.1	Marmota.flaviventris	Chordata	Mammalia	Rodentia	Sciuridae	Marmota	XM_027952078.1	2	0	0	0	37.255	0	0	66.038	0	0	0	Group VII
Marmota.flaviventris|XM_027952103.1	Marmota.flaviventris	Chordata	Mammalia	Rodentia	Sciuridae	Marmota	XM_027952103.1	1	0	0	66.292	0	0	0	0	0	0	0	Group III
Marmota.marmota.marmota|ENSMMMT00000002334	Marmota.marmota.marmota	Chordata	Mammalia	Rodentia	Sciuridae	Marmota	ENSMMMT00000002334	1	0	0	0	0	0	0	0	0	0	60.073	Group II
Marmota.marmota.marmota|ENSMMMT00000003210	Marmota.marmota.marmota	Chordata	Mammalia	Rodentia	Sciuridae	Marmota	ENSMMMT00000003210	1	0	0	60.674	0	0	0	0	0	0	0	Group III
Marmota.marmota.marmota|ENSMMMT00000003217	Marmota.marmota.marmota	Chordata	Mammalia	Rodentia	Sciuridae	Marmota	ENSMMMT00000003217	2	0	67.164	0	0	0	0	0	0	0	0	Group IV
Marmota.marmota.marmota|ENSMMMT00000003260	Marmota.marmota.marmota	Chordata	Mammalia	Rodentia	Sciuridae	Marmota	ENSMMMT00000003260	4	0	0	0	49.66	36.782	58.642	28.758	0	0	0	Group VII
Marmota.marmota.marmota|ENSMMMT00000003282	Marmota.marmota.marmota	Chordata	Mammalia	Rodentia	Sciuridae	Marmota	ENSMMMT00000003282	4	0	0	0	64.935	32.5	55.172	31.159	0	0	0	Group VII
Marmota.marmota.marmota|ENSMMMT00000003309	Marmota.marmota.marmota	Chordata	Mammalia	Rodentia	Sciuridae	Marmota	ENSMMMT00000003309	4	0	0	0	47.183	69.62	44.521	34.722	0	0	0	Group VII
Marmota.marmota.marmota|ENSMMMT00000003332	Marmota.marmota.marmota	Chordata	Mammalia	Rodentia	Sciuridae	Marmota	ENSMMMT00000003332	3	0	0	0	0	0	0	0	47.651	42.282	0	Group VI
Marmota.marmota.marmota|ENSMMMT00000003348	Marmota.marmota.marmota	Chordata	Mammalia	Rodentia	Sciuridae	Marmota	ENSMMMT00000003348	3	0	0	0	0	0	0	0	0	85.333	0	Group VI
Moschus.moschiferus|ENSMMST00000002537	Moschus.moschiferus	Chordata	Mammalia	Artiodactyla	Moschidae	Moschus	ENSMMST00000002537	3	0	0	0	0	0	0	0	80	0	0	Group VI	1	23
Marmota.marmota.marmota|ENSMMMT00000030311	Marmota.marmota.marmota	Chordata	Mammalia	Rodentia	Sciuridae	Marmota	ENSMMMT00000030311	1	72.872	0	0	0	0	0	0	0	0	0	Group I
Marmota.monax|XM_046445844.1	Marmota.monax	Chordata	Mammalia	Rodentia	Sciuridae	Marmota	XM_046445844.1	1	0	0	0	0	0	0	0	0	0	58.974	Group II
Marmota.monax|XM_046462816.1	Marmota.monax	Chordata	Mammalia	Rodentia	Sciuridae	Marmota	XM_046462816.1	3	0	0	0	0	0	0	0	0	84.768	0	Group VI
Marmota.monax|XM_046462835.1	Marmota.monax	Chordata	Mammalia	Rodentia	Sciuridae	Marmota	XM_046462835.1	2	0	67.164	0	0	0	0	0	0	0	0	Group IV
Marmota.monax|XM_046462849.1	Marmota.monax	Chordata	Mammalia	Rodentia	Sciuridae	Marmota	XM_046462849.1	4	0	0	0	46.479	64.368	44.521	34.266	0	0	0	Group VII
Marmota.monax|XM_046462854.1	Marmota.monax	Chordata	Mammalia	Rodentia	Sciuridae	Marmota	XM_046462854.1	2	0	0	0	37.255	0	0	65.566	0	0	0	Group VII
Marmota.monax|XM_046462856.1	Marmota.monax	Chordata	Mammalia	Rodentia	Sciuridae	Marmota	XM_046462856.1	4	0	0	0	47.619	33.333	58.333	30.405	0	0	0	Group VII
Marmota.monax|XM_046462858.1	Marmota.monax	Chordata	Mammalia	Rodentia	Sciuridae	Marmota	XM_046462858.1	3	0	0	0	0	0	0	0	47.682	41.611	0	Group VI
Mus.musculus|NM_001039701.3	Mus.musculus	Chordata	Mammalia	Rodentia	Muridae	Mus	NM_001039701.3	3	0	0	0	0	0	0	0	73.034	0	0	Group VI	1	24
Marmota.monax|XM_046462865.1	Marmota.monax	Chordata	Mammalia	Rodentia	Sciuridae	Marmota	XM_046462865.1	1	0	0	65.918	0	0	0	0	0	0	0	Group III
Marmota.monax|XM_046465693.1	Marmota.monax	Chordata	Mammalia	Rodentia	Sciuridae	Marmota	XM_046465693.1	1	72.021	0	0	0	0	0	0	0	0	0	Group I
Mastacembelus.armatus|XM_026321410.1	Mastacembelus.armatus	Chordata	Actinopteri	Synbranchiformes	Mastacembelidae	Mastacembelus	XM_026321410.1	2	0	31.33	0	0	0	0	0	0	0	0	Group IV
Mastomys.coucha|XM_031344501.1	Mastomys.coucha	Chordata	Mammalia	Rodentia	Muridae	Mastomys	XM_031344501.1	1	62.827	0	0	0	0	0	0	0	0	0	Group I
Mastomys.coucha|XM_031369222.1	Mastomys.coucha	Chordata	Mammalia	Rodentia	Muridae	Mastomys	XM_031369222.1	4	0	0	0	47.651	37.5	59.589	0	0	0	0	Group VII
Mastomys.coucha|XM_031369224.1	Mastomys.coucha	Chordata	Mammalia	Rodentia	Muridae	Mastomys	XM_031369224.1	2	0	0	0	0	0	0	37.107	0	0	0	Group VII
Mus.spicilegus|ENSMSIT00000038486	Mus.spicilegus	Chordata	Mammalia	Rodentia	Muridae	Mus	ENSMSIT00000038486	3	0	0	0	0	0	0	0	76.282	0	0	Group VI	1	24
Mastomys.coucha|XM_031371870.1	Mastomys.coucha	Chordata	Mammalia	Rodentia	Muridae	Mastomys	XM_031371870.1	1	0	0	61.71	0	0	0	0	0	0	0	Group III
Mastomys.coucha|XM_031371871.1	Mastomys.coucha	Chordata	Mammalia	Rodentia	Muridae	Mastomys	XM_031371871.1	2	0	64.815	0	0	0	0	0	0	0	0	Group IV
Mastomys.coucha|XM_031373304.1	Mastomys.coucha	Chordata	Mammalia	Rodentia	Muridae	Mastomys	XM_031373304.1	4	0	0	0	55.769	37.5	52.349	0	0	0	0	Group VII
Mastomys.coucha|XM_031373306.1	Mastomys.coucha	Chordata	Mammalia	Rodentia	Muridae	Mastomys	XM_031373306.1	4	0	0	0	46.259	70.886	43.448	32.847	0	0	0	Group VII
Mastomys.coucha|XM_031373309.1	Mastomys.coucha	Chordata	Mammalia	Rodentia	Muridae	Mastomys	XM_031373309.1	3	0	0	0	0	0	0	0	47.297	44.516	0	Group VI
Mastomys.coucha|XM_031373310.1	Mastomys.coucha	Chordata	Mammalia	Rodentia	Muridae	Mastomys	XM_031373310.1	3	0	0	0	0	0	0	0	41.259	83.444	0	Group VI
Mastomys.coucha|XM_031390071.1	Mastomys.coucha	Chordata	Mammalia	Rodentia	Muridae	Mastomys	XM_031390071.1	1	0	0	0	0	0	0	0	0	0	52.536	Group II
Maylandia.zebra|ENSMZET00005012261	Maylandia.zebra	Chordata	Actinopteri	Cichliformes	Cichlidae	Maylandia	ENSMZET00005012261	2	0	28.194	0	0	0	0	0	0	0	0	Group IV
Maylandia.zebra|ENSMZET00005027362	Maylandia.zebra	Chordata	Actinopteri	Cichliformes	Cichlidae	Maylandia	ENSMZET00005027362	2	0	34.434	0	0	0	0	0	0	0	0	Group IV
Maylandia.zebra|ENSMZET00005027375	Maylandia.zebra	Chordata	Actinopteri	Cichliformes	Cichlidae	Maylandia	ENSMZET00005027375	2	0	45.679	0	0	0	0	0	0	0	0	Group IV
Meleagris.gallopavo|ENSMGAT00000004022	Meleagris.gallopavo	Chordata	Aves	Galliformes	Phasianidae	Meleagris	ENSMGAT00000004022	2	0	36.15	0	0	0	0	0	0	0	0	Group V
Meleagris.gallopavo|ENSMGAT00000005132	Meleagris.gallopavo	Chordata	Aves	Galliformes	Phasianidae	Meleagris	ENSMGAT00000005132	1	35.052	0	0	0	0	0	0	0	0	0	Group I
Meles.meles|XM_045978607.1	Meles.meles	Chordata	Mammalia	Carnivora	Mustelidae	Meles	XM_045978607.1	3	0	0	0	0	0	0	0	41.379	88.079	0	Group VI
Mustela.erminea|XM_032352735.1	Mustela.erminea	Chordata	Mammalia	Carnivora	Mustelidae	Mustela	XM_032352735.1	3	0	0	0	0	0	0	0	76.705	0	0	Group VI	1	25
Meles.meles|XM_045979742.1	Meles.meles	Chordata	Mammalia	Carnivora	Mustelidae	Meles	XM_045979742.1	1	0	0	70.609	0	0	0	0	0	0	0	Group III
Meles.meles|XM_045979743.1	Meles.meles	Chordata	Mammalia	Carnivora	Mustelidae	Meles	XM_045979743.1	2	0	62.963	0	0	0	0	0	0	0	0	Group IV
Meles.meles|XM_045979744.1	Meles.meles	Chordata	Mammalia	Carnivora	Mustelidae	Meles	XM_045979744.1	4	0	0	0	49.032	40.506	68.243	36.8	0	0	0	Group VII
Meles.meles|XM_045979747.1	Meles.meles	Chordata	Mammalia	Carnivora	Mustelidae	Meles	XM_045979747.1	4	0	0	0	44.595	62.791	44.586	32	0	0	0	Group VII
Meles.meles|XM_045979865.1	Meles.meles	Chordata	Mammalia	Carnivora	Mustelidae	Meles	XM_045979865.1	3	0	0	0	0	0	0	0	45.89	45.205	0	Group VI
Meles.meles|XM_046016326.1	Meles.meles	Chordata	Mammalia	Carnivora	Mustelidae	Meles	XM_046016326.1	1	74.869	0	0	0	0	0	0	0	0	0	Group I
Meles.meles|XM_046021896.1	Meles.meles	Chordata	Mammalia	Carnivora	Mustelidae	Meles	XM_046021896.1	1	0	0	0	0	0	0	0	0	0	63.406	Group II
Melopsittacus.undulatus|XM_031052871.2	Melopsittacus.undulatus	Chordata	Aves	Psittaciformes	Psittaculidae	Melopsittacus	XM_031052871.2	2	0	30.479	0	0	0	0	0	0	0	0	Group V
Melopsittacus.undulatus|XM_034069458.1	Melopsittacus.undulatus	Chordata	Aves	Psittaciformes	Psittaculidae	Melopsittacus	XM_034069458.1	1	34.973	0	0	0	0	0	0	0	0	0	Group I
Meriones.unguiculatus|ENSMUGT00000013598	Meriones.unguiculatus	Chordata	Mammalia	Rodentia	Muridae	Meriones	ENSMUGT00000013598	1	0	0	0	0	0	0	0	0	0	58.431	Group II
Meriones.unguiculatus|ENSMUGT00000016329	Meriones.unguiculatus	Chordata	Mammalia	Rodentia	Muridae	Meriones	ENSMUGT00000016329	4	0	0	0	58.784	41.667	50	35.948	0	0	0	Group VII
Meriones.unguiculatus|ENSMUGT00000016343	Meriones.unguiculatus	Chordata	Mammalia	Rodentia	Muridae	Meriones	ENSMUGT00000016343	4	0	0	0	42.069	64.634	39.759	30	0	0	0	Group VII
Meriones.unguiculatus|ENSMUGT00000016388	Meriones.unguiculatus	Chordata	Mammalia	Rodentia	Muridae	Meriones	ENSMUGT00000016388	3	0	0	0	0	0	0	0	47.297	45.833	0	Group VI
Meriones.unguiculatus|ENSMUGT00000016426	Meriones.unguiculatus	Chordata	Mammalia	Rodentia	Muridae	Meriones	ENSMUGT00000016426	3	0	0	0	0	0	0	0	0	82.119	0	Group VI
Meriones.unguiculatus|ENSMUGT00000016431	Meriones.unguiculatus	Chordata	Mammalia	Rodentia	Muridae	Meriones	ENSMUGT00000016431	1	66.138	0	0	0	0	0	0	0	0	0	Group I
Meriones.unguiculatus|ENSMUGT00000016527	Meriones.unguiculatus	Chordata	Mammalia	Rodentia	Muridae	Meriones	ENSMUGT00000016527	3	0	0	0	0	0	0	0	74.051	0	0	Group VI
Meriones.unguiculatus|ENSMUGT00000030531	Meriones.unguiculatus	Chordata	Mammalia	Rodentia	Muridae	Meriones	ENSMUGT00000030531	1	0	0	60.37	0	0	0	0	0	0	0	Group III
Meriones.unguiculatus|ENSMUGT00000030547	Meriones.unguiculatus	Chordata	Mammalia	Rodentia	Muridae	Meriones	ENSMUGT00000030547	2	0	67.778	0	0	0	0	0	0	0	0	Group IV
Meriones.unguiculatus|ENSMUGT00000036166	Meriones.unguiculatus	Chordata	Mammalia	Rodentia	Muridae	Meriones	ENSMUGT00000036166	4	0	0	0	49.664	42.5	66.438	37.162	0	0	0	Group VII
Meriones.unguiculatus|ENSMUGT00000036167	Meriones.unguiculatus	Chordata	Mammalia	Rodentia	Muridae	Meriones	ENSMUGT00000036167	2	0	0	0	0	0	0	35.233	0	0	0	Group VII
Merops.nubicus|XM_008941244.1	Merops.nubicus	Chordata	Aves	Coraciiformes	Meropidae	Merops	XM_008941244.1	2	0	33.463	0	0	0	0	0	0	0	0	Group V
Merops.nubicus|XM_008947585.1	Merops.nubicus	Chordata	Aves	Coraciiformes	Meropidae	Merops	XM_008947585.1	1	36.181	0	0	0	0	0	0	0	0	0	Group I
Mesitornis.unicolor|XM_010192060.1	Mesitornis.unicolor	Chordata	Aves	Gruiformes	Mesitornithidae	Mesitornis	XM_010192060.1	1	38.272	0	0	0	0	0	0	0	0	0	Group I
Mesitornis.unicolor|XM_010194923.1	Mesitornis.unicolor	Chordata	Aves	Gruiformes	Mesitornithidae	Mesitornis	XM_010194923.1	2	0	33.591	0	0	0	0	0	0	0	0	Group V
Mesocricetus.auratus|ENSMAUT00000001358	Mesocricetus.auratus	Chordata	Mammalia	Rodentia	Cricetidae	Mesocricetus	ENSMAUT00000001358	4	0	0	0	46.897	65.476	43.624	28.916	0	0	0	Group VII
Mesocricetus.auratus|ENSMAUT00000002547	Mesocricetus.auratus	Chordata	Mammalia	Rodentia	Cricetidae	Mesocricetus	ENSMAUT00000002547	4	0	0	0	56.774	0	53.595	34.641	0	0	0	Group VII
Lates.calcarifer|ENSLCAT00010052499	Lates.calcarifer	Chordata	Actinopteri	Ovalentaria incertae sedis	Centropomidae	Lates	ENSLCAT00010052499	2	0	29.961	0	0	0	0	0	0	0	0	Group IV	1	23
Mesocricetus.auratus|ENSMAUT00000017190	Mesocricetus.auratus	Chordata	Mammalia	Rodentia	Cricetidae	Mesocricetus	ENSMAUT00000017190	1	62.632	0	0	0	0	0	0	0	0	0	Group I
Mustela.putorius|XM_004742399.3	Mustela.putorius	Chordata	Mammalia	Carnivora	Mustelidae	Mustela	XM_004742399.3	3	0	0	0	0	0	0	0	76.705	0	0	Group VI	1	25
Mesocricetus.auratus|ENSMAUT00000023070	Mesocricetus.auratus	Chordata	Mammalia	Rodentia	Cricetidae	Mesocricetus	ENSMAUT00000023070	2	0	69.888	0	0	0	0	0	0	0	0	Group IV
Mesocricetus.auratus|ENSMAUT00000024517	Mesocricetus.auratus	Chordata	Mammalia	Rodentia	Cricetidae	Mesocricetus	ENSMAUT00000024517	1	0	0	62.593	0	0	0	0	0	0	0	Group III
Mesocricetus.auratus|ENSMAUT00000027512	Mesocricetus.auratus	Chordata	Mammalia	Rodentia	Cricetidae	Mesocricetus	ENSMAUT00000027512	3	0	0	0	0	0	0	0	0	84.768	0	Group VI
Microcebus.murinus|ENSMICT00000009243	Microcebus.murinus	Chordata	Mammalia	Primates	Cheirogaleidae	Microcebus	ENSMICT00000009243	1	0	0	0	0	0	0	0	0	0	66.784	Group II
Microcebus.murinus|ENSMICT00000016740	Microcebus.murinus	Chordata	Mammalia	Primates	Cheirogaleidae	Microcebus	ENSMICT00000016740	4	0	0	0	55.782	44.304	72.973	35.135	0	0	0	Group VII
Microcebus.murinus|ENSMICT00000048292	Microcebus.murinus	Chordata	Mammalia	Primates	Cheirogaleidae	Microcebus	ENSMICT00000048292	1	0	0	71.375	0	0	0	0	0	0	0	Group III
Microcebus.murinus|ENSMICT00000052240	Microcebus.murinus	Chordata	Mammalia	Primates	Cheirogaleidae	Microcebus	ENSMICT00000052240	4	0	0	0	40.26	70.588	42.553	34.211	0	0	0	Group VII
Myodes.glareolus|XM_048426093.1	Myodes.glareolus	Chordata	Mammalia	Rodentia	Cricetidae	Myodes	XM_048426093.1	3	0	0	0	0	0	0	0	71.348	0	0	Group VI	1	24
Microcebus.murinus|ENSMICT00000064968	Microcebus.murinus	Chordata	Mammalia	Primates	Cheirogaleidae	Microcebus	ENSMICT00000064968	1	72.917	0	0	0	0	0	0	0	0	0	Group I
Microcebus.murinus|ENSMICT00000066249	Microcebus.murinus	Chordata	Mammalia	Primates	Cheirogaleidae	Microcebus	ENSMICT00000066249	3	0	0	0	0	0	0	0	46.622	41.781	0	Group VI
Microcebus.murinus|ENSMICT00000067372	Microcebus.murinus	Chordata	Mammalia	Primates	Cheirogaleidae	Microcebus	ENSMICT00000067372	2	0	79.182	0	0	0	0	0	0	0	0	Group IV
Microcebus.murinus|ENSMICT00000067375	Microcebus.murinus	Chordata	Mammalia	Primates	Cheirogaleidae	Microcebus	ENSMICT00000067375	2	0	0	0	0	0	0	65.438	0	0	0	Group VII
Microcebus.murinus|ENSMICT00000070008	Microcebus.murinus	Chordata	Mammalia	Primates	Cheirogaleidae	Microcebus	ENSMICT00000070008	3	0	0	0	0	0	0	0	41.259	90.728	0	Group VI
Microtus.fortis|XM_050134276.1	Microtus.fortis	Chordata	Mammalia	Rodentia	Cricetidae	Microtus	XM_050134276.1	1	0	0	60	0	0	0	0	0	0	0	Group III
Microtus.fortis|XM_050134496.1	Microtus.fortis	Chordata	Mammalia	Rodentia	Cricetidae	Microtus	XM_050134496.1	2	0	65.428	0	0	0	0	0	0	0	0	Group IV
Microtus.fortis|XM_050139888.1	Microtus.fortis	Chordata	Mammalia	Rodentia	Cricetidae	Microtus	XM_050139888.1	4	0	0	0	43.448	70.886	39.597	31.387	0	0	0	Group VII
Microtus.fortis|XM_050139889.1	Microtus.fortis	Chordata	Mammalia	Rodentia	Cricetidae	Microtus	XM_050139889.1	4	0	0	0	52.564	37.349	50.34	0	0	0	0	Group VII
Microtus.fortis|XM_050139890.1	Microtus.fortis	Chordata	Mammalia	Rodentia	Cricetidae	Microtus	XM_050139890.1	4	0	0	0	51.678	41.975	60	31.544	0	0	0	Group VII
Microtus.fortis|XM_050139955.1	Microtus.fortis	Chordata	Mammalia	Rodentia	Cricetidae	Microtus	XM_050139955.1	2	0	0	0	0	0	0	37.563	0	0	0	Group VII
Microtus.fortis|XM_050139957.1	Microtus.fortis	Chordata	Mammalia	Rodentia	Cricetidae	Microtus	XM_050139957.1	3	0	0	0	0	0	0	0	48.63	43.226	0	Group VI
Microtus.fortis|XM_050139980.1	Microtus.fortis	Chordata	Mammalia	Rodentia	Cricetidae	Microtus	XM_050139980.1	3	0	0	0	0	0	0	0	74.051	0	0	Group VI
Microtus.fortis|XM_050140012.1	Microtus.fortis	Chordata	Mammalia	Rodentia	Cricetidae	Microtus	XM_050140012.1	3	0	0	0	0	0	0	0	0	84.106	0	Group VI
Microtus.fortis|XM_050156237.1	Microtus.fortis	Chordata	Mammalia	Rodentia	Cricetidae	Microtus	XM_050156237.1	1	58.854	0	0	0	0	0	0	0	0	0	Group I
Microtus.fortis|XM_050159741.1	Microtus.fortis	Chordata	Mammalia	Rodentia	Cricetidae	Microtus	XM_050159741.1	1	0	0	0	0	0	0	0	0	0	50.73	Group II
Microtus.ochrogaster|ENSMOCT00000001733	Microtus.ochrogaster	Chordata	Mammalia	Rodentia	Cricetidae	Microtus	ENSMOCT00000001733	3	0	0	0	0	0	0	0	47.945	43.226	0	Group VI
Microtus.ochrogaster|ENSMOCT00000002221	Microtus.ochrogaster	Chordata	Mammalia	Rodentia	Cricetidae	Microtus	ENSMOCT00000002221	1	64.021	0	0	0	0	0	0	0	0	0	Group I
Microtus.ochrogaster|ENSMOCT00000005299	Microtus.ochrogaster	Chordata	Mammalia	Rodentia	Cricetidae	Microtus	ENSMOCT00000005299	4	0	0	0	44.138	69.62	39.583	31.387	0	0	0	Group VII
Microtus.ochrogaster|ENSMOCT00000009227	Microtus.ochrogaster	Chordata	Mammalia	Rodentia	Cricetidae	Microtus	ENSMOCT00000009227	4	0	0	0	55.128	36.145	51.02	32	0	0	0	Group VII
Myotis.brandtii|XM_005859417.2	Myotis.brandtii	Chordata	Mammalia	Chiroptera	Vespertilionidae	Myotis	XM_005859417.2	3	0	0	0	0	0	0	0	80.682	44.604	0	Group VI	1	25
Microtus.ochrogaster|ENSMOCT00000016471	Microtus.ochrogaster	Chordata	Mammalia	Rodentia	Cricetidae	Microtus	ENSMOCT00000016471	1	0	0	0	0	0	0	0	0	0	46.715	Group II
Microtus.ochrogaster|ENSMOCT00000024145	Microtus.ochrogaster	Chordata	Mammalia	Rodentia	Cricetidae	Microtus	ENSMOCT00000024145	3	0	0	0	0	0	0	0	0	83.444	0	Group VI
Microtus.ochrogaster|ENSMOCT00000024224	Microtus.ochrogaster	Chordata	Mammalia	Rodentia	Cricetidae	Microtus	ENSMOCT00000024224	4	0	0	0	50.694	40.541	64.828	0	0	0	0	Group VII
Microtus.ochrogaster|ENSMOCT00000027019	Microtus.ochrogaster	Chordata	Mammalia	Rodentia	Cricetidae	Microtus	ENSMOCT00000027019	2	0	66.171	0	0	0	0	0	0	0	0	Group IV
Microtus.ochrogaster|ENSMOCT00000029237	Microtus.ochrogaster	Chordata	Mammalia	Rodentia	Cricetidae	Microtus	ENSMOCT00000029237	1	0	0	60	0	0	0	0	0	0	0	Group III
Microtus.oregoni|XM_041638344.1	Microtus.oregoni	Chordata	Mammalia	Rodentia	Cricetidae	Microtus	XM_041638344.1	1	62.105	0	0	0	0	0	0	0	0	0	Group I
Microtus.oregoni|XM_041638718.1	Microtus.oregoni	Chordata	Mammalia	Rodentia	Cricetidae	Microtus	XM_041638718.1	1	64.55	0	0	0	0	0	0	0	0	0	Group I
Microtus.oregoni|XM_041662206.1	Microtus.oregoni	Chordata	Mammalia	Rodentia	Cricetidae	Microtus	XM_041662206.1	1	0	0	0	0	0	0	0	0	0	46.441	Group II
Microtus.oregoni|XM_041670858.1	Microtus.oregoni	Chordata	Mammalia	Rodentia	Cricetidae	Microtus	XM_041670858.1	1	0	0	60.37	0	0	0	0	0	0	0	Group III
Microtus.oregoni|XM_041670988.1	Microtus.oregoni	Chordata	Mammalia	Rodentia	Cricetidae	Microtus	XM_041670988.1	2	0	66.171	0	0	0	0	0	0	0	0	Group IV
Microtus.oregoni|XM_041674117.1	Microtus.oregoni	Chordata	Mammalia	Rodentia	Cricetidae	Microtus	XM_041674117.1	3	0	0	0	0	0	0	0	0	82.781	0	Group VI
Microtus.oregoni|XM_041674884.1	Microtus.oregoni	Chordata	Mammalia	Rodentia	Cricetidae	Microtus	XM_041674884.1	2	0	0	0	0	0	0	39.698	0	0	0	Group VII
Microtus.oregoni|XM_041674886.1	Microtus.oregoni	Chordata	Mammalia	Rodentia	Cricetidae	Microtus	XM_041674886.1	4	0	0	0	51.351	43.21	59.375	32.215	0	0	0	Group VII
Microtus.oregoni|XM_041674887.1	Microtus.oregoni	Chordata	Mammalia	Rodentia	Cricetidae	Microtus	XM_041674887.1	4	0	0	0	55.556	35.556	50.34	32	0	0	0	Group VII
Microtus.oregoni|XM_041674888.1	Microtus.oregoni	Chordata	Mammalia	Rodentia	Cricetidae	Microtus	XM_041674888.1	4	0	0	0	44.138	69.62	39.597	31.387	0	0	0	Group VII
Microtus.oregoni|XM_041675277.1	Microtus.oregoni	Chordata	Mammalia	Rodentia	Cricetidae	Microtus	XM_041675277.1	3	0	0	0	0	0	0	0	47.945	43.226	0	Group VI
Microtus.oregoni|XM_041675282.1	Microtus.oregoni	Chordata	Mammalia	Rodentia	Cricetidae	Microtus	XM_041675282.1	3	0	0	0	0	0	0	0	73.418	0	0	Group VI
Miniopterus.natalensis|XM_016201763.1	Miniopterus.natalensis	Chordata	Mammalia	Chiroptera	Vespertilionidae	Miniopterus	XM_016201763.1	4	0	0	0	42.484	52.747	43.226	0	0	0	0	Group VII
Miniopterus.natalensis|XM_016201764.1	Miniopterus.natalensis	Chordata	Mammalia	Chiroptera	Vespertilionidae	Miniopterus	XM_016201764.1	2	0	0	0	0	0	0	55.349	0	0	0	Group VII
Miniopterus.natalensis|XM_016201765.1	Miniopterus.natalensis	Chordata	Mammalia	Chiroptera	Vespertilionidae	Miniopterus	XM_016201765.1	2	0	64.314	0	0	0	0	0	0	0	0	Group IV
Myotis.davidii|XM_006771333.2	Myotis.davidii	Chordata	Mammalia	Chiroptera	Vespertilionidae	Myotis	XM_006771333.2	3	0	0	0	0	0	0	0	80.114	0	0	Group VI	1	25
Miniopterus.natalensis|XM_016201784.1	Miniopterus.natalensis	Chordata	Mammalia	Chiroptera	Vespertilionidae	Miniopterus	XM_016201784.1	3	0	0	0	0	0	0	0	0	87.417	0	Group VI
Miniopterus.natalensis|XM_016201785.1	Miniopterus.natalensis	Chordata	Mammalia	Chiroptera	Vespertilionidae	Miniopterus	XM_016201785.1	3	0	0	0	0	0	0	0	45.89	41.781	0	Group VI
Miniopterus.natalensis|XM_016201786.1	Miniopterus.natalensis	Chordata	Mammalia	Chiroptera	Vespertilionidae	Miniopterus	XM_016201786.1	1	0	0	68.519	0	0	0	0	0	0	0	Group III
Miniopterus.natalensis|XM_016205333.1	Miniopterus.natalensis	Chordata	Mammalia	Chiroptera	Vespertilionidae	Miniopterus	XM_016205333.1	1	67.876	0	0	0	0	0	0	0	0	0	Group I
Miniopterus.natalensis|XM_016214309.1	Miniopterus.natalensis	Chordata	Mammalia	Chiroptera	Vespertilionidae	Miniopterus	XM_016214309.1	1	0	0	0	0	0	0	0	0	0	58.672	Group II
Mirounga.angustirostris|XM_045882393.2	Mirounga.angustirostris	Chordata	Mammalia	Carnivora	Phocidae	Mirounga	XM_045882393.2	1	0	0	0	0	0	0	0	0	0	64.964	Group II
Mirounga.angustirostris|XM_045883737.2	Mirounga.angustirostris	Chordata	Mammalia	Carnivora	Phocidae	Mirounga	XM_045883737.2	3	0	0	0	0	0	0	0	46.575	44.521	0	Group VI
Mirounga.angustirostris|XM_045883738.1	Mirounga.angustirostris	Chordata	Mammalia	Carnivora	Phocidae	Mirounga	XM_045883738.1	3	0	0	0	0	0	0	0	40.816	86.755	0	Group VI
Mirounga.angustirostris|XM_045883972.1	Mirounga.angustirostris	Chordata	Mammalia	Carnivora	Phocidae	Mirounga	XM_045883972.1	4	0	0	0	50	39.773	69.595	0	0	0	0	Group VII
Mirounga.angustirostris|XM_045884566.1	Mirounga.angustirostris	Chordata	Mammalia	Carnivora	Phocidae	Mirounga	XM_045884566.1	1	0	0	72.325	0	0	0	0	0	0	0	Group III
Mirounga.angustirostris|XM_045884567.1	Mirounga.angustirostris	Chordata	Mammalia	Carnivora	Phocidae	Mirounga	XM_045884567.1	2	0	64.074	0	0	0	0	0	0	0	0	Group IV
Mirounga.angustirostris|XM_045884568.2	Mirounga.angustirostris	Chordata	Mammalia	Carnivora	Phocidae	Mirounga	XM_045884568.2	4	0	0	0	44.805	61.628	47.771	33.113	0	0	0	Group VII
Mirounga.angustirostris|XM_045884570.2	Mirounga.angustirostris	Chordata	Mammalia	Carnivora	Phocidae	Mirounga	XM_045884570.2	3	0	0	0	0	0	0	0	79.487	0	0	Group VI
Mirounga.angustirostris|XM_045895042.2	Mirounga.angustirostris	Chordata	Mammalia	Carnivora	Phocidae	Mirounga	XM_045895042.2	1	74.479	0	0	0	0	0	0	0	0	0	Group I
Mirounga.leonina|XM_034988016.1	Mirounga.leonina	Chordata	Mammalia	Carnivora	Phocidae	Mirounga	XM_034988016.1	1	0	0	0	0	0	0	0	0	0	64.964	Group II
Mirounga.leonina|XM_035001076.1	Mirounga.leonina	Chordata	Mammalia	Carnivora	Phocidae	Mirounga	XM_035001076.1	1	0	0	72.325	0	0	0	0	0	0	0	Group III
Mirounga.leonina|XM_035001078.1	Mirounga.leonina	Chordata	Mammalia	Carnivora	Phocidae	Mirounga	XM_035001078.1	2	0	64.074	0	0	0	0	0	0	0	0	Group IV
Mirounga.leonina|XM_035001079.1	Mirounga.leonina	Chordata	Mammalia	Carnivora	Phocidae	Mirounga	XM_035001079.1	4	0	0	0	49.032	40.506	62.5	0	0	0	0	Group VII
Mirounga.leonina|XM_035001080.1	Mirounga.leonina	Chordata	Mammalia	Carnivora	Phocidae	Mirounga	XM_035001080.1	4	0	0	0	45.946	61.628	49.306	33.113	0	0	0	Group VII
Mirounga.leonina|XM_035001082.1	Mirounga.leonina	Chordata	Mammalia	Carnivora	Phocidae	Mirounga	XM_035001082.1	3	0	0	0	0	0	0	0	79.487	0	0	Group VI
Mirounga.leonina|XM_035001085.1	Mirounga.leonina	Chordata	Mammalia	Carnivora	Phocidae	Mirounga	XM_035001085.1	3	0	0	0	0	0	0	0	40.816	86.093	0	Group VI
Mirounga.leonina|XM_035008947.1	Mirounga.leonina	Chordata	Mammalia	Carnivora	Phocidae	Mirounga	XM_035008947.1	1	74.479	0	0	0	0	0	0	0	0	0	Group I
Mola.mola|ENSMMOT00000018915	Mola.mola	Chordata	Actinopteri	Tetraodontiformes	Molidae	Mola	ENSMMOT00000018915	2	0	36.486	0	0	0	0	0	0	0	0	Group IV
Molossus.molossus|XM_036258917.1	Molossus.molossus	Chordata	Mammalia	Chiroptera	Molossidae	Molossus	XM_036258917.1	1	67.368	0	0	0	0	0	0	0	0	0	Group I
Molossus.molossus|XM_036261281.1	Molossus.molossus	Chordata	Mammalia	Chiroptera	Molossidae	Molossus	XM_036261281.1	1	0	0	0	0	0	0	0	0	0	55.435	Group II
Molossus.molossus|XM_036262810.1	Molossus.molossus	Chordata	Mammalia	Chiroptera	Molossidae	Molossus	XM_036262810.1	2	0	60.687	0	0	0	0	0	0	0	0	Group IV
Molossus.molossus|XM_036262828.1	Molossus.molossus	Chordata	Mammalia	Chiroptera	Molossidae	Molossus	XM_036262828.1	3	0	0	0	0	0	0	0	83.453	45.324	0	Group VI
Molossus.molossus|XM_036263295.1	Molossus.molossus	Chordata	Mammalia	Chiroptera	Molossidae	Molossus	XM_036263295.1	1	0	0	70.849	0	0	0	0	0	0	0	Group III
Molossus.molossus|XM_036263374.1	Molossus.molossus	Chordata	Mammalia	Chiroptera	Molossidae	Molossus	XM_036263374.1	4	0	0	0	46.622	56.098	44.755	37.086	0	0	0	Group VII
Molossus.molossus|XM_036263470.1	Molossus.molossus	Chordata	Mammalia	Chiroptera	Molossidae	Molossus	XM_036263470.1	3	0	0	0	0	0	0	0	44.521	41.781	0	Group VI
Molossus.molossus|XM_036263556.1	Molossus.molossus	Chordata	Mammalia	Chiroptera	Molossidae	Molossus	XM_036263556.1	2	0	0	0	0	0	0	46.33	0	0	0	Group VII
Molossus.molossus|XM_036263562.1	Molossus.molossus	Chordata	Mammalia	Chiroptera	Molossidae	Molossus	XM_036263562.1	3	0	0	0	0	0	0	0	0	83.444	0	Group VI
Myotis.lucifugus|ENSMLUT00000011905	Myotis.lucifugus	Chordata	Mammalia	Chiroptera	Vespertilionidae	Myotis	ENSMLUT00000011905	3	0	0	0	0	0	0	0	79.545	43.885	0	Group VI	1	25
Monodelphis.domestica|ENSMODT00000017561	Monodelphis.domestica	Chordata	Mammalia	Didelphimorphia	Didelphidae	Monodelphis	ENSMODT00000017561	3	0	0	0	0	0	0	0	0	74.286	0	Group VI
Monodelphis.domestica|ENSMODT00000017566	Monodelphis.domestica	Chordata	Mammalia	Didelphimorphia	Didelphidae	Monodelphis	ENSMODT00000017566	3	0	0	0	0	0	0	0	42.553	43.662	0	Group VI
Monodelphis.domestica|ENSMODT00000017569	Monodelphis.domestica	Chordata	Mammalia	Didelphimorphia	Didelphidae	Monodelphis	ENSMODT00000017569	4	0	0	0	45.833	46.575	53.846	37.857	0	0	0	Group VII
Monodelphis.domestica|ENSMODT00000017573	Monodelphis.domestica	Chordata	Mammalia	Didelphimorphia	Didelphidae	Monodelphis	ENSMODT00000017573	4	0	0	0	47.945	40.741	41.29	33.571	0	0	0	Group VII
Monodelphis.domestica|ENSMODT00000017578	Monodelphis.domestica	Chordata	Mammalia	Didelphimorphia	Didelphidae	Monodelphis	ENSMODT00000017578	4	0	0	0	42.857	37.647	41.007	0	0	0	0	Group VII
Monodelphis.domestica|ENSMODT00000017586	Monodelphis.domestica	Chordata	Mammalia	Didelphimorphia	Didelphidae	Monodelphis	ENSMODT00000017586	2	0	47.407	0	0	0	0	0	0	0	0	Group IV
Monodelphis.domestica|ENSMODT00000017594	Monodelphis.domestica	Chordata	Mammalia	Didelphimorphia	Didelphidae	Monodelphis	ENSMODT00000017594	1	0	0	31.022	0	0	0	0	0	0	0	Group III
Monodelphis.domestica|ENSMODT00000056058	Monodelphis.domestica	Chordata	Mammalia	Didelphimorphia	Didelphidae	Monodelphis	ENSMODT00000056058	1	47.09	0	0	0	0	0	0	0	0	0	Group I
Monodelphis.domestica|ENSMODT00000071063	Monodelphis.domestica	Chordata	Mammalia	Didelphimorphia	Didelphidae	Monodelphis	ENSMODT00000071063	1	40.426	0	0	0	0	0	0	0	0	0	Group I
Monodelphis.domestica|ENSMODT00000087197	Monodelphis.domestica	Chordata	Mammalia	Didelphimorphia	Didelphidae	Monodelphis	ENSMODT00000087197	4	0	0	0	43.056	45	48	36.364	0	0	0	Group VII
Monodon.monoceros|ENSMMNT00015030193	Monodon.monoceros	Chordata	Mammalia	Artiodactyla	Monodontidae	Monodon	ENSMMNT00015030193	1	78.125	0	0	0	0	0	0	0	0	0	Group I
Monodon.monoceros|ENSMMNT00015030587	Monodon.monoceros	Chordata	Mammalia	Artiodactyla	Monodontidae	Monodon	ENSMMNT00015030587	1	0	0	0	0	0	0	0	0	0	52.158	Group II
Monodon.monoceros|ENSMMNT00015030756	Monodon.monoceros	Chordata	Mammalia	Artiodactyla	Monodontidae	Monodon	ENSMMNT00015030756	1	0	0	62.656	0	0	0	0	0	0	0	Group III
Monodon.monoceros|ENSMMNT00015030801	Monodon.monoceros	Chordata	Mammalia	Artiodactyla	Monodontidae	Monodon	ENSMMNT00015030801	2	0	64.312	0	0	0	0	0	0	0	0	Group IV
Rousettus.aegyptiacus|XM_016153111.2	Rousettus.aegyptiacus	Chordata	Mammalia	Chiroptera	Pteropodidae	Rousettus	XM_016153111.2	2	0	60.223	0	0	0	0	0	0	0	0	Group IV	1	19
Monodon.monoceros|ENSMMNT00015030864	Monodon.monoceros	Chordata	Mammalia	Artiodactyla	Monodontidae	Monodon	ENSMMNT00015030864	4	0	0	0	0	50	0	0	0	0	0	Group VII
Monodon.monoceros|ENSMMNT00015030888	Monodon.monoceros	Chordata	Mammalia	Artiodactyla	Monodontidae	Monodon	ENSMMNT00015030888	3	0	0	0	0	0	0	0	45.205	41.781	0	Group VI
Monodon.monoceros|ENSMMNT00015030916	Monodon.monoceros	Chordata	Mammalia	Artiodactyla	Monodontidae	Monodon	ENSMMNT00015030916	3	0	0	0	0	0	0	0	78.846	0	0	Group VI
Monopterus.albus|ENSMALT00000008728	Monopterus.albus	Chordata	Actinopteri	Synbranchiformes	Synbranchidae	Monopterus	ENSMALT00000008728	2	0	30.396	0	0	0	0	0	0	0	0	Group IV
Moschus.berezovskii|XM_055400715.1	Moschus.berezovskii	Chordata	Mammalia	Artiodactyla	Moschidae	Moschus	XM_055400715.1	1	0	0	70.632	0	0	0	0	0	0	0	Group III
Moschus.berezovskii|XM_055400950.1	Moschus.berezovskii	Chordata	Mammalia	Artiodactyla	Moschidae	Moschus	XM_055400950.1	2	0	60.595	0	0	0	0	0	0	0	0	Group IV
Myotis.myotis|XM_036311669.1	Myotis.myotis	Chordata	Mammalia	Chiroptera	Vespertilionidae	Myotis	XM_036311669.1	3	0	0	0	0	0	0	0	82.386	44.604	0	Group VI	1	25
Moschus.berezovskii|XM_055400955.1	Moschus.berezovskii	Chordata	Mammalia	Artiodactyla	Moschidae	Moschus	XM_055400955.1	4	0	0	0	72.028	48.75	57.143	37.179	0	0	0	Group VII
Moschus.berezovskii|XM_055400956.1	Moschus.berezovskii	Chordata	Mammalia	Artiodactyla	Moschidae	Moschus	XM_055400956.1	4	0	0	0	54.73	40	62.733	34.969	0	0	0	Group VII
Moschus.berezovskii|XM_055400957.1	Moschus.berezovskii	Chordata	Mammalia	Artiodactyla	Moschidae	Moschus	XM_055400957.1	3	0	0	0	0	0	0	0	45.89	43.836	0	Group VI
Moschus.berezovskii|XM_055400958.1	Moschus.berezovskii	Chordata	Mammalia	Artiodactyla	Moschidae	Moschus	XM_055400958.1	3	0	0	0	0	0	0	0	0	83.444	0	Group VI
Moschus.berezovskii|XM_055401205.1	Moschus.berezovskii	Chordata	Mammalia	Artiodactyla	Moschidae	Moschus	XM_055401205.1	4	0	0	0	45.578	65.823	45	36.552	0	0	0	Group VII
Moschus.berezovskii|XM_055423027.1	Moschus.berezovskii	Chordata	Mammalia	Artiodactyla	Moschidae	Moschus	XM_055423027.1	1	79.275	0	0	0	0	0	0	0	0	0	Group I
Moschus.berezovskii|XM_055428249.1	Moschus.berezovskii	Chordata	Mammalia	Artiodactyla	Moschidae	Moschus	XM_055428249.1	1	0	0	0	0	0	0	0	0	0	61.649	Group II
Moschus.moschiferus|ENSMMST00000002146	Moschus.moschiferus	Chordata	Mammalia	Artiodactyla	Moschidae	Moschus	ENSMMST00000002146	1	0	0	0	0	0	0	0	0	0	53.047	Group II
Nannospalax.galili|ENSNGAT00000014131	Nannospalax.galili	Chordata	Mammalia	Rodentia	Spalacidae	Nannospalax	ENSNGAT00000014131	3	0	0	0	0	0	0	0	47.183	43.75	0	Group VI	1	18
Moschus.moschiferus|ENSMMST00000002548	Moschus.moschiferus	Chordata	Mammalia	Artiodactyla	Moschidae	Moschus	ENSMMST00000002548	3	0	0	0	0	0	0	0	0	84.106	0	Group VI
Moschus.moschiferus|ENSMMST00000002568	Moschus.moschiferus	Chordata	Mammalia	Artiodactyla	Moschidae	Moschus	ENSMMST00000002568	3	0	0	0	0	0	0	0	45.205	43.151	0	Group VI
Moschus.moschiferus|ENSMMST00000002587	Moschus.moschiferus	Chordata	Mammalia	Artiodactyla	Moschidae	Moschus	ENSMMST00000002587	4	0	0	0	45.033	61.628	45	37.762	0	0	0	Group VII
Moschus.moschiferus|ENSMMST00000002635	Moschus.moschiferus	Chordata	Mammalia	Artiodactyla	Moschidae	Moschus	ENSMMST00000002635	4	0	0	0	62.937	45.833	51.656	0	0	0	0	Group VII
Moschus.moschiferus|ENSMMST00000002649	Moschus.moschiferus	Chordata	Mammalia	Artiodactyla	Moschidae	Moschus	ENSMMST00000002649	4	0	0	0	55.405	41.176	63.354	35.583	0	0	0	Group VII
Moschus.moschiferus|ENSMMST00000002696	Moschus.moschiferus	Chordata	Mammalia	Artiodactyla	Moschidae	Moschus	ENSMMST00000002696	2	0	0	0	0	0	0	62.385	0	0	0	Group VII
Moschus.moschiferus|ENSMMST00000002764	Moschus.moschiferus	Chordata	Mammalia	Artiodactyla	Moschidae	Moschus	ENSMMST00000002764	2	0	60.223	0	0	0	0	0	0	0	0	Group IV
Moschus.moschiferus|ENSMMST00000002779	Moschus.moschiferus	Chordata	Mammalia	Artiodactyla	Moschidae	Moschus	ENSMMST00000002779	1	0	0	70.632	0	0	0	0	0	0	0	Group III
Moschus.moschiferus|ENSMMST00000013602	Moschus.moschiferus	Chordata	Mammalia	Artiodactyla	Moschidae	Moschus	ENSMMST00000013602	1	0	0	0	0	0	0	0	0	0	55.61	Group II
Moschus.moschiferus|ENSMMST00000034621	Moschus.moschiferus	Chordata	Mammalia	Artiodactyla	Moschidae	Moschus	ENSMMST00000034621	1	78.756	0	0	0	0	0	0	0	0	0	Group I
Nannospalax.galili|ENSNGAT00000016229	Nannospalax.galili	Chordata	Mammalia	Rodentia	Spalacidae	Nannospalax	ENSNGAT00000016229	3	0	0	0	0	0	0	0	72.472	0	0	Group VI	1	24
Mus.musculus|NM_001146087.1	Mus.musculus	Chordata	Mammalia	Rodentia	Muridae	Mus	NM_001146087.1	3	0	0	0	0	0	0	0	47.973	44.516	0	Group VI
Mus.musculus|NM_001360725.1	Mus.musculus	Chordata	Mammalia	Rodentia	Muridae	Mus	NM_001360725.1	1	0	0	0	0	0	0	0	0	0	51.648	Group II
Mus.musculus|NM_001418946.1	Mus.musculus	Chordata	Mammalia	Rodentia	Muridae	Mus	NM_001418946.1	3	0	0	0	0	0	0	0	42.958	77.703	0	Group VI
Mus.musculus|NM_010554.4	Mus.musculus	Chordata	Mammalia	Rodentia	Muridae	Mus	NM_010554.4	1	0	0	61.111	0	0	0	0	0	0	0	Group III
Mus.musculus|NM_019450.3	Mus.musculus	Chordata	Mammalia	Rodentia	Muridae	Mus	NM_019450.3	4	0	0	0	54.487	32.927	51.724	0	0	0	0	Group VII
Mus.musculus|NM_027163.4	Mus.musculus	Chordata	Mammalia	Rodentia	Muridae	Mus	NM_027163.4	4	0	31.176	0	44.138	62.5	44.928	32.624	0	0	0	Group VII
Mus.musculus|NM_153511.3	Mus.musculus	Chordata	Mammalia	Rodentia	Muridae	Mus	NM_153511.3	4	0	0	0	46.309	37.5	60.274	0	0	0	0	Group VII
Mus.musculus|XM_006498795.5	Mus.musculus	Chordata	Mammalia	Rodentia	Muridae	Mus	XM_006498795.5	2	0	66.667	0	0	0	0	0	0	0	0	Group IV
Mus.musculus|XM_036154615.1	Mus.musculus	Chordata	Mammalia	Rodentia	Muridae	Mus	XM_036154615.1	1	65.405	0	0	0	0	0	0	0	0	0	Group I
Mus.spicilegus|ENSMSIT00000009242	Mus.spicilegus	Chordata	Mammalia	Rodentia	Muridae	Mus	ENSMSIT00000009242	1	65.405	0	0	0	0	0	0	0	0	0	Group I
Mus.spicilegus|ENSMSIT00000017576	Mus.spicilegus	Chordata	Mammalia	Rodentia	Muridae	Mus	ENSMSIT00000017576	2	0	68.382	0	0	0	0	0	0	0	0	Group IV
Mus.spicilegus|ENSMSIT00000026465	Mus.spicilegus	Chordata	Mammalia	Rodentia	Muridae	Mus	ENSMSIT00000026465	1	0	0	61.111	0	0	0	0	0	0	0	Group III
Neogale.vison|XM_044261601.1	Neogale.vison	Chordata	Mammalia	Carnivora	Mustelidae	Neogale	XM_044261601.1	3	0	0	0	0	0	0	0	77.273	0	0	Group VI	1	25
Mus.spicilegus|ENSMSIT00000038509	Mus.spicilegus	Chordata	Mammalia	Rodentia	Muridae	Mus	ENSMSIT00000038509	1	0	0	0	0	0	0	0	0	0	51.282	Group II
Mus.spicilegus|ENSMSIT00000038514	Mus.spicilegus	Chordata	Mammalia	Rodentia	Muridae	Mus	ENSMSIT00000038514	3	0	0	0	0	0	0	0	0	82.119	0	Group VI
Mus.spicilegus|ENSMSIT00000038564	Mus.spicilegus	Chordata	Mammalia	Rodentia	Muridae	Mus	ENSMSIT00000038564	3	0	0	0	0	0	0	0	47.973	44.516	0	Group VI
Mus.spicilegus|ENSMSIT00000038594	Mus.spicilegus	Chordata	Mammalia	Rodentia	Muridae	Mus	ENSMSIT00000038594	4	0	0	0	43.478	65.385	42.553	33.333	0	0	0	Group VII
Mus.spicilegus|ENSMSIT00000038619	Mus.spicilegus	Chordata	Mammalia	Rodentia	Muridae	Mus	ENSMSIT00000038619	4	0	0	0	55.128	32.927	51.724	0	0	0	0	Group VII
Mus.spicilegus|ENSMSIT00000038641	Mus.spicilegus	Chordata	Mammalia	Rodentia	Muridae	Mus	ENSMSIT00000038641	4	0	0	0	46.939	37.5	59.589	0	0	0	0	Group VII
Mustela.erminea|XM_032308252.1	Mustela.erminea	Chordata	Mammalia	Carnivora	Mustelidae	Mustela	XM_032308252.1	1	0	0	0	0	0	0	0	0	0	64	Group II
Mustela.erminea|XM_032314601.1	Mustela.erminea	Chordata	Mammalia	Carnivora	Mustelidae	Mustela	XM_032314601.1	1	72.396	0	0	0	0	0	0	0	0	0	Group I
Mustela.erminea|XM_032352733.1	Mustela.erminea	Chordata	Mammalia	Carnivora	Mustelidae	Mustela	XM_032352733.1	3	0	0	0	0	0	0	0	0	90.066	0	Group VI
Neovison.vison|ENSNVIT00000026092	Neovison.vison	Chordata	Mammalia	Carnivora	Mustelidae	Neogale	ENSNVIT00000026092	3	0	0	0	0	0	0	0	77.273	39.869	0	Group VI	1	25
Mustela.erminea|XM_032352741.1	Mustela.erminea	Chordata	Mammalia	Carnivora	Mustelidae	Mustela	XM_032352741.1	3	0	0	0	0	0	0	0	45.205	44.521	0	Group VI
Mustela.erminea|XM_032352742.1	Mustela.erminea	Chordata	Mammalia	Carnivora	Mustelidae	Mustela	XM_032352742.1	4	0	0	0	48.077	38.372	65.563	38.122	0	0	0	Group VII
Mustela.erminea|XM_032352747.1	Mustela.erminea	Chordata	Mammalia	Carnivora	Mustelidae	Mustela	XM_032352747.1	4	0	0	0	47.586	62.791	47.651	31.646	0	0	0	Group VII
Mustela.erminea|XM_032352749.1	Mustela.erminea	Chordata	Mammalia	Carnivora	Mustelidae	Mustela	XM_032352749.1	2	0	62.593	0	0	0	0	0	0	0	0	Group IV
Mustela.erminea|XM_032352750.1	Mustela.erminea	Chordata	Mammalia	Carnivora	Mustelidae	Mustela	XM_032352750.1	1	0	0	69.818	0	0	0	0	0	0	0	Group III
Mustela.erminea|XM_032357346.1	Mustela.erminea	Chordata	Mammalia	Carnivora	Mustelidae	Mustela	XM_032357346.1	1	73.298	0	0	0	0	0	0	0	0	0	Group I
Mustela.putorius.furo|ENSMPUT00000003716	Mustela.putorius.furo	Chordata	Mammalia	Carnivora	Mustelidae	Mustela	ENSMPUT00000003716	1	73.298	0	0	0	0	0	0	0	0	0	Group I
Mustela.putorius.furo|ENSMPUT00000009621	Mustela.putorius.furo	Chordata	Mammalia	Carnivora	Mustelidae	Mustela	ENSMPUT00000009621	3	0	0	0	0	0	0	0	78.205	0	0	Group VI
Mustela.putorius.furo|ENSMPUT00000009628	Mustela.putorius.furo	Chordata	Mammalia	Carnivora	Mustelidae	Mustela	ENSMPUT00000009628	3	0	0	0	0	0	0	0	0	90.066	0	Group VI
Mustela.putorius.furo|ENSMPUT00000009651	Mustela.putorius.furo	Chordata	Mammalia	Carnivora	Mustelidae	Mustela	ENSMPUT00000009651	3	0	0	0	0	0	0	0	45.89	45.205	0	Group VI
Mustela.putorius.furo|ENSMPUT00000009674	Mustela.putorius.furo	Chordata	Mammalia	Carnivora	Mustelidae	Mustela	ENSMPUT00000009674	4	0	0	0	47.586	65.823	47.651	32	0	0	0	Group VII
Mustela.putorius.furo|ENSMPUT00000009689	Mustela.putorius.furo	Chordata	Mammalia	Carnivora	Mustelidae	Mustela	ENSMPUT00000009689	4	0	0	0	48.077	38.372	64.901	36	0	0	0	Group VII
Mustela.putorius.furo|ENSMPUT00000009817	Mustela.putorius.furo	Chordata	Mammalia	Carnivora	Mustelidae	Mustela	ENSMPUT00000009817	1	0	0	70.29	0	0	0	0	0	0	0	Group III
Mustela.putorius.furo|ENSMPUT00000010875	Mustela.putorius.furo	Chordata	Mammalia	Carnivora	Mustelidae	Mustela	ENSMPUT00000010875	2	0	67.857	0	0	0	0	0	0	0	0	Group IV
Nyctereutes.procyonoides|XM_055327747.1	Nyctereutes.procyonoides	Chordata	Mammalia	Carnivora	Canidae	Nyctereutes	XM_055327747.1	3	0	0	0	0	0	0	0	78.977	42.754	0	Group VI	1	25
Mustela.putorius|XM_004742407.3	Mustela.putorius	Chordata	Mammalia	Carnivora	Mustelidae	Mustela	XM_004742407.3	4	0	0	0	47.586	62.791	47.651	31.646	0	0	0	Group VII
Mustela.putorius|XM_004742409.3	Mustela.putorius	Chordata	Mammalia	Carnivora	Mustelidae	Mustela	XM_004742409.3	4	0	0	0	48.077	38.372	64.901	38.122	0	0	0	Group VII
Mustela.putorius|XM_004749823.3	Mustela.putorius	Chordata	Mammalia	Carnivora	Mustelidae	Mustela	XM_004749823.3	1	73.298	0	0	0	0	0	0	0	0	0	Group I
Mustela.putorius|XM_004771000.3	Mustela.putorius	Chordata	Mammalia	Carnivora	Mustelidae	Mustela	XM_004771000.3	1	0	0	70.29	0	0	0	0	0	0	0	Group III
Mustela.putorius|XM_004781967.3	Mustela.putorius	Chordata	Mammalia	Carnivora	Mustelidae	Mustela	XM_004781967.3	1	0	0	0	0	0	0	0	0	0	64	Group II
Mustela.putorius|XM_013051242.2	Mustela.putorius	Chordata	Mammalia	Carnivora	Mustelidae	Mustela	XM_013051242.2	3	0	0	0	0	0	0	0	45.89	45.205	0	Group VI
Mustela.putorius|XM_045070891.1	Mustela.putorius	Chordata	Mammalia	Carnivora	Mustelidae	Mustela	XM_045070891.1	1	71.204	0	0	0	0	0	0	0	0	0	Group I
Mustela.putorius|XM_045078949.1	Mustela.putorius	Chordata	Mammalia	Carnivora	Mustelidae	Mustela	XM_045078949.1	2	0	62.593	0	0	0	0	0	0	0	0	Group IV
Mustela.putorius|XM_045079133.1	Mustela.putorius	Chordata	Mammalia	Carnivora	Mustelidae	Mustela	XM_045079133.1	3	0	0	0	0	0	0	0	0	90.066	0	Group VI
Myodes.glareolus|XM_048426012.1	Myodes.glareolus	Chordata	Mammalia	Rodentia	Cricetidae	Myodes	XM_048426012.1	4	0	0	0	43.262	74.324	38.514	32.331	0	0	0	Group VII
Myodes.glareolus|XM_048426013.1	Myodes.glareolus	Chordata	Mammalia	Rodentia	Cricetidae	Myodes	XM_048426013.1	4	0	0	0	52.027	41.975	60	32.886	0	0	0	Group VII
Ochotona.curzoniae|XM_040993553.1	Ochotona.curzoniae	Chordata	Mammalia	Lagomorpha	Ochotonidae	Ochotona	XM_040993553.1	3	0	0	0	0	0	0	0	74.011	0	0	Group VI	1	25
Myodes.glareolus|XM_048426237.1	Myodes.glareolus	Chordata	Mammalia	Rodentia	Cricetidae	Myodes	XM_048426237.1	3	0	0	0	0	0	0	0	47.26	43.226	0	Group VI
Myodes.glareolus|XM_048426248.1	Myodes.glareolus	Chordata	Mammalia	Rodentia	Cricetidae	Myodes	XM_048426248.1	4	0	0	0	54.902	34.884	50.336	0	0	0	0	Group VII
Myodes.glareolus|XM_048426316.1	Myodes.glareolus	Chordata	Mammalia	Rodentia	Cricetidae	Myodes	XM_048426316.1	3	0	0	0	0	0	0	0	0	84.106	0	Group VI
Myodes.glareolus|XM_048438817.1	Myodes.glareolus	Chordata	Mammalia	Rodentia	Cricetidae	Myodes	XM_048438817.1	1	0	0	0	0	0	0	0	0	0	50.929	Group II
Myodes.glareolus|XM_048459925.1	Myodes.glareolus	Chordata	Mammalia	Rodentia	Cricetidae	Myodes	XM_048459925.1	2	0	65.799	0	0	0	0	0	0	0	0	Group IV
Myodes.glareolus|XM_048459987.1	Myodes.glareolus	Chordata	Mammalia	Rodentia	Cricetidae	Myodes	XM_048459987.1	1	0	0	57.196	0	0	0	0	0	0	0	Group III
Octodon.degus|ENSODET00000008374	Octodon.degus	Chordata	Mammalia	Rodentia	Octodontidae	Octodon	ENSODET00000008374	3	0	0	0	0	0	0	0	72.785	41.844	0	Group VI	1	24
Myotis.brandtii|XM_005859420.2	Myotis.brandtii	Chordata	Mammalia	Chiroptera	Vespertilionidae	Myotis	XM_005859420.2	3	0	0	0	0	0	0	0	42.667	40.816	0	Group VI
Myotis.brandtii|XM_005861334.2	Myotis.brandtii	Chordata	Mammalia	Chiroptera	Vespertilionidae	Myotis	XM_005861334.2	1	0	0	0	0	0	0	0	0	0	50	Group II
Myotis.brandtii|XM_005881813.2	Myotis.brandtii	Chordata	Mammalia	Chiroptera	Vespertilionidae	Myotis	XM_005881813.2	2	0	65.056	0	0	0	0	0	0	0	0	Group IV
Myotis.brandtii|XM_005881814.2	Myotis.brandtii	Chordata	Mammalia	Chiroptera	Vespertilionidae	Myotis	XM_005881814.2	1	0	0	65.556	0	0	0	0	0	0	0	Group III
Myotis.brandtii|XM_014529656.1	Myotis.brandtii	Chordata	Mammalia	Chiroptera	Vespertilionidae	Myotis	XM_014529656.1	2	0	0	0	0	0	0	50	0	0	0	Group VII
Myotis.brandtii|XM_014534177.1	Myotis.brandtii	Chordata	Mammalia	Chiroptera	Vespertilionidae	Myotis	XM_014534177.1	3	0	0	0	0	0	0	0	0	85.43	0	Group VI
Myotis.brandtii|XM_014539645.1	Myotis.brandtii	Chordata	Mammalia	Chiroptera	Vespertilionidae	Myotis	XM_014539645.1	1	68.254	0	0	0	0	0	0	0	0	0	Group I
Myotis.brandtii|XM_014541362.1	Myotis.brandtii	Chordata	Mammalia	Chiroptera	Vespertilionidae	Myotis	XM_014541362.1	1	0	0	0	0	0	0	0	0	0	56.679	Group II
Myotis.brandtii|XM_014544233.1	Myotis.brandtii	Chordata	Mammalia	Chiroptera	Vespertilionidae	Myotis	XM_014544233.1	2	0	0	0	0	0	0	52.071	0	0	0	Group VII
Myotis.davidii|XM_006765671.2	Myotis.davidii	Chordata	Mammalia	Chiroptera	Vespertilionidae	Myotis	XM_006765671.2	2	0	65.799	0	0	0	0	0	0	0	0	Group IV
Myotis.davidii|XM_006765672.2	Myotis.davidii	Chordata	Mammalia	Chiroptera	Vespertilionidae	Myotis	XM_006765672.2	1	0	0	69.63	0	0	0	0	0	0	0	Group III
Myotis.davidii|XM_006771332.2	Myotis.davidii	Chordata	Mammalia	Chiroptera	Vespertilionidae	Myotis	XM_006771332.2	3	0	0	0	0	0	0	0	42.568	41.096	0	Group VI
Odobenus.rosmarus.divergens|XM_004414214.1	Odobenus.rosmarus.divergens	Chordata	Mammalia	Carnivora	Odobenidae	Odobenus	XM_004414214.1	3	0	0	0	0	0	0	0	78.409	0	0	Group VI	1	25
Myotis.davidii|XM_006771344.1	Myotis.davidii	Chordata	Mammalia	Chiroptera	Vespertilionidae	Myotis	XM_006771344.1	3	0	0	0	0	0	0	0	0	82.781	0	Group VI
Myotis.davidii|XM_006774848.2	Myotis.davidii	Chordata	Mammalia	Chiroptera	Vespertilionidae	Myotis	XM_006774848.2	1	0	0	0	0	0	0	0	0	0	50.973	Group II
Myotis.davidii|XM_015558254.1	Myotis.davidii	Chordata	Mammalia	Chiroptera	Vespertilionidae	Myotis	XM_015558254.1	1	0	0	0	0	0	0	0	0	0	53.597	Group II
Myotis.davidii|XM_015562471.1	Myotis.davidii	Chordata	Mammalia	Chiroptera	Vespertilionidae	Myotis	XM_015562471.1	1	68.254	0	0	0	0	0	0	0	0	0	Group I
Myotis.davidii|XM_015565289.1	Myotis.davidii	Chordata	Mammalia	Chiroptera	Vespertilionidae	Myotis	XM_015565289.1	4	0	0	0	41.83	54.43	44.444	39.634	0	0	0	Group VII
Myotis.davidii|XM_015565290.1	Myotis.davidii	Chordata	Mammalia	Chiroptera	Vespertilionidae	Myotis	XM_015565290.1	2	0	0	0	0	0	0	48.485	0	0	0	Group VII
Myotis.lucifugus|ENSMLUT00000000165	Myotis.lucifugus	Chordata	Mammalia	Chiroptera	Vespertilionidae	Myotis	ENSMLUT00000000165	1	0	0	68.382	0	0	0	0	0	0	0	Group III
Myotis.lucifugus|ENSMLUT00000009081	Myotis.lucifugus	Chordata	Mammalia	Chiroptera	Vespertilionidae	Myotis	ENSMLUT00000009081	1	0	0	0	0	0	0	0	0	0	49.117	Group II
Myotis.lucifugus|ENSMLUT00000009938	Myotis.lucifugus	Chordata	Mammalia	Chiroptera	Vespertilionidae	Myotis	ENSMLUT00000009938	2	0	65.056	0	0	0	0	0	0	0	0	Group IV
Myotis.lucifugus|ENSMLUT00000011890	Myotis.lucifugus	Chordata	Mammalia	Chiroptera	Vespertilionidae	Myotis	ENSMLUT00000011890	4	0	0	0	41.611	55	43.357	40.541	0	0	0	Group VII
Myotis.lucifugus|ENSMLUT00000011896	Myotis.lucifugus	Chordata	Mammalia	Chiroptera	Vespertilionidae	Myotis	ENSMLUT00000011896	3	0	0	0	0	0	0	0	0	83.444	0	Group VI
Odocoileus.virginianus|XM_020886044.1	Odocoileus.virginianus	Chordata	Mammalia	Artiodactyla	Cervidae	Odocoileus	XM_020886044.1	3	0	0	0	0	0	0	0	78.824	0	0	Group VI	1	23
Myotis.lucifugus|ENSMLUT00000022341	Myotis.lucifugus	Chordata	Mammalia	Chiroptera	Vespertilionidae	Myotis	ENSMLUT00000022341	4	0	0	0	44.755	58.228	44.966	40.541	0	0	0	Group VII
Myotis.lucifugus|ENSMLUT00000027256	Myotis.lucifugus	Chordata	Mammalia	Chiroptera	Vespertilionidae	Myotis	ENSMLUT00000027256	3	0	0	0	0	0	0	0	43.243	40.411	0	Group VI
Myotis.lucifugus|ENSMLUT00000027944	Myotis.lucifugus	Chordata	Mammalia	Chiroptera	Vespertilionidae	Myotis	ENSMLUT00000027944	2	0	0	0	0	37.5	0	51.835	0	0	0	Group VII
Myotis.lucifugus|ENSMLUT00000028510	Myotis.lucifugus	Chordata	Mammalia	Chiroptera	Vespertilionidae	Myotis	ENSMLUT00000028510	4	0	0	0	41.722	56.25	44.755	40.541	0	0	0	Group VII
Myotis.lucifugus|ENSMLUT00000030242	Myotis.lucifugus	Chordata	Mammalia	Chiroptera	Vespertilionidae	Myotis	ENSMLUT00000030242	1	65.06	0	0	0	0	0	0	0	0	0	Group I
Myotis.myotis|XM_036311648.1	Myotis.myotis	Chordata	Mammalia	Chiroptera	Vespertilionidae	Myotis	XM_036311648.1	2	0	0	0	44.697	55.814	41.985	44.8	0	0	0	Group VII
Myotis.myotis|XM_036311656.1	Myotis.myotis	Chordata	Mammalia	Chiroptera	Vespertilionidae	Myotis	XM_036311656.1	1	0	0	70	0	0	0	0	0	0	0	Group III
Myotis.myotis|XM_036311659.1	Myotis.myotis	Chordata	Mammalia	Chiroptera	Vespertilionidae	Myotis	XM_036311659.1	2	0	66.543	0	0	0	0	0	0	0	0	Group IV
Myotis.myotis|XM_036311661.1	Myotis.myotis	Chordata	Mammalia	Chiroptera	Vespertilionidae	Myotis	XM_036311661.1	3	0	0	0	0	0	0	0	42.568	41.096	0	Group VI
Myotis.myotis|XM_036311663.1	Myotis.myotis	Chordata	Mammalia	Chiroptera	Vespertilionidae	Myotis	XM_036311663.1	2	0	0	0	0	0	0	50	0	0	0	Group VII
Myotis.myotis|XM_036311665.1	Myotis.myotis	Chordata	Mammalia	Chiroptera	Vespertilionidae	Myotis	XM_036311665.1	4	0	0	0	42.949	52.326	45.455	38.415	0	0	0	Group VII
Onychomys.torridus|XM_036186467.1	Onychomys.torridus	Chordata	Mammalia	Rodentia	Cricetidae	Onychomys	XM_036186467.1	3	0	0	0	0	0	0	0	76.282	0	0	Group VI	1	26
Myotis.myotis|XM_036311672.1	Myotis.myotis	Chordata	Mammalia	Chiroptera	Vespertilionidae	Myotis	XM_036311672.1	3	0	0	0	0	0	0	0	0	84.106	0	Group VI
Myotis.myotis|XM_036324370.1	Myotis.myotis	Chordata	Mammalia	Chiroptera	Vespertilionidae	Myotis	XM_036324370.1	1	67.876	0	0	0	0	0	0	0	0	0	Group I
Myotis.myotis|XM_036331103.1	Myotis.myotis	Chordata	Mammalia	Chiroptera	Vespertilionidae	Myotis	XM_036331103.1	1	0	0	0	0	0	0	0	0	0	49.291	Group II
Myripristis.murdjan|ENSMMDT00005003190	Myripristis.murdjan	Chordata	Actinopteri	Holocentriformes	Holocentridae	Myripristis	ENSMMDT00005003190	2	0	29.956	0	0	0	0	0	0	0	0	Group IV
Naja.naja|ENSNNAT00000009499	Naja.naja	Chordata	Lepidosauria	Squamata	Elapidae	Naja	ENSNNAT00000009499	2	0	32.389	25.664	0	0	0	0	0	0	0	Group V
Naja.naja|ENSNNAT00000010210	Naja.naja	Chordata	Lepidosauria	Squamata	Elapidae	Naja	ENSNNAT00000010210	3	0	0	0	0	0	0	0	48.276	41.912	0	Group VI
Nannospalax.galili|ENSNGAT00000014129	Nannospalax.galili	Chordata	Mammalia	Rodentia	Spalacidae	Nannospalax	ENSNGAT00000014129	4	0	0	0	48.966	64.368	44.521	32	0	0	0	Group VII
Orcinus.orca|XM_004285638.4	Orcinus.orca	Chordata	Mammalia	Artiodactyla	Delphinidae	Orcinus	XM_004285638.4	3	0	0	0	0	0	0	0	76.836	0	0	Group VI	1	25
Nannospalax.galili|ENSNGAT00000015298	Nannospalax.galili	Chordata	Mammalia	Rodentia	Spalacidae	Nannospalax	ENSNGAT00000015298	3	0	0	0	0	0	0	0	42.759	86.755	0	Group VI
Ornithorhynchus.anatinus|ENSOANT00000060025	Ornithorhynchus.anatinus	Chordata	Mammalia	Monotremata	Ornithorhynchidae	Ornithorhynchus	ENSOANT00000060025	3	0	0	0	0	0	0	0	57.377	45.638	0	Group VI	1	38
Nannospalax.galili|ENSNGAT00000016489	Nannospalax.galili	Chordata	Mammalia	Rodentia	Spalacidae	Nannospalax	ENSNGAT00000016489	4	0	0	0	50.641	42.667	46.939	0	0	0	0	Group VII
Nannospalax.galili|ENSNGAT00000017722	Nannospalax.galili	Chordata	Mammalia	Rodentia	Spalacidae	Nannospalax	ENSNGAT00000017722	1	0	0	59.63	0	0	0	0	0	0	0	Group III
Nannospalax.galili|ENSNGAT00000019207	Nannospalax.galili	Chordata	Mammalia	Rodentia	Spalacidae	Nannospalax	ENSNGAT00000019207	2	0	69.288	0	0	0	0	0	0	0	0	Group IV
Nannospalax.galili|ENSNGAT00000019841	Nannospalax.galili	Chordata	Mammalia	Rodentia	Spalacidae	Nannospalax	ENSNGAT00000019841	1	64.55	0	0	0	0	0	0	0	0	0	Group I
Nannospalax.galili|ENSNGAT00000021968	Nannospalax.galili	Chordata	Mammalia	Rodentia	Spalacidae	Nannospalax	ENSNGAT00000021968	4	0	0	0	54.93	41.333	70.629	36.806	0	0	0	Group VII
Nannospalax.galili|ENSNGAT00000027426	Nannospalax.galili	Chordata	Mammalia	Rodentia	Spalacidae	Nannospalax	ENSNGAT00000027426	1	0	0	0	0	0	0	0	0	0	52.045	Group II
Nanorana.parkeri|XM_018554678.1	Nanorana.parkeri	Chordata	Amphibia	Anura	Dicroglossidae	Nanorana	XM_018554678.1	2	0	35.135	0	0	0	0	0	0	0	0	Group IV
Nanorana.parkeri|XM_018554692.1	Nanorana.parkeri	Chordata	Amphibia	Anura	Dicroglossidae	Nanorana	XM_018554692.1	2	0	35.135	0	0	0	0	0	0	0	0	Group IV
Neogale.vison|XM_044230921.1	Neogale.vison	Chordata	Mammalia	Carnivora	Mustelidae	Neogale	XM_044230921.1	1	73.298	0	0	0	0	0	0	0	0	0	Group I
Neogale.vison|XM_044257831.1	Neogale.vison	Chordata	Mammalia	Carnivora	Mustelidae	Neogale	XM_044257831.1	1	73.822	0	0	0	0	0	0	0	0	0	Group I
Neogale.vison|XM_044261600.1	Neogale.vison	Chordata	Mammalia	Carnivora	Mustelidae	Neogale	XM_044261600.1	3	0	0	0	0	0	0	0	0	89.404	0	Group VI
Orycteropus.afer|XM_007959507.1	Orycteropus.afer	Chordata	Mammalia	Tubulidentata	Orycteropodidae	Orycteropus	XM_007959507.1	3	0	0	0	0	0	0	0	60.571	0	0	Group VI	1	23
Neogale.vison|XM_044262500.1	Neogale.vison	Chordata	Mammalia	Carnivora	Mustelidae	Neogale	XM_044262500.1	3	0	0	0	0	0	0	0	45.89	45.205	0	Group VI
Neogale.vison|XM_044262501.1	Neogale.vison	Chordata	Mammalia	Carnivora	Mustelidae	Neogale	XM_044262501.1	4	0	0	0	46.622	62.637	47.222	31.333	0	0	0	Group VII
Neogale.vison|XM_044262502.1	Neogale.vison	Chordata	Mammalia	Carnivora	Mustelidae	Neogale	XM_044262502.1	4	0	0	0	48.077	40.506	66.225	40.884	0	0	0	Group VII
Neogale.vison|XM_044262505.1	Neogale.vison	Chordata	Mammalia	Carnivora	Mustelidae	Neogale	XM_044262505.1	2	0	62.082	0	0	0	0	0	0	0	0	Group IV
Neogale.vison|XM_044262507.1	Neogale.vison	Chordata	Mammalia	Carnivora	Mustelidae	Neogale	XM_044262507.1	1	0	0	69.892	0	0	0	0	0	0	0	Group III
Neogale.vison|XM_044264331.1	Neogale.vison	Chordata	Mammalia	Carnivora	Mustelidae	Neogale	XM_044264331.1	1	0	0	0	0	0	0	0	0	0	63.636	Group II
Neogobius.melanostomus|ENSNMLT00000000283	Neogobius.melanostomus	Chordata	Actinopteri	Gobiiformes	Gobiidae	Neogobius	ENSNMLT00000000283	2	0	31.034	0	0	0	0	0	0	0	0	Group IV
Neogobius.melanostomus|ENSNMLT00000043180	Neogobius.melanostomus	Chordata	Actinopteri	Gobiiformes	Gobiidae	Neogobius	ENSNMLT00000043180	2	0	28.571	0	0	0	0	0	0	0	0	Group IV
Neogobius.melanostomus|ENSNMLT00000043184	Neogobius.melanostomus	Chordata	Actinopteri	Gobiiformes	Gobiidae	Neogobius	ENSNMLT00000043184	2	0	31.754	0	0	0	0	0	0	0	0	Group IV
Neolamprologus.brichardi|ENSNBRT00000019327	Neolamprologus.brichardi	Chordata	Actinopteri	Cichliformes	Cichlidae	Neolamprologus	ENSNBRT00000019327	2	0	32.877	0	0	0	0	0	0	0	0	Group IV
Neolamprologus.brichardi|ENSNBRT00000019459	Neolamprologus.brichardi	Chordata	Actinopteri	Cichliformes	Cichlidae	Neolamprologus	ENSNBRT00000019459	2	0	31.527	0	0	0	0	0	0	0	0	Group IV
Neolamprologus.brichardi|ENSNBRT00000029229	Neolamprologus.brichardi	Chordata	Actinopteri	Cichliformes	Cichlidae	Neolamprologus	ENSNBRT00000029229	2	0	27.511	0	0	0	0	0	0	0	0	Group IV
Manis.javanica|XM_036994651.1	Manis.javanica	Chordata	Mammalia	Pholidota	Manidae	Manis	XM_036994651.1	1	0	0	63.889	0	0	0	0	0	0	0	Group III	1	20
Neomonachus.schauinslandi|XM_021697328.1	Neomonachus.schauinslandi	Chordata	Mammalia	Carnivora	Phocidae	Neomonachus	XM_021697328.1	2	0	64.074	0	0	0	0	0	0	0	0	Group IV
Neomonachus.schauinslandi|XM_021697329.1	Neomonachus.schauinslandi	Chordata	Mammalia	Carnivora	Phocidae	Neomonachus	XM_021697329.1	1	0	0	73.063	0	0	0	0	0	0	0	Group III
Neomonachus.schauinslandi|XM_021697331.1	Neomonachus.schauinslandi	Chordata	Mammalia	Carnivora	Phocidae	Neomonachus	XM_021697331.1	4	0	0	0	50.323	40.506	63.095	0	0	0	0	Group VII
Neomonachus.schauinslandi|XM_021697536.2	Neomonachus.schauinslandi	Chordata	Mammalia	Carnivora	Phocidae	Neomonachus	XM_021697536.2	3	0	0	0	0	0	0	0	46.575	44.521	0	Group VI
Neomonachus.schauinslandi|XM_021697721.1	Neomonachus.schauinslandi	Chordata	Mammalia	Carnivora	Phocidae	Neomonachus	XM_021697721.1	4	0	0	0	44.805	61.628	47.771	33.113	0	0	0	Group VII
Neomonachus.schauinslandi|XM_021697793.1	Neomonachus.schauinslandi	Chordata	Mammalia	Carnivora	Phocidae	Neomonachus	XM_021697793.1	3	0	0	0	0	0	0	0	78.846	0	0	Group VI
Neomonachus.schauinslandi|XM_021697796.1	Neomonachus.schauinslandi	Chordata	Mammalia	Carnivora	Phocidae	Neomonachus	XM_021697796.1	3	0	0	0	0	0	0	0	40.69	86.755	0	Group VI
Neophocaena.asiaeorientalis|XM_024733576.1	Neophocaena.asiaeorientalis	Chordata	Mammalia	Artiodactyla	Phocoenidae	Neophocaena	XM_024733576.1	2	0	0	0	64.384	0	61.644	0	0	0	0	Group VII
Neophocaena.asiaeorientalis|XM_024734281.1	Neophocaena.asiaeorientalis	Chordata	Mammalia	Artiodactyla	Phocoenidae	Neophocaena	XM_024734281.1	1	0	0	0	0	0	0	0	0	0	62.23	Group II
Neophocaena.asiaeorientalis|XM_024743665.1	Neophocaena.asiaeorientalis	Chordata	Mammalia	Artiodactyla	Phocoenidae	Neophocaena	XM_024743665.1	3	0	0	0	0	0	0	0	45.89	41.781	0	Group VI
Neophocaena.asiaeorientalis|XM_024743917.1	Neophocaena.asiaeorientalis	Chordata	Mammalia	Artiodactyla	Phocoenidae	Neophocaena	XM_024743917.1	2	0	64.312	0	0	0	0	0	0	0	0	Group IV
Neophocaena.asiaeorientalis|XM_024743938.1	Neophocaena.asiaeorientalis	Chordata	Mammalia	Artiodactyla	Phocoenidae	Neophocaena	XM_024743938.1	1	0	0	65.918	0	0	0	0	0	0	0	Group III
Neophocaena.asiaeorientalis|XM_024743955.1	Neophocaena.asiaeorientalis	Chordata	Mammalia	Artiodactyla	Phocoenidae	Neophocaena	XM_024743955.1	2	0	0	0	0	0	0	57.692	0	0	0	Group VII
Neophocaena.asiaeorientalis|XM_024743984.1	Neophocaena.asiaeorientalis	Chordata	Mammalia	Artiodactyla	Phocoenidae	Neophocaena	XM_024743984.1	3	0	0	0	0	0	0	0	82.014	0	0	Group VI
Neophocaena.asiaeorientalis|XM_024754261.1	Neophocaena.asiaeorientalis	Chordata	Mammalia	Artiodactyla	Phocoenidae	Neophocaena	XM_024754261.1	1	80.208	0	0	0	0	0	0	0	0	0	Group I
Neovison.vison|ENSNVIT00000003771	Neovison.vison	Chordata	Mammalia	Carnivora	Mustelidae	Neogale	ENSNVIT00000003771	1	0	0	0	0	0	0	0	0	0	63.469	Group II
Neovison.vison|ENSNVIT00000008735	Neovison.vison	Chordata	Mammalia	Carnivora	Mustelidae	Neogale	ENSNVIT00000008735	1	68.063	0	0	0	0	0	0	0	0	0	Group I
Neovison.vison|ENSNVIT00000011486	Neovison.vison	Chordata	Mammalia	Carnivora	Mustelidae	Neogale	ENSNVIT00000011486	1	73.822	0	0	0	0	0	0	0	0	0	Group I
Neovison.vison|ENSNVIT00000025855	Neovison.vison	Chordata	Mammalia	Carnivora	Mustelidae	Neogale	ENSNVIT00000025855	1	0	0	69.892	0	0	0	0	0	0	0	Group III
Neovison.vison|ENSNVIT00000025882	Neovison.vison	Chordata	Mammalia	Carnivora	Mustelidae	Neogale	ENSNVIT00000025882	2	0	62.082	0	0	0	0	0	0	0	0	Group IV
Neovison.vison|ENSNVIT00000025941	Neovison.vison	Chordata	Mammalia	Carnivora	Mustelidae	Neogale	ENSNVIT00000025941	4	0	0	0	49.333	40.506	66.225	0	0	0	0	Group VII
Neovison.vison|ENSNVIT00000025976	Neovison.vison	Chordata	Mammalia	Carnivora	Mustelidae	Neogale	ENSNVIT00000025976	4	0	0	0	46.622	62.637	47.222	31.333	0	0	0	Group VII
Neovison.vison|ENSNVIT00000026040	Neovison.vison	Chordata	Mammalia	Carnivora	Mustelidae	Neogale	ENSNVIT00000026040	3	0	0	0	0	0	0	0	0	89.404	0	Group VI
Oryx.dammah|XM_040224236.1	Oryx.dammah	Chordata	Mammalia	Artiodactyla	Bovidae	Oryx	XM_040224236.1	3	0	0	0	0	0	0	0	78.235	0	0	Group VI	1	23
Nestor.notabilis|XM_010012208.1	Nestor.notabilis	Chordata	Aves	Psittaciformes	Psittacidae	Nestor	XM_010012208.1	2	0	34.363	0	0	0	0	0	0	0	0	Group V
Nestor.notabilis|XM_010022320.1	Nestor.notabilis	Chordata	Aves	Psittaciformes	Psittacidae	Nestor	XM_010022320.1	1	37.87	0	0	0	0	0	0	0	0	0	Group I
Nipponia.nippon|XM_009472265.1	Nipponia.nippon	Chordata	Aves	Pelecaniformes	Threskiornithidae	Nipponia	XM_009472265.1	1	37.87	0	0	0	0	0	0	0	0	0	Group I
Nipponia.nippon|XM_009476339.1	Nipponia.nippon	Chordata	Aves	Pelecaniformes	Threskiornithidae	Nipponia	XM_009476339.1	2	0	36.293	0	0	0	0	0	0	0	0	Group V
Nomascus.leucogenys|ENSNLET00000002367	Nomascus.leucogenys	Chordata	Mammalia	Primates	Hylobatidae	Nomascus	ENSNLET00000002367	1	0	0	90.037	0	0	0	0	0	0	0	Group III
Nomascus.leucogenys|ENSNLET00000002474	Nomascus.leucogenys	Chordata	Mammalia	Primates	Hylobatidae	Nomascus	ENSNLET00000002474	2	0	0	0	0	0	0	97.248	0	0	0	Group VII
Nomascus.leucogenys|ENSNLET00000002475	Nomascus.leucogenys	Chordata	Mammalia	Primates	Hylobatidae	Nomascus	ENSNLET00000002475	4	0	0	0	59.184	41.573	95.266	34.459	0	0	0	Group VII
Nomascus.leucogenys|ENSNLET00000002522	Nomascus.leucogenys	Chordata	Mammalia	Primates	Hylobatidae	Nomascus	ENSNLET00000002522	3	0	0	0	0	0	0	0	48.63	43.151	0	Group VI
Nomascus.leucogenys|ENSNLET00000002527	Nomascus.leucogenys	Chordata	Mammalia	Primates	Hylobatidae	Nomascus	ENSNLET00000002527	3	0	0	0	0	0	0	0	0	87.903	0	Group VI
Nomascus.leucogenys|ENSNLET00000002553	Nomascus.leucogenys	Chordata	Mammalia	Primates	Hylobatidae	Nomascus	ENSNLET00000002553	3	0	0	0	0	0	0	0	96.795	42.446	0	Group VI
Nomascus.leucogenys|ENSNLET00000011662	Nomascus.leucogenys	Chordata	Mammalia	Primates	Hylobatidae	Nomascus	ENSNLET00000011662	1	0	0	0	0	0	0	0	0	0	94.815	Group II
Nomascus.leucogenys|ENSNLET00000035798	Nomascus.leucogenys	Chordata	Mammalia	Primates	Hylobatidae	Nomascus	ENSNLET00000035798	2	0	96.283	0	0	0	0	0	0	0	0	Group IV
Nomascus.leucogenys|ENSNLET00000037433	Nomascus.leucogenys	Chordata	Mammalia	Primates	Hylobatidae	Nomascus	ENSNLET00000037433	1	96.354	0	0	0	0	0	0	0	0	0	Group I
Notamacropus.eugenii|ENSMEUT00000005301	Notamacropus.eugenii	Chordata	Mammalia	Diprotodontia	Macropodidae	Notamacropus	ENSMEUT00000005301	2	0	0	0	0	44.304	0	0	0	0	0	Group VII
Notamacropus.eugenii|ENSMEUT00000007698	Notamacropus.eugenii	Chordata	Mammalia	Diprotodontia	Macropodidae	Notamacropus	ENSMEUT00000007698	1	55.172	0	0	0	0	0	0	0	0	0	Group I
Notamacropus.eugenii|ENSMEUT00000011259	Notamacropus.eugenii	Chordata	Mammalia	Diprotodontia	Macropodidae	Notamacropus	ENSMEUT00000011259	2	0	52.027	0	0	0	0	0	0	0	0	Group IV
Notamacropus.eugenii|ENSMEUT00000011896	Notamacropus.eugenii	Chordata	Mammalia	Diprotodontia	Macropodidae	Notamacropus	ENSMEUT00000011896	3	0	0	0	0	0	0	0	65.421	0	0	Group VI
Notechis.scutatus|ENSNSUT00000005477	Notechis.scutatus	Chordata	Lepidosauria	Squamata	Elapidae	Notechis	ENSNSUT00000005477	1	33.557	0	0	0	0	0	0	0	0	0	Group I
Notechis.scutatus|ENSNSUT00000030320	Notechis.scutatus	Chordata	Lepidosauria	Squamata	Elapidae	Notechis	ENSNSUT00000030320	2	0	33.761	0	0	0	0	0	0	0	0	Group V
Nothobranchius.furzeri|ENSNFUT00015045985	Nothobranchius.furzeri	Chordata	Actinopteri	Cyprinodontiformes	Nothobranchiidae	Nothobranchius	ENSNFUT00015045985	2	0	36.967	0	0	0	0	0	0	0	0	Group IV
Nothoprocta.perdicaria|ENSNPET00000014429	Nothoprocta.perdicaria	Chordata	Aves	Tinamiformes	Tinamidae	Nothoprocta	ENSNPET00000014429	1	0	32.567	0	0	0	0	0	0	0	0	Group V
Notothenia.coriiceps|XM_010774179.1	Notothenia.coriiceps	Chordata	Actinopteri	Perciformes	Nototheniidae	Notothenia	XM_010774179.1	2	0	27.488	0	0	0	0	0	0	0	0	Group IV
Notothenia.coriiceps|XM_010782319.1	Notothenia.coriiceps	Chordata	Actinopteri	Perciformes	Nototheniidae	Notothenia	XM_010782319.1	2	0	30.531	0	0	0	0	0	0	0	0	Group IV
Numida.meleagris|ENSNMET00000004559	Numida.meleagris	Chordata	Aves	Galliformes	Numididae	Numida	ENSNMET00000004559	2	0	33.333	0	0	0	0	0	0	0	0	Group V
Numida.meleagris|ENSNMET00000005640	Numida.meleagris	Chordata	Aves	Galliformes	Numididae	Numida	ENSNMET00000005640	1	35.567	0	0	0	0	0	0	0	0	0	Group I
Numida.meleagris|ENSNMET00000005831	Numida.meleagris	Chordata	Aves	Galliformes	Numididae	Numida	ENSNMET00000005831	2	0	0	0	0	0	0	0	42.177	36.601	0	Group VI
Numida.meleagris|ENSNMET00000034039	Numida.meleagris	Chordata	Aves	Galliformes	Numididae	Numida	ENSNMET00000034039	3	0	0	0	0	0	0	0	0	35.664	0	Group VI
Nyctereutes.procyonoides|XM_055302803.1	Nyctereutes.procyonoides	Chordata	Mammalia	Carnivora	Canidae	Nyctereutes	XM_055302803.1	1	0	0	0	0	0	0	0	0	0	60.886	Group II
Nyctereutes.procyonoides|XM_055306138.1	Nyctereutes.procyonoides	Chordata	Mammalia	Carnivora	Canidae	Nyctereutes	XM_055306138.1	1	74.479	0	0	0	0	0	0	0	0	0	Group I
Nyctereutes.procyonoides|XM_055326926.1	Nyctereutes.procyonoides	Chordata	Mammalia	Carnivora	Canidae	Nyctereutes	XM_055326926.1	1	0	0	70.111	0	0	0	0	0	0	0	Group III
Nyctereutes.procyonoides|XM_055326927.1	Nyctereutes.procyonoides	Chordata	Mammalia	Carnivora	Canidae	Nyctereutes	XM_055326927.1	2	0	63.941	0	0	0	0	0	0	0	0	Group IV
Nyctereutes.procyonoides|XM_055327283.1	Nyctereutes.procyonoides	Chordata	Mammalia	Carnivora	Canidae	Nyctereutes	XM_055327283.1	3	0	0	0	0	0	0	0	46.575	43.836	0	Group VI
Nyctereutes.procyonoides|XM_055327284.1	Nyctereutes.procyonoides	Chordata	Mammalia	Carnivora	Canidae	Nyctereutes	XM_055327284.1	3	0	0	0	0	0	0	0	42.759	88.079	0	Group VI
Nyctereutes.procyonoides|XM_055327359.1	Nyctereutes.procyonoides	Chordata	Mammalia	Carnivora	Canidae	Nyctereutes	XM_055327359.1	4	0	0	0	49.677	37.838	63.095	0	0	0	0	Group VII
Nyctereutes.procyonoides|XM_055327459.1	Nyctereutes.procyonoides	Chordata	Mammalia	Carnivora	Canidae	Nyctereutes	XM_055327459.1	4	0	0	0	43.506	63.953	45.946	32.667	0	0	0	Group VII
Nyctereutes.procyonoides|XM_055327520.1	Nyctereutes.procyonoides	Chordata	Mammalia	Carnivora	Canidae	Nyctereutes	XM_055327520.1	2	0	0	0	0	0	0	71.429	0	0	0	Group VII
Otolemur.garnettii|ENSOGAT00000009413	Otolemur.garnettii	Chordata	Mammalia	Primates	Galagidae	Otolemur	ENSOGAT00000009413	3	0	0	0	0	0	0	0	77.273	0	0	Group VI	1	25
Nycticebus.coucang|XM_053579009.1	Nycticebus.coucang	Chordata	Mammalia	Primates	Lorisidae	Nycticebus	XM_053579009.1	1	0	0	0	0	0	0	0	0	0	69.858	Group II
Nycticebus.coucang|XM_053588559.1	Nycticebus.coucang	Chordata	Mammalia	Primates	Lorisidae	Nycticebus	XM_053588559.1	2	0	79.554	0	0	0	0	0	0	0	0	Group IV
Mesocricetus.auratus|ENSMAUT00000012467	Mesocricetus.auratus	Chordata	Mammalia	Rodentia	Cricetidae	Mesocricetus	ENSMAUT00000012467	1	0	0	0	0	0	0	0	0	0	60	Group II	1	7
Nycticebus.coucang|XM_053589353.1	Nycticebus.coucang	Chordata	Mammalia	Primates	Lorisidae	Nycticebus	XM_053589353.1	2	0	0	0	0	0	0	55.963	0	0	0	Group VII
Nycticebus.coucang|XM_053589621.1	Nycticebus.coucang	Chordata	Mammalia	Primates	Lorisidae	Nycticebus	XM_053589621.1	3	0	0	0	0	0	0	0	80.921	0	0	Group VI
Nycticebus.coucang|XM_053589910.1	Nycticebus.coucang	Chordata	Mammalia	Primates	Lorisidae	Nycticebus	XM_053589910.1	3	0	0	0	0	0	0	0	0	89.404	0	Group VI
Nycticebus.coucang|XM_053589911.1	Nycticebus.coucang	Chordata	Mammalia	Primates	Lorisidae	Nycticebus	XM_053589911.1	3	0	0	0	0	0	0	0	48.63	43.836	0	Group VI
Nycticebus.coucang|XM_053589950.1	Nycticebus.coucang	Chordata	Mammalia	Primates	Lorisidae	Nycticebus	XM_053589950.1	1	0	0	68.817	0	0	0	0	0	0	0	Group III
Nycticebus.coucang|XM_053590023.1	Nycticebus.coucang	Chordata	Mammalia	Primates	Lorisidae	Nycticebus	XM_053590023.1	4	0	0	0	51.333	40.698	74.026	36.8	0	0	0	Group VII
Nycticebus.coucang|XM_053590027.1	Nycticebus.coucang	Chordata	Mammalia	Primates	Lorisidae	Nycticebus	XM_053590027.1	4	0	0	0	74.83	42.353	59.873	33.987	0	0	0	Group VII
Nycticebus.coucang|XM_053593716.1	Nycticebus.coucang	Chordata	Mammalia	Primates	Lorisidae	Nycticebus	XM_053593716.1	1	73.98	0	0	0	0	0	0	0	0	0	Group I
Ochotona.curzoniae|XM_040976959.1	Ochotona.curzoniae	Chordata	Mammalia	Lagomorpha	Ochotonidae	Ochotona	XM_040976959.1	1	72.105	0	0	0	0	0	0	0	0	0	Group I
Ochotona.curzoniae|XM_040988754.1	Ochotona.curzoniae	Chordata	Mammalia	Lagomorpha	Ochotonidae	Ochotona	XM_040988754.1	1	0	0	0	0	0	0	0	0	0	51.592	Group II
Ochotona.curzoniae|XM_040993359.1	Ochotona.curzoniae	Chordata	Mammalia	Lagomorpha	Ochotonidae	Ochotona	XM_040993359.1	4	0	0	0	55.102	41.176	67.55	31.387	0	0	0	Group VII
Ochotona.curzoniae|XM_040993360.1	Ochotona.curzoniae	Chordata	Mammalia	Lagomorpha	Ochotonidae	Ochotona	XM_040993360.1	4	0	0	0	66.242	38.554	55.102	32.667	0	0	0	Group VII
Ochotona.curzoniae|XM_040993551.1	Ochotona.curzoniae	Chordata	Mammalia	Lagomorpha	Ochotonidae	Ochotona	XM_040993551.1	2	0	65.428	0	0	0	0	0	0	0	0	Group IV
Perognathus.longimembris.pacificus|XM_048353531.1	Perognathus.longimembris.pacificus	Chordata	Mammalia	Rodentia	Heteromyidae	Perognathus	XM_048353531.1	3	0	0	0	0	0	0	0	78.652	43.165	0	Group VI	1	26
Ochotona.curzoniae|XM_040994084.1	Ochotona.curzoniae	Chordata	Mammalia	Lagomorpha	Ochotonidae	Ochotona	XM_040994084.1	1	0	0	59.191	0	0	0	0	0	0	0	Group III
Ochotona.curzoniae|XM_040994085.1	Ochotona.curzoniae	Chordata	Mammalia	Lagomorpha	Ochotonidae	Ochotona	XM_040994085.1	2	0	0	0	36.667	0	36.364	64.078	0	0	0	Group VII
Ochotona.curzoniae|XM_040994088.1	Ochotona.curzoniae	Chordata	Mammalia	Lagomorpha	Ochotonidae	Ochotona	XM_040994088.1	3	0	0	0	0	0	0	0	47.945	43.151	0	Group VI
Ochotona.curzoniae|XM_040994089.1	Ochotona.curzoniae	Chordata	Mammalia	Lagomorpha	Ochotonidae	Ochotona	XM_040994089.1	3	0	0	0	0	0	0	0	0	88.742	0	Group VI
Octodon.degus|ENSODET00000001129	Octodon.degus	Chordata	Mammalia	Rodentia	Octodontidae	Octodon	ENSODET00000001129	1	66.146	0	0	0	0	0	0	0	0	0	Group I
Octodon.degus|ENSODET00000007364	Octodon.degus	Chordata	Mammalia	Rodentia	Octodontidae	Octodon	ENSODET00000007364	1	0	0	0	0	0	0	0	0	0	52.206	Group II
Octodon.degus|ENSODET00000007666	Octodon.degus	Chordata	Mammalia	Rodentia	Octodontidae	Octodon	ENSODET00000007666	4	0	0	0	54.14	38.75	49.333	0	0	0	0	Group VII
Octodon.degus|ENSODET00000007817	Octodon.degus	Chordata	Mammalia	Rodentia	Octodontidae	Octodon	ENSODET00000007817	3	0	0	0	0	0	0	0	0	87.417	0	Group VI
Peromyscus.californicus|XM_052724078.1	Peromyscus.californicus	Chordata	Mammalia	Rodentia	Cricetidae	Peromyscus	XM_052724078.1	3	0	0	0	0	0	0	0	74.157	41.606	0	Group VI	1	26
Octodon.degus|ENSODET00000008455	Octodon.degus	Chordata	Mammalia	Rodentia	Octodontidae	Octodon	ENSODET00000008455	3	0	0	0	0	0	0	0	48.966	43.836	0	Group VI
Octodon.degus|ENSODET00000009085	Octodon.degus	Chordata	Mammalia	Rodentia	Octodontidae	Octodon	ENSODET00000009085	2	0	68.401	0	0	0	0	0	0	0	0	Group IV
Odobenus.rosmarus.divergens|XM_004399873.1	Odobenus.rosmarus.divergens	Chordata	Mammalia	Carnivora	Odobenidae	Odobenus	XM_004399873.1	1	0	0	71.587	0	0	0	0	0	0	0	Group III
Odobenus.rosmarus.divergens|XM_004399874.1	Odobenus.rosmarus.divergens	Chordata	Mammalia	Carnivora	Odobenidae	Odobenus	XM_004399874.1	2	0	63.67	0	0	0	0	0	0	0	0	Group IV
Odobenus.rosmarus.divergens|XM_004413596.1	Odobenus.rosmarus.divergens	Chordata	Mammalia	Carnivora	Odobenidae	Odobenus	XM_004413596.1	1	77.083	0	0	0	0	0	0	0	0	0	Group I
Peromyscus.leucopus|XM_028868677.2	Peromyscus.leucopus	Chordata	Mammalia	Rodentia	Cricetidae	Peromyscus	XM_028868677.2	3	0	0	0	0	0	0	0	73.034	39.735	0	Group VI	1	26
Odobenus.rosmarus.divergens|XM_004414216.1	Odobenus.rosmarus.divergens	Chordata	Mammalia	Carnivora	Odobenidae	Odobenus	XM_004414216.1	3	0	0	0	0	0	0	0	0	86.093	0	Group VI
Odobenus.rosmarus.divergens|XM_004414217.1	Odobenus.rosmarus.divergens	Chordata	Mammalia	Carnivora	Odobenidae	Odobenus	XM_004414217.1	3	0	0	0	0	0	0	0	47.26	44.521	0	Group VI
Odobenus.rosmarus.divergens|XM_004414220.1	Odobenus.rosmarus.divergens	Chordata	Mammalia	Carnivora	Odobenidae	Odobenus	XM_004414220.1	4	0	0	0	44.805	61.905	46.497	31.126	0	0	0	Group VII
Odobenus.rosmarus.divergens|XM_004414221.1	Odobenus.rosmarus.divergens	Chordata	Mammalia	Carnivora	Odobenidae	Odobenus	XM_004414221.1	4	0	0	0	48.322	40.506	66.892	0	0	0	0	Group VII
Odobenus.rosmarus.divergens|XM_004414897.1	Odobenus.rosmarus.divergens	Chordata	Mammalia	Carnivora	Odobenidae	Odobenus	XM_004414897.1	1	0	0	0	0	0	0	0	0	0	64.964	Group II
Odocoileus.virginianus|XM_020882273.1	Odocoileus.virginianus	Chordata	Mammalia	Artiodactyla	Cervidae	Odocoileus	XM_020882273.1	1	79.381	0	0	0	0	0	0	0	0	0	Group I
Odocoileus.virginianus|XM_020885996.1	Odocoileus.virginianus	Chordata	Mammalia	Artiodactyla	Cervidae	Odocoileus	XM_020885996.1	2	0	59.851	0	0	0	0	0	0	0	0	Group IV
Odocoileus.virginianus|XM_020885997.1	Odocoileus.virginianus	Chordata	Mammalia	Artiodactyla	Cervidae	Odocoileus	XM_020885997.1	3	0	0	0	0	0	0	0	46.622	43.151	0	Group VI
Odocoileus.virginianus|XM_020886002.1	Odocoileus.virginianus	Chordata	Mammalia	Artiodactyla	Cervidae	Odocoileus	XM_020886002.1	3	0	0	0	0	0	0	0	0	83.444	0	Group VI
Odocoileus.virginianus|XM_020886022.1	Odocoileus.virginianus	Chordata	Mammalia	Artiodactyla	Cervidae	Odocoileus	XM_020886022.1	2	0	0	0	0	0	0	65.138	0	0	0	Group VII
Odocoileus.virginianus|XM_020886035.1	Odocoileus.virginianus	Chordata	Mammalia	Artiodactyla	Cervidae	Odocoileus	XM_020886035.1	2	0	0	0	44.156	59.302	46.429	30.872	0	0	0	Group VII
Peromyscus.maniculatus.bairdii|ENSPEMT00000042217	Peromyscus.maniculatus.bairdii	Chordata	Mammalia	Rodentia	Cricetidae	Peromyscus	ENSPEMT00000042217	3	0	0	0	0	0	0	0	73.034	39.735	0	Group VI	1	26
Odocoileus.virginianus|XM_020886047.1	Odocoileus.virginianus	Chordata	Mammalia	Artiodactyla	Cervidae	Odocoileus	XM_020886047.1	1	0	0	72.862	0	0	0	0	0	0	0	Group III
Odocoileus.virginianus|XM_020886048.1	Odocoileus.virginianus	Chordata	Mammalia	Artiodactyla	Cervidae	Odocoileus	XM_020886048.1	4	0	0	0	52.667	43.529	65.772	35.135	0	0	0	Group VII
Odocoileus.virginianus|XM_020904577.1	Odocoileus.virginianus	Chordata	Mammalia	Artiodactyla	Cervidae	Odocoileus	XM_020904577.1	1	0	0	0	0	0	0	0	0	0	61.151	Group II
Onychomys.torridus|XM_036166655.1	Onychomys.torridus	Chordata	Mammalia	Rodentia	Cricetidae	Onychomys	XM_036166655.1	1	0	0	0	0	0	0	0	0	0	50.352	Group II
Onychomys.torridus|XM_036183262.1	Onychomys.torridus	Chordata	Mammalia	Rodentia	Cricetidae	Onychomys	XM_036183262.1	3	0	0	0	0	0	0	0	47.973	45.205	0	Group VI
Onychomys.torridus|XM_036183366.1	Onychomys.torridus	Chordata	Mammalia	Rodentia	Cricetidae	Onychomys	XM_036183366.1	4	0	0	0	57.419	37.838	53.741	36.691	0	0	0	Group VII
Onychomys.torridus|XM_036183413.1	Onychomys.torridus	Chordata	Mammalia	Rodentia	Cricetidae	Onychomys	XM_036183413.1	3	0	0	0	0	0	0	0	0	84.106	0	Group VI
Onychomys.torridus|XM_036184202.1	Onychomys.torridus	Chordata	Mammalia	Rodentia	Cricetidae	Onychomys	XM_036184202.1	4	0	0	0	48.966	70.886	40.123	34.965	0	0	0	Group VII
Onychomys.torridus|XM_036184203.1	Onychomys.torridus	Chordata	Mammalia	Rodentia	Cricetidae	Onychomys	XM_036184203.1	4	0	0	0	53.425	45.946	61.078	33.566	0	0	0	Group VII
Onychomys.torridus|XM_036186070.1	Onychomys.torridus	Chordata	Mammalia	Rodentia	Cricetidae	Onychomys	XM_036186070.1	1	0	0	60.741	0	0	0	0	0	0	0	Group III
Phoca.vitulina|XM_032410489.1	Phoca.vitulina	Chordata	Mammalia	Carnivora	Phocidae	Phoca	XM_032410489.1	3	0	0	0	0	0	0	0	77.841	0	0	Group VI	1	25
Onychomys.torridus|XM_036186647.1	Onychomys.torridus	Chordata	Mammalia	Rodentia	Cricetidae	Onychomys	XM_036186647.1	2	0	68.773	0	0	0	0	0	0	0	0	Group IV
Onychomys.torridus|XM_036194255.1	Onychomys.torridus	Chordata	Mammalia	Rodentia	Cricetidae	Onychomys	XM_036194255.1	1	63.684	0	0	0	0	0	0	0	0	0	Group I
Ophiophagus.hannah|L345_01139.mrna	Ophiophagus.hannah	Chordata	Lepidosauria	Squamata	Elapidae	Ophiophagus	L345_01139.mrna	2	0	29.018	0	0	0	0	0	0	0	0	Group V
Ophiophagus.hannah|L345_12377.mrna	Ophiophagus.hannah	Chordata	Lepidosauria	Squamata	Elapidae	Ophiophagus	L345_12377.mrna	1	34.839	0	0	0	0	0	0	0	0	0	Group I
Ophisthocomus.hoazin|XM_009944129.1	Ophisthocomus.hoazin	Chordata	Aves	Opisthocomiformes	Opisthocomidae	Ophisthocomus	XM_009944129.1	2	0	36.293	0	0	0	0	0	0	0	0	Group V
Ophisthocomus.hoazin|XM_009944642.1	Ophisthocomus.hoazin	Chordata	Aves	Opisthocomiformes	Opisthocomidae	Ophisthocomus	XM_009944642.1	1	36.782	0	0	0	0	0	0	0	0	0	Group I
Orcinus.orca|XM_004273399.4	Orcinus.orca	Chordata	Mammalia	Artiodactyla	Delphinidae	Orcinus	XM_004273399.4	1	77.72	0	0	0	0	0	0	0	0	0	Group I
Orcinus.orca|XM_004276766.4	Orcinus.orca	Chordata	Mammalia	Artiodactyla	Delphinidae	Orcinus	XM_004276766.4	1	0	0	65.543	0	0	0	0	0	0	0	Group III
Phocoena.sinus|ENSPSNT00000020616	Phocoena.sinus	Chordata	Mammalia	Artiodactyla	Phocoenidae	Phocoena	ENSPSNT00000020616	3	0	0	0	0	0	0	0	77.401	0	0	Group VI	1	25
Orcinus.orca|XM_012538992.3	Orcinus.orca	Chordata	Mammalia	Artiodactyla	Delphinidae	Orcinus	XM_012538992.3	4	0	0	0	47.712	37.838	64.43	0	0	0	0	Group VII
Orcinus.orca|XM_033416292.2	Orcinus.orca	Chordata	Mammalia	Artiodactyla	Delphinidae	Orcinus	XM_033416292.2	3	0	0	0	0	0	0	0	44.521	41.781	0	Group VI
Orcinus.orca|XM_049695896.1	Orcinus.orca	Chordata	Mammalia	Artiodactyla	Delphinidae	Orcinus	XM_049695896.1	2	0	63.941	0	0	0	0	0	0	0	0	Group IV
Orcinus.orca|XM_049711333.1	Orcinus.orca	Chordata	Mammalia	Artiodactyla	Delphinidae	Orcinus	XM_049711333.1	1	0	0	0	0	0	0	0	0	0	62.23	Group II
Oreochromis.aureus|ENSOABT00000042543	Oreochromis.aureus	Chordata	Actinopteri	Cichliformes	Cichlidae	Oreochromis	ENSOABT00000042543	2	0	34.906	0	0	0	0	0	0	0	0	Group IV
Oreochromis.aureus|ENSOABT00000044743	Oreochromis.aureus	Chordata	Actinopteri	Cichliformes	Cichlidae	Oreochromis	ENSOABT00000044743	2	0	28.947	0	0	0	0	0	0	0	0	Group IV
Oreochromis.niloticus|ENSONIT00000010498	Oreochromis.niloticus	Chordata	Actinopteri	Cichliformes	Cichlidae	Oreochromis	ENSONIT00000010498	2	0	34.906	0	0	0	0	0	0	0	0	Group IV
Oreochromis.niloticus|ENSONIT00000014143	Oreochromis.niloticus	Chordata	Actinopteri	Cichliformes	Cichlidae	Oreochromis	ENSONIT00000014143	2	0	28.509	0	0	0	0	0	0	0	0	Group IV
Ornithorhynchus.anatinus|ENSOANT00000016715	Ornithorhynchus.anatinus	Chordata	Mammalia	Monotremata	Ornithorhynchidae	Ornithorhynchus	ENSOANT00000016715	2	0	41.522	0	0	0	0	0	0	0	0	Group IV
Ornithorhynchus.anatinus|ENSOANT00000016716	Ornithorhynchus.anatinus	Chordata	Mammalia	Monotremata	Ornithorhynchidae	Ornithorhynchus	ENSOANT00000016716	4	0	0	0	42.143	0	0	35.417	0	0	0	Group VII
Ornithorhynchus.anatinus|ENSOANT00000016722	Ornithorhynchus.anatinus	Chordata	Mammalia	Monotremata	Ornithorhynchidae	Ornithorhynchus	ENSOANT00000016722	3	0	0	0	0	0	0	0	0	68.212	0	Group VI
Ornithorhynchus.anatinus|ENSOANT00000053881	Ornithorhynchus.anatinus	Chordata	Mammalia	Monotremata	Ornithorhynchidae	Ornithorhynchus	ENSOANT00000053881	1	40.994	0	0	0	0	0	0	0	0	0	Group I
Phyllostomus.discolor|XM_028516855.2	Phyllostomus.discolor	Chordata	Mammalia	Chiroptera	Phyllostomidae	Phyllostomus	XM_028516855.2	3	0	0	0	0	0	0	0	76.705	0	0	Group VI	1	36
Ornithorhynchus.anatinus|ENSOANT00000060330	Ornithorhynchus.anatinus	Chordata	Mammalia	Monotremata	Ornithorhynchidae	Ornithorhynchus	ENSOANT00000060330	4	0	0	0	0	0	0	38.028	0	0	0	Group VII
Ornithorhynchus.anatinus|ENSOANT00000065676	Ornithorhynchus.anatinus	Chordata	Mammalia	Monotremata	Ornithorhynchidae	Ornithorhynchus	ENSOANT00000065676	4	0	0	0	40.845	0	40.141	34.483	0	0	0	Group VII
Ornithorhynchus.anatinus|ENSOANT00000068206	Ornithorhynchus.anatinus	Chordata	Mammalia	Monotremata	Ornithorhynchidae	Ornithorhynchus	ENSOANT00000068206	4	0	0	0	40.426	34.653	38.182	35.862	0	0	0	Group VII
Orycteropus.afer|XM_007936607.1	Orycteropus.afer	Chordata	Mammalia	Tubulidentata	Orycteropodidae	Orycteropus	XM_007936607.1	1	71.204	0	0	0	0	0	0	0	0	0	Group I
Orycteropus.afer|XM_007946336.1	Orycteropus.afer	Chordata	Mammalia	Tubulidentata	Orycteropodidae	Orycteropus	XM_007946336.1	1	0	0	0	0	0	0	0	0	0	48.41	Group II
Orycteropus.afer|XM_007959396.1	Orycteropus.afer	Chordata	Mammalia	Tubulidentata	Orycteropodidae	Orycteropus	XM_007959396.1	3	0	0	0	0	0	0	0	0	88.742	0	Group VI
Orycteropus.afer|XM_007959397.1	Orycteropus.afer	Chordata	Mammalia	Tubulidentata	Orycteropodidae	Orycteropus	XM_007959397.1	3	0	0	0	0	0	0	0	45.89	43.836	0	Group VI
Orycteropus.afer|XM_007959398.1	Orycteropus.afer	Chordata	Mammalia	Tubulidentata	Orycteropodidae	Orycteropus	XM_007959398.1	2	0	63.37	0	0	0	0	0	0	0	0	Group IV
Orycteropus.afer|XM_007959399.1	Orycteropus.afer	Chordata	Mammalia	Tubulidentata	Orycteropodidae	Orycteropus	XM_007959399.1	1	0	0	62.172	0	0	0	0	0	0	0	Group III
Phyllostomus.hastatus|XM_045828063.1	Phyllostomus.hastatus	Chordata	Mammalia	Chiroptera	Phyllostomidae	Phyllostomus	XM_045828063.1	3	0	0	0	0	0	0	0	78.977	44.203	0	Group VI	1	25
Orycteropus.afer|XM_007959508.1	Orycteropus.afer	Chordata	Mammalia	Tubulidentata	Orycteropodidae	Orycteropus	XM_007959508.1	4	0	0	0	74.15	42.5	59.603	35.915	0	0	0	Group VII
Orycteropus.afer|XM_007959509.1	Orycteropus.afer	Chordata	Mammalia	Tubulidentata	Orycteropodidae	Orycteropus	XM_007959509.1	4	0	0	0	55.782	37.931	68.212	32	0	0	0	Group VII
Oryctolagus.cuniculus|ENSOCUT00000005254	Oryctolagus.cuniculus	Chordata	Mammalia	Lagomorpha	Leporidae	Oryctolagus	ENSOCUT00000005254	1	73.057	0	0	0	0	0	0	0	0	0	Group I
Oryctolagus.cuniculus|ENSOCUT00000005317	Oryctolagus.cuniculus	Chordata	Mammalia	Lagomorpha	Leporidae	Oryctolagus	ENSOCUT00000005317	3	0	0	0	0	0	0	0	0	86.093	0	Group VI
Oryctolagus.cuniculus|ENSOCUT00000006659	Oryctolagus.cuniculus	Chordata	Mammalia	Lagomorpha	Leporidae	Oryctolagus	ENSOCUT00000006659	4	0	0	0	52.667	38.554	68	0	0	0	0	Group VII
Oryctolagus.cuniculus|ENSOCUT00000008771	Oryctolagus.cuniculus	Chordata	Mammalia	Lagomorpha	Leporidae	Oryctolagus	ENSOCUT00000008771	1	0	0	65.169	0	0	0	0	0	0	0	Group III
Oryctolagus.cuniculus|ENSOCUT00000013809	Oryctolagus.cuniculus	Chordata	Mammalia	Lagomorpha	Leporidae	Oryctolagus	ENSOCUT00000013809	1	0	0	0	0	0	0	0	0	0	61.739	Group II
Oryctolagus.cuniculus|ENSOCUT00000014993	Oryctolagus.cuniculus	Chordata	Mammalia	Lagomorpha	Leporidae	Oryctolagus	ENSOCUT00000014993	4	0	0	0	66.447	40.541	55.128	32.877	0	0	0	Group VII
Oryctolagus.cuniculus|ENSOCUT00000021692	Oryctolagus.cuniculus	Chordata	Mammalia	Lagomorpha	Leporidae	Oryctolagus	ENSOCUT00000021692	3	0	0	0	0	0	0	0	78.344	0	0	Group VI
Oryctolagus.cuniculus|ENSOCUT00000025102	Oryctolagus.cuniculus	Chordata	Mammalia	Lagomorpha	Leporidae	Oryctolagus	ENSOCUT00000025102	2	0	72.222	0	0	0	0	0	0	0	0	Group IV
Oryctolagus.cuniculus|ENSOCUT00000028233	Oryctolagus.cuniculus	Chordata	Mammalia	Lagomorpha	Leporidae	Oryctolagus	ENSOCUT00000028233	2	0	0	0	0	0	0	59.113	0	0	0	Group VII
Oryx.dammah|XM_040224225.1	Oryx.dammah	Chordata	Mammalia	Artiodactyla	Bovidae	Oryx	XM_040224225.1	1	0	0	72.119	0	0	0	0	0	0	0	Group III
Oryx.dammah|XM_040224226.1	Oryx.dammah	Chordata	Mammalia	Artiodactyla	Bovidae	Oryx	XM_040224226.1	2	0	60.223	0	0	0	0	0	0	0	0	Group IV
Oryx.dammah|XM_040224227.1	Oryx.dammah	Chordata	Mammalia	Artiodactyla	Bovidae	Oryx	XM_040224227.1	2	0	0	0	0	0	0	62.844	0	0	0	Group VII
Oryx.dammah|XM_040224228.1	Oryx.dammah	Chordata	Mammalia	Artiodactyla	Bovidae	Oryx	XM_040224228.1	4	0	0	0	52.027	40.278	60.87	0	0	0	0	Group VII
Oryx.dammah|XM_040224231.1	Oryx.dammah	Chordata	Mammalia	Artiodactyla	Bovidae	Oryx	XM_040224231.1	4	0	0	0	72.028	48.75	56.522	36.306	0	0	0	Group VII
Oryx.dammah|XM_040224233.1	Oryx.dammah	Chordata	Mammalia	Artiodactyla	Bovidae	Oryx	XM_040224233.1	4	0	35	0	44.805	61.176	45.39	35.294	0	0	0	Group VII
Oryx.dammah|XM_040224234.1	Oryx.dammah	Chordata	Mammalia	Artiodactyla	Bovidae	Oryx	XM_040224234.1	3	0	0	0	0	0	0	0	45.89	42.466	0	Group VI
Oryx.dammah|XM_040224235.1	Oryx.dammah	Chordata	Mammalia	Artiodactyla	Bovidae	Oryx	XM_040224235.1	3	0	0	0	0	0	0	0	0	85.43	0	Group VI
Physeter.catodon|ENSPCTT00005011738	Physeter.catodon	Chordata	Mammalia	Artiodactyla	Physeteridae	Physeter	ENSPCTT00005011738	3	0	0	0	0	0	0	0	73.446	0	0	Group VI	1	25
Oryx.dammah|XM_040235996.1	Oryx.dammah	Chordata	Mammalia	Artiodactyla	Bovidae	Oryx	XM_040235996.1	1	0	0	0	0	0	0	0	0	0	61.511	Group II
Oryx.dammah|XM_040240781.1	Oryx.dammah	Chordata	Mammalia	Artiodactyla	Bovidae	Oryx	XM_040240781.1	1	0	0	0	0	0	0	0	0	0	61.511	Group II
Oryx.dammah|XM_040251289.1	Oryx.dammah	Chordata	Mammalia	Artiodactyla	Bovidae	Oryx	XM_040251289.1	3	0	0	0	0	0	0	0	78.986	0	0	Group VI
Oryx.dammah|XM_040257988.1	Oryx.dammah	Chordata	Mammalia	Artiodactyla	Bovidae	Oryx	XM_040257988.1	1	77.72	0	0	0	0	0	0	0	0	0	Group I
Oryzias.javanicus|ENSOJAT00000008975	Oryzias.javanicus	Chordata	Actinopteri	Beloniformes	Adrianichthyidae	Oryzias	ENSOJAT00000008975	2	0	29.885	0	0	0	0	0	0	0	0	Group IV
Oryzias.latipes|ENSORLT00000032763	Oryzias.latipes	Chordata	Actinopteri	Beloniformes	Adrianichthyidae	Oryzias	ENSORLT00000032763	2	0	27.473	0	0	0	0	0	0	0	0	Group IV
Oryzias.melastigma|ENSOMET00000001284	Oryzias.melastigma	Chordata	Actinopteri	Beloniformes	Adrianichthyidae	Oryzias	ENSOMET00000001284	2	0	30.901	0	0	0	0	0	0	0	0	Group IV
Oryzias.sinensis|ENSOSIT00000023371	Oryzias.sinensis	Chordata	Actinopteri	Beloniformes	Adrianichthyidae	Oryzias	ENSOSIT00000023371	2	0	28.125	0	0	0	0	0	0	0	0	Group IV
Otolemur.garnettii|ENSOGAT00000004526	Otolemur.garnettii	Chordata	Mammalia	Primates	Galagidae	Otolemur	ENSOGAT00000004526	1	0	0	0	0	0	0	0	0	0	76.471	Group II
Otolemur.garnettii|ENSOGAT00000005383	Otolemur.garnettii	Chordata	Mammalia	Primates	Galagidae	Otolemur	ENSOGAT00000005383	1	0	0	64.925	0	0	0	0	0	0	0	Group III
Otolemur.garnettii|ENSOGAT00000005385	Otolemur.garnettii	Chordata	Mammalia	Primates	Galagidae	Otolemur	ENSOGAT00000005385	2	0	79.182	0	0	0	0	0	0	0	0	Group IV
Otolemur.garnettii|ENSOGAT00000005389	Otolemur.garnettii	Chordata	Mammalia	Primates	Galagidae	Otolemur	ENSOGAT00000005389	2	0	0	0	0	0	0	62.346	0	0	0	Group VII
Otolemur.garnettii|ENSOGAT00000009403	Otolemur.garnettii	Chordata	Mammalia	Primates	Galagidae	Otolemur	ENSOGAT00000009403	4	0	0	0	42.667	68.354	42.568	32.192	0	0	0	Group VII
Otolemur.garnettii|ENSOGAT00000009407	Otolemur.garnettii	Chordata	Mammalia	Primates	Galagidae	Otolemur	ENSOGAT00000009407	3	0	0	0	0	0	0	0	47.945	43.151	0	Group VI
Otolemur.garnettii|ENSOGAT00000009410	Otolemur.garnettii	Chordata	Mammalia	Primates	Galagidae	Otolemur	ENSOGAT00000009410	3	0	0	0	0	0	0	0	0	89.404	0	Group VI
Pipistrellus.kuhlii|XM_036435986.1	Pipistrellus.kuhlii	Chordata	Mammalia	Chiroptera	Vespertilionidae	Pipistrellus	XM_036435986.1	3	0	0	0	0	0	0	0	75	42.568	0	Group VI	1	25
Otolemur.garnettii|ENSOGAT00000016767	Otolemur.garnettii	Chordata	Mammalia	Primates	Galagidae	Otolemur	ENSOGAT00000016767	4	0	0	0	53.642	43.023	73.203	37.209	0	0	0	Group VII
Otolemur.garnettii|ENSOGAT00000016770	Otolemur.garnettii	Chordata	Mammalia	Primates	Galagidae	Otolemur	ENSOGAT00000016770	4	0	0	0	74.83	44.706	59.732	36.301	0	0	0	Group VII
Otolemur.garnettii|ENSOGAT00000032023	Otolemur.garnettii	Chordata	Mammalia	Primates	Galagidae	Otolemur	ENSOGAT00000032023	1	77.72	0	0	0	0	0	0	0	0	0	Group I
Pongo.pygmaeus|XM_054476373.1	Pongo.pygmaeus	Chordata	Mammalia	Primates	Hominidae	Pongo	XM_054476373.1	3	0	0	0	0	0	0	0	97.175	0	0	Group VI	1	25
Otus.sunia|ENSOSUT00000006084	Otus.sunia	Chordata	Aves	Strigiformes	Strigidae	Otus	ENSOSUT00000006084	1	36.478	0	0	0	0	0	0	0	0	0	Group I
Otus.sunia|ENSOSUT00000009291	Otus.sunia	Chordata	Aves	Strigiformes	Strigidae	Otus	ENSOSUT00000009291	2	0	35.521	0	0	0	0	0	0	0	0	Group V
Ovis.aries|NM_001009263.2	Ovis.aries	Chordata	Mammalia	Artiodactyla	Bovidae	Ovis	NM_001009263.2	1	78.756	0	0	0	0	0	0	0	0	0	Group I
Ovis.aries|NM_001009465.2	Ovis.aries	Chordata	Mammalia	Artiodactyla	Bovidae	Ovis	NM_001009465.2	2	0	59.851	0	0	0	0	0	0	0	0	Group IV
Ovis.aries|XM_012159802.4	Ovis.aries	Chordata	Mammalia	Artiodactyla	Bovidae	Ovis	XM_012159802.4	1	0	0	72.862	0	0	0	0	0	0	0	Group III
Ovis.aries|XM_012170041.4	Ovis.aries	Chordata	Mammalia	Artiodactyla	Bovidae	Ovis	XM_012170041.4	4	0	0	0	72.028	50	56.522	36.538	0	0	0	Group VII
Ovis.aries|XM_027964544.2	Ovis.aries	Chordata	Mammalia	Artiodactyla	Bovidae	Ovis	XM_027964544.2	1	0	0	0	0	0	0	0	0	0	60.573	Group II
Ovis.aries|XM_027965786.2	Ovis.aries	Chordata	Mammalia	Artiodactyla	Bovidae	Ovis	XM_027965786.2	3	0	0	0	0	0	0	0	0	84.768	0	Group VI
Ovis.aries|XM_027965787.2	Ovis.aries	Chordata	Mammalia	Artiodactyla	Bovidae	Ovis	XM_027965787.2	2	0	0	0	0	0	0	56.422	0	0	0	Group VII
Ovis.aries|XM_027965893.1	Ovis.aries	Chordata	Mammalia	Artiodactyla	Bovidae	Ovis	XM_027965893.1	2	0	0	0	0	0	0	44.643	0	0	0	Group VII
Ovis.aries|XM_027966770.2	Ovis.aries	Chordata	Mammalia	Artiodactyla	Bovidae	Ovis	XM_027966770.2	3	0	0	0	0	0	0	0	46.575	43.836	0	Group VI
Ovis.aries|XM_042245237.1	Ovis.aries	Chordata	Mammalia	Artiodactyla	Bovidae	Ovis	XM_042245237.1	3	0	0	0	0	0	0	0	76.923	0	0	Group VI
Ovis.aries|XM_042246083.1	Ovis.aries	Chordata	Mammalia	Artiodactyla	Bovidae	Ovis	XM_042246083.1	4	0	29.167	0	46.897	62.353	44.828	32.886	0	0	0	Group VII
Ovis.aries|XM_042246085.1	Ovis.aries	Chordata	Mammalia	Artiodactyla	Bovidae	Ovis	XM_042246085.1	4	0	0	0	53.378	44.318	66.013	33.108	0	0	0	Group VII
Pan.paniscus|ENSPPAT00000017520	Pan.paniscus	Chordata	Mammalia	Primates	Hominidae	Pan	ENSPPAT00000017520	3	0	0	0	0	0	0	0	98.718	0	0	Group VI
Pan.paniscus|ENSPPAT00000032423	Pan.paniscus	Chordata	Mammalia	Primates	Hominidae	Pan	ENSPPAT00000032423	1	100	0	0	0	0	0	0	0	0	0	Group I
Pan.paniscus|ENSPPAT00000034529	Pan.paniscus	Chordata	Mammalia	Primates	Hominidae	Pan	ENSPPAT00000034529	1	0	0	0	0	0	0	0	0	0	99.63	Group II
Pan.paniscus|ENSPPAT00000035803	Pan.paniscus	Chordata	Mammalia	Primates	Hominidae	Pan	ENSPPAT00000035803	4	0	0	0	99.367	46.25	59.864	36	0	0	0	Group VII
Pan.paniscus|ENSPPAT00000041165	Pan.paniscus	Chordata	Mammalia	Primates	Hominidae	Pan	ENSPPAT00000041165	1	0	0	100	0	0	0	0	0	0	0	Group III
Pan.paniscus|ENSPPAT00000057739	Pan.paniscus	Chordata	Mammalia	Primates	Hominidae	Pan	ENSPPAT00000057739	2	0	99.257	0	0	0	0	0	0	0	0	Group IV
Pan.paniscus|ENSPPAT00000064354	Pan.paniscus	Chordata	Mammalia	Primates	Hominidae	Pan	ENSPPAT00000064354	4	0	0	0	60.544	40.449	98.817	35.135	0	0	0	Group VII
Pan.paniscus|ENSPPAT00000065095	Pan.paniscus	Chordata	Mammalia	Primates	Hominidae	Pan	ENSPPAT00000065095	3	0	0	0	0	0	0	0	0	98.026	0	Group VI
Pan.troglodytes|ENSPTRT00000022971	Pan.troglodytes	Chordata	Mammalia	Primates	Hominidae	Pan	ENSPTRT00000022971	2	0	99.257	0	0	0	0	0	0	0	0	Group IV
Pan.troglodytes|ENSPTRT00000022973	Pan.troglodytes	Chordata	Mammalia	Primates	Hominidae	Pan	ENSPTRT00000022973	4	0	0	0	60.544	40.449	98.817	35.135	0	0	0	Group VII
Pan.troglodytes|ENSPTRT00000022974	Pan.troglodytes	Chordata	Mammalia	Primates	Hominidae	Pan	ENSPTRT00000022974	4	0	0	0	99.367	46.25	59.864	36	0	0	0	Group VII
Pan.troglodytes|ENSPTRT00000022978	Pan.troglodytes	Chordata	Mammalia	Primates	Hominidae	Pan	ENSPTRT00000022978	3	0	0	0	0	0	0	0	0	98.026	0	Group VI
Pan.troglodytes|ENSPTRT00000038419	Pan.troglodytes	Chordata	Mammalia	Primates	Hominidae	Pan	ENSPTRT00000038419	1	0	0	0	0	0	0	0	0	0	100	Group II
Pan.troglodytes|ENSPTRT00000079637	Pan.troglodytes	Chordata	Mammalia	Primates	Hominidae	Pan	ENSPTRT00000079637	3	0	0	0	0	0	0	0	98.718	0	0	Group VI
Pan.troglodytes|ENSPTRT00000087850	Pan.troglodytes	Chordata	Mammalia	Primates	Hominidae	Pan	ENSPTRT00000087850	3	0	0	0	0	0	0	0	48.63	42.466	0	Group VI
Panthera.leo|ENSPLOT00000000752	Panthera.leo	Chordata	Mammalia	Carnivora	Felidae	Panthera	ENSPLOT00000000752	1	0	0	69.118	0	0	0	0	0	0	0	Group III
Panthera.leo|ENSPLOT00000000786	Panthera.leo	Chordata	Mammalia	Carnivora	Felidae	Panthera	ENSPLOT00000000786	2	0	65.056	0	0	0	0	0	0	0	0	Group IV
Panthera.leo|ENSPLOT00000000857	Panthera.leo	Chordata	Mammalia	Carnivora	Felidae	Panthera	ENSPLOT00000000857	4	0	0	0	53.548	35.443	66.013	0	0	0	0	Group VII
Panthera.leo|ENSPLOT00000000888	Panthera.leo	Chordata	Mammalia	Carnivora	Felidae	Panthera	ENSPLOT00000000888	4	0	0	0	44.156	53.846	48.611	32	0	0	0	Group VII
Panthera.leo|ENSPLOT00000000917	Panthera.leo	Chordata	Mammalia	Carnivora	Felidae	Panthera	ENSPLOT00000000917	3	0	0	0	0	0	0	0	0	88.079	0	Group VI
Panthera.leo|ENSPLOT00000008714	Panthera.leo	Chordata	Mammalia	Carnivora	Felidae	Panthera	ENSPLOT00000008714	1	0	0	0	0	0	0	0	0	0	55.636	Group II
Panthera.leo|ENSPLOT00000021449	Panthera.leo	Chordata	Mammalia	Carnivora	Felidae	Panthera	ENSPLOT00000021449	1	76.684	0	0	0	0	0	0	0	0	0	Group I
Panthera.pardus|ENSPPRT00000001241	Panthera.pardus	Chordata	Mammalia	Carnivora	Felidae	Panthera	ENSPPRT00000001241	1	75.648	0	0	0	0	0	0	0	0	0	Group I
Panthera.pardus|ENSPPRT00000010307	Panthera.pardus	Chordata	Mammalia	Carnivora	Felidae	Panthera	ENSPPRT00000010307	1	0	0	67.704	0	0	0	0	0	0	0	Group III
Panthera.pardus|ENSPPRT00000010326	Panthera.pardus	Chordata	Mammalia	Carnivora	Felidae	Panthera	ENSPPRT00000010326	2	0	65.056	0	0	0	0	0	0	0	0	Group IV
Panthera.pardus|ENSPPRT00000010343	Panthera.pardus	Chordata	Mammalia	Carnivora	Felidae	Panthera	ENSPPRT00000010343	4	0	0	0	53.548	35.443	66.013	0	0	0	0	Group VII
Panthera.pardus|ENSPPRT00000010366	Panthera.pardus	Chordata	Mammalia	Carnivora	Felidae	Panthera	ENSPPRT00000010366	4	0	0	0	44.156	53.846	48.611	32	0	0	0	Group VII
Panthera.pardus|ENSPPRT00000010422	Panthera.pardus	Chordata	Mammalia	Carnivora	Felidae	Panthera	ENSPPRT00000010422	3	0	0	0	0	0	0	0	85.714	0	0	Group VI
Panthera.pardus|ENSPPRT00000032436	Panthera.pardus	Chordata	Mammalia	Carnivora	Felidae	Panthera	ENSPPRT00000032436	1	0	0	0	0	0	0	0	0	0	66.304	Group II
Panthera.tigris.altaica|ENSPTIT00000013623	Panthera.tigris.altaica	Chordata	Mammalia	Carnivora	Felidae	Panthera	ENSPTIT00000013623	3	0	0	0	0	0	0	0	85.714	0	0	Group VI
Panthera.tigris.altaica|ENSPTIT00000014038	Panthera.tigris.altaica	Chordata	Mammalia	Carnivora	Felidae	Panthera	ENSPTIT00000014038	4	0	0	0	43.506	56.044	48.571	32	0	0	0	Group VII
Panthera.tigris.altaica|ENSPTIT00000014277	Panthera.tigris.altaica	Chordata	Mammalia	Carnivora	Felidae	Panthera	ENSPTIT00000014277	4	0	0	0	53.548	35.443	66.013	0	0	0	0	Group VII
Panthera.tigris.altaica|ENSPTIT00000014629	Panthera.tigris.altaica	Chordata	Mammalia	Carnivora	Felidae	Panthera	ENSPTIT00000014629	2	0	65.799	0	0	0	0	0	0	0	0	Group IV
Panthera.tigris.altaica|ENSPTIT00000014909	Panthera.tigris.altaica	Chordata	Mammalia	Carnivora	Felidae	Panthera	ENSPTIT00000014909	1	0	0	67.704	0	0	0	0	0	0	0	Group III
Panthera.tigris.altaica|ENSPTIT00000018038	Panthera.tigris.altaica	Chordata	Mammalia	Carnivora	Felidae	Panthera	ENSPTIT00000018038	1	0	0	0	0	0	0	0	0	0	65.455	Group II
Panthera.tigris.altaica|ENSPTIT00000027751	Panthera.tigris.altaica	Chordata	Mammalia	Carnivora	Felidae	Panthera	ENSPTIT00000027751	1	76.684	0	0	0	0	0	0	0	0	0	Group I
Panthera.uncia|XM_049613290.1	Panthera.uncia	Chordata	Mammalia	Carnivora	Felidae	Panthera	XM_049613290.1	1	77.301	0	0	0	0	0	0	0	0	0	Group I
Panthera.uncia|XM_049634509.1	Panthera.uncia	Chordata	Mammalia	Carnivora	Felidae	Panthera	XM_049634509.1	1	0	0	0	0	0	0	0	0	0	65.818	Group II
Panthera.uncia|XM_049652087.1	Panthera.uncia	Chordata	Mammalia	Carnivora	Felidae	Panthera	XM_049652087.1	2	0	65.428	0	0	0	0	0	0	0	0	Group IV
Panthera.uncia|XM_049652122.1	Panthera.uncia	Chordata	Mammalia	Carnivora	Felidae	Panthera	XM_049652122.1	3	0	0	0	0	0	0	0	80.128	0	0	Group VI
Panthera.uncia|XM_049652123.1	Panthera.uncia	Chordata	Mammalia	Carnivora	Felidae	Panthera	XM_049652123.1	3	0	0	0	0	0	0	0	0	87.857	0	Group VI
Panthera.uncia|XM_049652129.1	Panthera.uncia	Chordata	Mammalia	Carnivora	Felidae	Panthera	XM_049652129.1	1	0	0	69.118	0	0	0	0	0	0	0	Group III
Panthera.uncia|XM_049652131.1	Panthera.uncia	Chordata	Mammalia	Carnivora	Felidae	Panthera	XM_049652131.1	4	0	0	0	54.305	33.721	67.55	34.314	0	0	0	Group VII
Panthera.uncia|XM_049652140.1	Panthera.uncia	Chordata	Mammalia	Carnivora	Felidae	Panthera	XM_049652140.1	4	0	0	0	44.595	54.945	47.917	32	0	0	0	Group VII
Pantherophis.guttatus|XM_034425263.1	Pantherophis.guttatus	Chordata	Lepidosauria	Squamata	Colubridae	Pantherophis	XM_034425263.1	1	32.484	0	0	0	0	0	0	0	0	0	Group I
Pantherophis.guttatus|XM_034430718.1	Pantherophis.guttatus	Chordata	Lepidosauria	Squamata	Colubridae	Pantherophis	XM_034430718.1	2	0	34.211	0	0	0	0	0	0	0	0	Group V
Prolemur.simus|ENSPSMT00000026760	Prolemur.simus	Chordata	Mammalia	Primates	Lemuridae	Prolemur	ENSPSMT00000026760	3	0	0	0	0	0	0	0	83.051	43.885	0	Group VI	1	25
Papio.anubis|ENSPANT00000010145	Papio.anubis	Chordata	Mammalia	Primates	Cercopithecidae	Papio	ENSPANT00000010145	3	0	0	0	0	0	0	0	49.324	42.466	0	Group VI
Papio.anubis|ENSPANT00000011673	Papio.anubis	Chordata	Mammalia	Primates	Cercopithecidae	Papio	ENSPANT00000011673	4	0	0	0	56.954	42.222	88.235	32.895	0	0	0	Group VII
Papio.anubis|ENSPANT00000024005	Papio.anubis	Chordata	Mammalia	Primates	Cercopithecidae	Papio	ENSPANT00000024005	4	0	0	0	92.405	44.578	59.441	0	0	0	0	Group VII
Papio.anubis|ENSPANT00000025663	Papio.anubis	Chordata	Mammalia	Primates	Cercopithecidae	Papio	ENSPANT00000025663	1	0	0	0	0	0	0	0	0	0	92.565	Group II
Papio.anubis|ENSPANT00000047322	Papio.anubis	Chordata	Mammalia	Primates	Cercopithecidae	Papio	ENSPANT00000047322	2	0	0	0	0	87.117	0	0	0	0	0	Group VII
Papio.anubis|ENSPANT00000049196	Papio.anubis	Chordata	Mammalia	Primates	Cercopithecidae	Papio	ENSPANT00000049196	1	0	0	90.406	0	0	0	0	0	0	0	Group III
Papio.anubis|ENSPANT00000050631	Papio.anubis	Chordata	Mammalia	Primates	Cercopithecidae	Papio	ENSPANT00000050631	1	94.301	0	0	0	0	0	0	0	0	0	Group I
Papio.anubis|ENSPANT00000063071	Papio.anubis	Chordata	Mammalia	Primates	Cercopithecidae	Papio	ENSPANT00000063071	2	0	0	0	0	0	0	88.983	0	0	0	Group VII
Papio.anubis|ENSPANT00000069367	Papio.anubis	Chordata	Mammalia	Primates	Cercopithecidae	Papio	ENSPANT00000069367	2	0	84.083	0	0	0	0	0	0	0	0	Group IV
Papio.anubis|ENSPANT00000073070	Papio.anubis	Chordata	Mammalia	Primates	Cercopithecidae	Papio	ENSPANT00000073070	3	0	0	0	0	0	0	0	0	96.689	0	Group VI
Parambassis.ranga|ENSPRNT00000047985	Parambassis.ranga	Chordata	Actinopteri	Ovalentaria incertae sedis	Ambassidae	Parambassis	ENSPRNT00000047985	2	0	33.478	0	0	0	0	0	0	0	0	Group IV
Paramormyrops.kingsleyae|ENSPKIT00000007959	Paramormyrops.kingsleyae	Chordata	Actinopteri	Osteoglossiformes	Mormyridae	Paramormyrops	ENSPKIT00000007959	2	0	28.571	0	0	0	0	0	0	0	0	Group IV
Paramormyrops.kingsleyae|ENSPKIT00000025825	Paramormyrops.kingsleyae	Chordata	Actinopteri	Osteoglossiformes	Mormyridae	Paramormyrops	ENSPKIT00000025825	1	29.947	0	0	0	0	0	0	0	0	0	Group I
Pavo.cristatus|ENSPSTT00000015167	Pavo.cristatus	Chordata	Aves	Galliformes	Phasianidae	Pavo	ENSPSTT00000015167	2	0	34.272	0	0	0	0	0	0	0	0	Group V
Pavo.cristatus|ENSPSTT00000022249	Pavo.cristatus	Chordata	Aves	Galliformes	Phasianidae	Pavo	ENSPSTT00000022249	1	36.129	0	0	0	0	0	0	0	0	0	Group I
Pelecanus.crispus|XM_009490548.1	Pelecanus.crispus	Chordata	Aves	Pelecaniformes	Pelecanidae	Pelecanus	XM_009490548.1	1	37.87	0	0	0	0	0	0	0	0	0	Group I
Pelecanus.crispus|XM_009493643.1	Pelecanus.crispus	Chordata	Aves	Pelecaniformes	Pelecanidae	Pelecanus	XM_009493643.1	2	0	37.089	0	0	0	0	0	0	0	0	Group V
Pelodiscus.sinensis|ENSPSIT00000010173	Pelodiscus.sinensis	Chordata	Reptilia	Testudines	Trionychidae	Pelodiscus	ENSPSIT00000010173	2	0	35.762	0	0	0	0	0	0	0	0	Group V
Pelodiscus.sinensis|ENSPSIT00000019331	Pelodiscus.sinensis	Chordata	Reptilia	Testudines	Trionychidae	Pelodiscus	ENSPSIT00000019331	1	37.629	0	0	0	0	0	0	0	0	0	Group I
Pelusios.castaneus|ENSPCET00000017783	Pelusios.castaneus	Chordata	Reptilia	Testudines	Pelomedusidae	Pelusios	ENSPCET00000017783	3	0	31.515	0	0	0	0	37.342	0	38.514	0	Group VI
Pelusios.castaneus|ENSPCET00000017846	Pelusios.castaneus	Chordata	Reptilia	Testudines	Pelomedusidae	Pelusios	ENSPCET00000017846	2	0	35.242	0	0	0	0	0	0	0	0	Group V
Pelusios.castaneus|ENSPCET00000018081	Pelusios.castaneus	Chordata	Reptilia	Testudines	Pelomedusidae	Pelusios	ENSPCET00000018081	3	0	0	0	0	0	0	0	48.98	42.667	0	Group VI
Pelusios.castaneus|ENSPCET00000018098	Pelusios.castaneus	Chordata	Reptilia	Testudines	Pelomedusidae	Pelusios	ENSPCET00000018098	3	0	0	0	0	0	0	0	42.857	44.056	0	Group VI
Pelusios.castaneus|ENSPCET00000018394	Pelusios.castaneus	Chordata	Reptilia	Testudines	Pelomedusidae	Pelusios	ENSPCET00000018394	1	38.144	0	0	0	0	0	0	0	0	0	Group I
Periophthalmus.magnuspinnatus|ENSPMGT00000025039	Periophthalmus.magnuspinnatus	Chordata	Actinopteri	Gobiiformes	Gobiidae	Periophthalmus	ENSPMGT00000025039	2	0	30.531	0	0	0	0	0	0	0	0	Group IV
Periophthalmus.magnuspinnatus|ENSPMGT00000029781	Periophthalmus.magnuspinnatus	Chordata	Actinopteri	Gobiiformes	Gobiidae	Periophthalmus	ENSPMGT00000029781	2	0	32.407	0	0	0	0	0	0	0	0	Group IV
Periophthalmus.magnuspinnatus|ENSPMGT00000030082	Periophthalmus.magnuspinnatus	Chordata	Actinopteri	Gobiiformes	Gobiidae	Periophthalmus	ENSPMGT00000030082	2	0	32.407	0	0	0	0	0	0	0	0	Group IV
Perognathus.longimembris.pacificus|XM_048340975.1	Perognathus.longimembris.pacificus	Chordata	Mammalia	Rodentia	Heteromyidae	Perognathus	XM_048340975.1	1	66.321	0	0	0	0	0	0	0	0	0	Group I
Perognathus.longimembris.pacificus|XM_048346834.1	Perognathus.longimembris.pacificus	Chordata	Mammalia	Rodentia	Heteromyidae	Perognathus	XM_048346834.1	1	0	0	0	0	0	0	0	0	0	50.735	Group II
Perognathus.longimembris.pacificus|XM_048352369.1	Perognathus.longimembris.pacificus	Chordata	Mammalia	Rodentia	Heteromyidae	Perognathus	XM_048352369.1	1	0	0	62.082	0	0	0	0	0	0	0	Group III
Perognathus.longimembris.pacificus|XM_048353513.1	Perognathus.longimembris.pacificus	Chordata	Mammalia	Rodentia	Heteromyidae	Perognathus	XM_048353513.1	2	0	0	0	0	0	0	63.462	0	0	0	Group VII
Perognathus.longimembris.pacificus|XM_048353514.1	Perognathus.longimembris.pacificus	Chordata	Mammalia	Rodentia	Heteromyidae	Perognathus	XM_048353514.1	4	0	0	0	48.966	44.304	60.927	32.215	0	0	0	Group VII
Perognathus.longimembris.pacificus|XM_048353527.1	Perognathus.longimembris.pacificus	Chordata	Mammalia	Rodentia	Heteromyidae	Perognathus	XM_048353527.1	2	0	66.3	0	0	0	0	0	0	0	0	Group IV
Perognathus.longimembris.pacificus|XM_048353528.1	Perognathus.longimembris.pacificus	Chordata	Mammalia	Rodentia	Heteromyidae	Perognathus	XM_048353528.1	4	0	0	0	63.514	40.506	56.376	32.468	0	0	0	Group VII
Perognathus.longimembris.pacificus|XM_048353529.1	Perognathus.longimembris.pacificus	Chordata	Mammalia	Rodentia	Heteromyidae	Perognathus	XM_048353529.1	3	0	0	0	0	0	0	0	46.575	43.056	0	Group VI
Propithecus.coquereli|XM_012656789.1	Propithecus.coquereli	Chordata	Mammalia	Primates	Indriidae	Propithecus	XM_012656789.1	3	0	0	0	0	0	0	0	82.486	0	0	Group VI	1	25
Perognathus.longimembris.pacificus|XM_048353533.1	Perognathus.longimembris.pacificus	Chordata	Mammalia	Rodentia	Heteromyidae	Perognathus	XM_048353533.1	3	0	0	0	0	0	0	0	0	87.417	0	Group VI
Peromyscus.californicus|XM_052722470.1	Peromyscus.californicus	Chordata	Mammalia	Rodentia	Cricetidae	Peromyscus	XM_052722470.1	4	0	0	0	55.484	37.838	50.617	0	0	0	0	Group VII
Peromyscus.californicus|XM_052722491.1	Peromyscus.californicus	Chordata	Mammalia	Rodentia	Cricetidae	Peromyscus	XM_052722491.1	4	0	0	0	54.422	43.529	67.361	33.784	0	0	0	Group VII
Peromyscus.californicus|XM_052723148.1	Peromyscus.californicus	Chordata	Mammalia	Rodentia	Cricetidae	Peromyscus	XM_052723148.1	3	0	0	0	0	0	0	0	0	84.106	0	Group VI
Psammomys.obesus|XM_055600497.1	Psammomys.obesus	Chordata	Mammalia	Rodentia	Muridae	Psammomys	XM_055600497.1	3	0	0	0	0	0	0	0	73.034	0	0	Group VI	1	24
Peromyscus.californicus|XM_052725355.1	Peromyscus.californicus	Chordata	Mammalia	Rodentia	Cricetidae	Peromyscus	XM_052725355.1	1	0	0	60.37	0	0	0	0	0	0	0	Group III
Peromyscus.californicus|XM_052725552.1	Peromyscus.californicus	Chordata	Mammalia	Rodentia	Cricetidae	Peromyscus	XM_052725552.1	3	0	0	0	0	0	0	0	47.973	45.205	0	Group VI
Peromyscus.californicus|XM_052725806.1	Peromyscus.californicus	Chordata	Mammalia	Rodentia	Cricetidae	Peromyscus	XM_052725806.1	4	0	0	0	47.586	62.069	41.358	32.051	0	0	0	Group VII
Peromyscus.californicus|XM_052725849.1	Peromyscus.californicus	Chordata	Mammalia	Rodentia	Cricetidae	Peromyscus	XM_052725849.1	2	0	68.773	0	0	0	0	0	0	0	0	Group IV
Peromyscus.californicus|XM_052760044.1	Peromyscus.californicus	Chordata	Mammalia	Rodentia	Cricetidae	Peromyscus	XM_052760044.1	1	64.583	0	0	0	0	0	0	0	0	0	Group I
Peromyscus.californicus|XM_052761308.1	Peromyscus.californicus	Chordata	Mammalia	Rodentia	Cricetidae	Peromyscus	XM_052761308.1	1	0	0	0	0	0	0	0	0	0	50.909	Group II
Pteronotus.parnellii.mesoamericanus|XM_054575539.1	Pteronotus.parnellii.mesoamericanus	Chordata	Mammalia	Chiroptera	Mormoopidae	Pteronotus	XM_054575539.1	3	0	0	0	0	0	0	0	78.571	0	0	Group VI	1	25
Peromyscus.leucopus|XM_028868862.2	Peromyscus.leucopus	Chordata	Mammalia	Rodentia	Cricetidae	Peromyscus	XM_028868862.2	3	0	0	0	0	0	0	0	0	82.119	0	Group VI
Peromyscus.leucopus|XM_028893401.2	Peromyscus.leucopus	Chordata	Mammalia	Rodentia	Cricetidae	Peromyscus	XM_028893401.2	2	0	67.286	0	0	0	0	0	0	0	0	Group IV
Peromyscus.leucopus|XM_028893405.2	Peromyscus.leucopus	Chordata	Mammalia	Rodentia	Cricetidae	Peromyscus	XM_028893405.2	1	0	0	60.37	0	0	0	0	0	0	0	Group III
Peromyscus.leucopus|XM_037204372.1	Peromyscus.leucopus	Chordata	Mammalia	Rodentia	Cricetidae	Peromyscus	XM_037204372.1	4	0	0	0	58.065	37.838	55.862	0	0	0	0	Group VII
Peromyscus.leucopus|XM_037204374.1	Peromyscus.leucopus	Chordata	Mammalia	Rodentia	Cricetidae	Peromyscus	XM_037204374.1	4	0	0	0	54.11	45.946	63.636	34.266	0	0	0	Group VII
Peromyscus.leucopus|XM_037204375.1	Peromyscus.leucopus	Chordata	Mammalia	Rodentia	Cricetidae	Peromyscus	XM_037204375.1	2	0	0	0	0	0	0	38.265	0	0	0	Group VII
Peromyscus.leucopus|XM_037204731.1	Peromyscus.leucopus	Chordata	Mammalia	Rodentia	Cricetidae	Peromyscus	XM_037204731.1	3	0	0	0	0	0	0	0	47.945	44.521	0	Group VI
Peromyscus.leucopus|XM_037204733.1	Peromyscus.leucopus	Chordata	Mammalia	Rodentia	Cricetidae	Peromyscus	XM_037204733.1	4	0	0	0	48.966	65.517	41.358	34.266	0	0	0	Group VII
Peromyscus.leucopus|XM_037205607.1	Peromyscus.leucopus	Chordata	Mammalia	Rodentia	Cricetidae	Peromyscus	XM_037205607.1	1	0	0	0	0	0	0	0	0	0	50.903	Group II
Peromyscus.leucopus|XM_037207505.1	Peromyscus.leucopus	Chordata	Mammalia	Rodentia	Cricetidae	Peromyscus	XM_037207505.1	1	64.583	0	0	0	0	0	0	0	0	0	Group I
Peromyscus.maniculatus.bairdii|ENSPEMT00000001367	Peromyscus.maniculatus.bairdii	Chordata	Mammalia	Rodentia	Cricetidae	Peromyscus	ENSPEMT00000001367	4	0	0	0	57.419	36.486	55.172	0	0	0	0	Group VII
Peromyscus.maniculatus.bairdii|ENSPEMT00000009476	Peromyscus.maniculatus.bairdii	Chordata	Mammalia	Rodentia	Cricetidae	Peromyscus	ENSPEMT00000009476	4	0	0	0	50.714	72.727	44.755	33.803	0	0	0	Group VII
Peromyscus.maniculatus.bairdii|ENSPEMT00000013015	Peromyscus.maniculatus.bairdii	Chordata	Mammalia	Rodentia	Cricetidae	Peromyscus	ENSPEMT00000013015	1	0	0	0	0	0	0	0	0	0	52.347	Group II
Peromyscus.maniculatus.bairdii|ENSPEMT00000013737	Peromyscus.maniculatus.bairdii	Chordata	Mammalia	Rodentia	Cricetidae	Peromyscus	ENSPEMT00000013737	1	65.789	0	0	0	0	0	0	0	0	0	Group I
Peromyscus.maniculatus.bairdii|ENSPEMT00000014424	Peromyscus.maniculatus.bairdii	Chordata	Mammalia	Rodentia	Cricetidae	Peromyscus	ENSPEMT00000014424	1	0	0	47.778	0	0	0	0	0	0	0	Group III
Peromyscus.maniculatus.bairdii|ENSPEMT00000014919	Peromyscus.maniculatus.bairdii	Chordata	Mammalia	Rodentia	Cricetidae	Peromyscus	ENSPEMT00000014919	2	0	67.658	0	0	0	0	0	0	0	0	Group IV
Peromyscus.maniculatus.bairdii|ENSPEMT00000025870	Peromyscus.maniculatus.bairdii	Chordata	Mammalia	Rodentia	Cricetidae	Peromyscus	ENSPEMT00000025870	3	0	0	0	0	0	0	0	47.973	44.521	0	Group VI
Peromyscus.maniculatus.bairdii|ENSPEMT00000040076	Peromyscus.maniculatus.bairdii	Chordata	Mammalia	Rodentia	Cricetidae	Peromyscus	ENSPEMT00000040076	3	0	0	0	0	0	0	0	0	82.119	0	Group VI
Peromyscus.maniculatus.bairdii|ENSPEMT00000042070	Peromyscus.maniculatus.bairdii	Chordata	Mammalia	Rodentia	Cricetidae	Peromyscus	ENSPEMT00000042070	4	0	0	0	54.11	44.595	69.014	34.266	0	0	0	Group VII
Pteropus.alecto|XM_006909463.2	Pteropus.alecto	Chordata	Mammalia	Chiroptera	Pteropodidae	Pteropus	XM_006909463.2	3	0	0	0	0	0	0	0	76.705	0	0	Group VI	1	23
Phacochoerus.africanus|XM_047752631.1	Phacochoerus.africanus	Chordata	Mammalia	Artiodactyla	Suidae	Phacochoerus	XM_047752631.1	1	77.202	0	0	0	0	0	0	0	0	0	Group I
Phacochoerus.africanus|XM_047766149.1	Phacochoerus.africanus	Chordata	Mammalia	Artiodactyla	Suidae	Phacochoerus	XM_047766149.1	4	0	0	0	66.452	42.5	59.603	36.111	0	0	0	Group VII
Phacochoerus.africanus|XM_047766153.1	Phacochoerus.africanus	Chordata	Mammalia	Artiodactyla	Suidae	Phacochoerus	XM_047766153.1	4	0	0	0	52.349	38.636	65.789	33.103	0	0	0	Group VII
Phacochoerus.africanus|XM_047766154.1	Phacochoerus.africanus	Chordata	Mammalia	Artiodactyla	Suidae	Phacochoerus	XM_047766154.1	3	0	0	0	0	0	0	0	79.487	43.165	0	Group VI
Phacochoerus.africanus|XM_047766156.1	Phacochoerus.africanus	Chordata	Mammalia	Artiodactyla	Suidae	Phacochoerus	XM_047766156.1	4	0	0	0	42.857	56.322	41.06	35.606	0	0	0	Group VII
Phacochoerus.africanus|XM_047766158.1	Phacochoerus.africanus	Chordata	Mammalia	Artiodactyla	Suidae	Phacochoerus	XM_047766158.1	3	0	0	0	0	0	0	0	41.892	82.051	0	Group VI
Phacochoerus.africanus|XM_047766160.1	Phacochoerus.africanus	Chordata	Mammalia	Artiodactyla	Suidae	Phacochoerus	XM_047766160.1	3	0	0	0	0	0	0	0	48.966	43.448	0	Group VI
Phacochoerus.africanus|XM_047766178.1	Phacochoerus.africanus	Chordata	Mammalia	Artiodactyla	Suidae	Phacochoerus	XM_047766178.1	2	0	58.203	0	0	0	0	0	0	0	0	Group IV
Phacochoerus.africanus|XM_047767664.1	Phacochoerus.africanus	Chordata	Mammalia	Artiodactyla	Suidae	Phacochoerus	XM_047767664.1	1	0	0	0	0	0	0	0	0	0	62.724	Group II
Phacochoerus.africanus|XM_047781173.1	Phacochoerus.africanus	Chordata	Mammalia	Artiodactyla	Suidae	Phacochoerus	XM_047781173.1	2	0	57.621	0	0	0	0	0	0	0	0	Group IV
Phacochoerus.africanus|XM_047781174.1	Phacochoerus.africanus	Chordata	Mammalia	Artiodactyla	Suidae	Phacochoerus	XM_047781174.1	2	0	57.249	0	0	0	0	0	0	0	0	Group IV
Phacochoerus.africanus|XM_047781175.1	Phacochoerus.africanus	Chordata	Mammalia	Artiodactyla	Suidae	Phacochoerus	XM_047781175.1	1	0	0	70.588	0	0	0	0	0	0	0	Group III
Phaethon.lepturus|XM_010294212.1	Phaethon.lepturus	Chordata	Aves	Pelecaniformes	Phaethontidae	Phaethon	XM_010294212.1	2	0	34.272	0	0	0	0	0	0	0	0	Group V
Phaethon.lepturus|XM_010296127.1	Phaethon.lepturus	Chordata	Aves	Pelecaniformes	Phaethontidae	Phaethon	XM_010296127.1	1	35.912	0	0	0	0	0	0	0	0	0	Group I
Phalacrocorax.carbo|XM_009501165.1	Phalacrocorax.carbo	Chordata	Aves	Pelecaniformes	Phalacrocoracidae	Phalacrocorax	XM_009501165.1	2	0	36.782	0	0	0	0	0	0	0	0	Group V
Phalacrocorax.carbo|XM_009509572.1	Phalacrocorax.carbo	Chordata	Aves	Pelecaniformes	Phalacrocoracidae	Phalacrocorax	XM_009509572.1	1	35.359	0	0	0	0	0	0	0	0	0	Group I
Phascolarctos.cinereus|ENSPCIT00000008445	Phascolarctos.cinereus	Chordata	Mammalia	Diprotodontia	Phascolarctidae	Phascolarctos	ENSPCIT00000008445	4	0	0	0	49	0	0	0	0	0	0	Group VII
Phascolarctos.cinereus|ENSPCIT00000021131	Phascolarctos.cinereus	Chordata	Mammalia	Diprotodontia	Phascolarctidae	Phascolarctos	ENSPCIT00000021131	4	0	0	0	47.222	41.772	44.218	36.806	0	0	0	Group VII
Phascolarctos.cinereus|ENSPCIT00000031363	Phascolarctos.cinereus	Chordata	Mammalia	Diprotodontia	Phascolarctidae	Phascolarctos	ENSPCIT00000031363	2	0	46.691	0	0	0	0	0	0	0	0	Group IV
Phascolarctos.cinereus|ENSPCIT00000032588	Phascolarctos.cinereus	Chordata	Mammalia	Diprotodontia	Phascolarctidae	Phascolarctos	ENSPCIT00000032588	4	0	0	0	42.735	50	43.86	0	0	0	0	Group VII
Phascolarctos.cinereus|ENSPCIT00000046216	Phascolarctos.cinereus	Chordata	Mammalia	Diprotodontia	Phascolarctidae	Phascolarctos	ENSPCIT00000046216	1	51.031	0	0	0	0	0	0	0	0	0	Group I
Phascolarctos.cinereus|ENSPCIT00000046221	Phascolarctos.cinereus	Chordata	Mammalia	Diprotodontia	Phascolarctidae	Phascolarctos	ENSPCIT00000046221	1	37.931	0	0	0	0	0	0	0	0	0	Group I
Phascolarctos.cinereus|ENSPCIT00000052105	Phascolarctos.cinereus	Chordata	Mammalia	Diprotodontia	Phascolarctidae	Phascolarctos	ENSPCIT00000052105	3	0	0	0	0	0	0	0	41.611	45.07	0	Group VI
Phascolarctos.cinereus|ENSPCIT00000056483	Phascolarctos.cinereus	Chordata	Mammalia	Diprotodontia	Phascolarctidae	Phascolarctos	ENSPCIT00000056483	3	0	0	0	0	0	0	0	0	69.536	0	Group VI
Phascolarctos.cinereus|ENSPCIT00000056669	Phascolarctos.cinereus	Chordata	Mammalia	Diprotodontia	Phascolarctidae	Phascolarctos	ENSPCIT00000056669	4	0	0	0	48.276	44.737	47.183	35.862	0	0	0	Group VII
Phascolarctos.cinereus|ENSPCIT00000059383	Phascolarctos.cinereus	Chordata	Mammalia	Diprotodontia	Phascolarctidae	Phascolarctos	ENSPCIT00000059383	2	0	0	0	0	0	0	0	66.452	0	0	Group VI
Phascolarctos.cinereus|ENSPCIT00000067927	Phascolarctos.cinereus	Chordata	Mammalia	Diprotodontia	Phascolarctidae	Phascolarctos	ENSPCIT00000067927	4	0	0	0	47.02	43.038	43.066	35.659	0	0	0	Group VII
Phasianus.colchicus|ENSPCLT00000018413	Phasianus.colchicus	Chordata	Aves	Galliformes	Phasianidae	Phasianus	ENSPCLT00000018413	1	35.567	0	0	0	0	0	0	0	0	0	Group I
Phasianus.colchicus|ENSPCLT00000019478	Phasianus.colchicus	Chordata	Aves	Galliformes	Phasianidae	Phasianus	ENSPCLT00000019478	2	0	34.061	0	0	0	0	0	0	0	0	Group V
Phoca.vitulina|XM_032392460.1	Phoca.vitulina	Chordata	Mammalia	Carnivora	Phocidae	Phoca	XM_032392460.1	1	0	0	0	0	0	0	0	0	0	64.964	Group II
Phoca.vitulina|XM_032410484.1	Phoca.vitulina	Chordata	Mammalia	Carnivora	Phocidae	Phoca	XM_032410484.1	1	0	0	74.17	0	0	0	0	0	0	0	Group III
Phoca.vitulina|XM_032410486.1	Phoca.vitulina	Chordata	Mammalia	Carnivora	Phocidae	Phoca	XM_032410486.1	3	0	0	0	0	0	0	0	0	86.093	0	Group VI
Phoca.vitulina|XM_032410488.1	Phoca.vitulina	Chordata	Mammalia	Carnivora	Phocidae	Phoca	XM_032410488.1	3	0	0	0	0	0	0	0	45.89	44.521	0	Group VI
Pteropus.giganteus|XM_039851629.1	Pteropus.giganteus	Chordata	Mammalia	Chiroptera	Pteropodidae	Pteropus	XM_039851629.1	3	0	0	0	0	0	0	0	76.705	0	0	Group VI	1	23
Phoca.vitulina|XM_032411138.1	Phoca.vitulina	Chordata	Mammalia	Carnivora	Phocidae	Phoca	XM_032411138.1	2	0	64.815	0	0	0	0	0	0	0	0	Group IV
Phoca.vitulina|XM_032411139.1	Phoca.vitulina	Chordata	Mammalia	Carnivora	Phocidae	Phoca	XM_032411139.1	4	0	0	0	44.805	61.628	47.771	33.775	0	0	0	Group VII
Phoca.vitulina|XM_032411184.1	Phoca.vitulina	Chordata	Mammalia	Carnivora	Phocidae	Phoca	XM_032411184.1	4	0	0	0	50.327	40.506	69.595	0	0	0	0	Group VII
Phoca.vitulina|XM_032427989.1	Phoca.vitulina	Chordata	Mammalia	Carnivora	Phocidae	Phoca	XM_032427989.1	1	76.562	0	0	0	0	0	0	0	0	0	Group I
Phocoena.sinus|ENSPSNT00000012250	Phocoena.sinus	Chordata	Mammalia	Artiodactyla	Phocoenidae	Phocoena	ENSPSNT00000012250	1	80.208	0	0	0	0	0	0	0	0	0	Group I
Rattus.rattus|XM_032901882.1	Rattus.rattus	Chordata	Mammalia	Rodentia	Muridae	Rattus	XM_032901882.1	3	0	0	0	0	0	0	0	74.719	42.446	0	Group VI	1	26
Phocoena.sinus|ENSPSNT00000021047	Phocoena.sinus	Chordata	Mammalia	Artiodactyla	Phocoenidae	Phocoena	ENSPSNT00000021047	3	0	0	0	0	0	0	0	45.89	42.466	0	Group VI
Phocoena.sinus|ENSPSNT00000021404	Phocoena.sinus	Chordata	Mammalia	Artiodactyla	Phocoenidae	Phocoena	ENSPSNT00000021404	4	0	0	0	52.597	41.026	57.143	32.374	0	0	0	Group VII
Phocoena.sinus|ENSPSNT00000021615	Phocoena.sinus	Chordata	Mammalia	Artiodactyla	Phocoenidae	Phocoena	ENSPSNT00000021615	2	0	64.312	0	0	0	0	0	0	0	0	Group IV
Phocoena.sinus|ENSPSNT00000021696	Phocoena.sinus	Chordata	Mammalia	Artiodactyla	Phocoenidae	Phocoena	ENSPSNT00000021696	1	0	0	63.426	0	0	0	0	0	0	0	Group III
Phocoena.sinus|ENSPSNT00000032560	Phocoena.sinus	Chordata	Mammalia	Artiodactyla	Phocoenidae	Phocoena	ENSPSNT00000032560	1	0	0	0	0	0	0	0	0	0	61.871	Group II
Phodopus.roborovskii|XM_051183413.1	Phodopus.roborovskii	Chordata	Mammalia	Rodentia	Cricetidae	Phodopus	XM_051183413.1	1	0	0	62.593	0	0	0	0	0	0	0	Group III
Phodopus.roborovskii|XM_051183414.1	Phodopus.roborovskii	Chordata	Mammalia	Rodentia	Cricetidae	Phodopus	XM_051183414.1	2	0	69.145	0	0	0	0	0	0	0	0	Group IV
Phodopus.roborovskii|XM_051183856.1	Phodopus.roborovskii	Chordata	Mammalia	Rodentia	Cricetidae	Phodopus	XM_051183856.1	2	0	0	0	0	0	0	38.919	0	0	0	Group VII
Phodopus.roborovskii|XM_051183857.1	Phodopus.roborovskii	Chordata	Mammalia	Rodentia	Cricetidae	Phodopus	XM_051183857.1	4	0	0	0	52.703	40.741	66.438	32.164	0	0	0	Group VII
Phodopus.roborovskii|XM_051183858.1	Phodopus.roborovskii	Chordata	Mammalia	Rodentia	Cricetidae	Phodopus	XM_051183858.1	4	0	0	0	54.194	0	49.007	0	0	0	0	Group VII
Phodopus.roborovskii|XM_051184003.1	Phodopus.roborovskii	Chordata	Mammalia	Rodentia	Cricetidae	Phodopus	XM_051184003.1	4	0	0	0	46.897	67.857	44.138	29.487	0	0	0	Group VII
Phodopus.roborovskii|XM_051184005.1	Phodopus.roborovskii	Chordata	Mammalia	Rodentia	Cricetidae	Phodopus	XM_051184005.1	3	0	0	0	0	0	0	0	47.945	43.226	0	Group VI
Phodopus.roborovskii|XM_051184006.1	Phodopus.roborovskii	Chordata	Mammalia	Rodentia	Cricetidae	Phodopus	XM_051184006.1	3	0	0	0	0	0	0	0	40.559	84.768	0	Group VI
Phodopus.roborovskii|XM_051184746.1	Phodopus.roborovskii	Chordata	Mammalia	Rodentia	Cricetidae	Phodopus	XM_051184746.1	3	0	0	0	0	0	0	0	76.282	0	0	Group VI
Phodopus.roborovskii|XM_051197423.1	Phodopus.roborovskii	Chordata	Mammalia	Rodentia	Cricetidae	Phodopus	XM_051197423.1	1	67.725	0	0	0	0	0	0	0	0	0	Group I
Phodopus.roborovskii|XM_051199983.1	Phodopus.roborovskii	Chordata	Mammalia	Rodentia	Cricetidae	Phodopus	XM_051199983.1	1	0	0	0	0	0	0	0	0	0	53.091	Group II
Phyllostomus.discolor|XM_028514385.2	Phyllostomus.discolor	Chordata	Mammalia	Chiroptera	Phyllostomidae	Phyllostomus	XM_028514385.2	2	0	0	0	0	0	0	53.812	0	0	0	Group VII
Phyllostomus.discolor|XM_028514386.2	Phyllostomus.discolor	Chordata	Mammalia	Chiroptera	Phyllostomidae	Phyllostomus	XM_028514386.2	4	0	0	0	37.838	36.905	36.486	54.128	0	0	0	Group VII
Phyllostomus.discolor|XM_028514390.2	Phyllostomus.discolor	Chordata	Mammalia	Chiroptera	Phyllostomidae	Phyllostomus	XM_028514390.2	4	0	0	0	51.145	57.353	51.145	36.765	0	0	0	Group VII
Phyllostomus.discolor|XM_028514413.2	Phyllostomus.discolor	Chordata	Mammalia	Chiroptera	Phyllostomidae	Phyllostomus	XM_028514413.2	3	0	0	0	0	0	0	0	0	87.417	0	Group VI
Phyllostomus.discolor|XM_028516532.2	Phyllostomus.discolor	Chordata	Mammalia	Chiroptera	Phyllostomidae	Phyllostomus	XM_028516532.2	1	0	0	69.118	0	0	0	0	0	0	0	Group III
Rhinolophus.ferrumequinum|ENSRFET00010032246	Rhinolophus.ferrumequinum	Chordata	Mammalia	Chiroptera	Rhinolophidae	Rhinolophus	ENSRFET00010032246	3	0	0	0	0	0	0	0	77.273	44.928	0	Group VI	1	25
Phyllostomus.discolor|XM_028517681.2	Phyllostomus.discolor	Chordata	Mammalia	Chiroptera	Phyllostomidae	Phyllostomus	XM_028517681.2	1	75.648	0	0	0	0	0	0	0	0	0	Group I
Phyllostomus.discolor|XM_028517683.2	Phyllostomus.discolor	Chordata	Mammalia	Chiroptera	Phyllostomidae	Phyllostomus	XM_028517683.2	3	0	0	0	0	0	0	0	45.89	42.466	0	Group VI
Phyllostomus.discolor|XM_036020118.1	Phyllostomus.discolor	Chordata	Mammalia	Chiroptera	Phyllostomidae	Phyllostomus	XM_036020118.1	1	0	0	0	0	0	0	0	0	0	48.438	Group II
Phyllostomus.discolor|XM_036028270.1	Phyllostomus.discolor	Chordata	Mammalia	Chiroptera	Phyllostomidae	Phyllostomus	XM_036028270.1	2	0	63.025	0	0	0	0	0	0	0	0	Group IV
Phyllostomus.hastatus|XM_045827277.1	Phyllostomus.hastatus	Chordata	Mammalia	Chiroptera	Phyllostomidae	Phyllostomus	XM_045827277.1	4	0	0	0	51.389	54.651	49.324	35.429	0	0	0	Group VII
Phyllostomus.hastatus|XM_045827278.1	Phyllostomus.hastatus	Chordata	Mammalia	Chiroptera	Phyllostomidae	Phyllostomus	XM_045827278.1	3	0	0	0	0	0	0	0	45.517	43.056	0	Group VI
Rousettus.aegyptiacus|XM_016153089.2	Rousettus.aegyptiacus	Chordata	Mammalia	Chiroptera	Pteropodidae	Rousettus	XM_016153089.2	3	0	0	0	0	0	0	0	78.571	42.029	0	Group VI	1	23
Phyllostomus.hastatus|XM_045828357.1	Phyllostomus.hastatus	Chordata	Mammalia	Chiroptera	Phyllostomidae	Phyllostomus	XM_045828357.1	2	0	65.926	0	0	0	0	0	0	0	0	Group IV
Phyllostomus.hastatus|XM_045828358.1	Phyllostomus.hastatus	Chordata	Mammalia	Chiroptera	Phyllostomidae	Phyllostomus	XM_045828358.1	2	0	0	0	0	0	0	54.128	0	0	0	Group VII
Phyllostomus.hastatus|XM_045828373.1	Phyllostomus.hastatus	Chordata	Mammalia	Chiroptera	Phyllostomidae	Phyllostomus	XM_045828373.1	1	0	0	69.853	0	0	0	0	0	0	0	Group III
Phyllostomus.hastatus|XM_045828896.1	Phyllostomus.hastatus	Chordata	Mammalia	Chiroptera	Phyllostomidae	Phyllostomus	XM_045828896.1	3	0	0	0	0	0	0	0	0	86.755	0	Group VI
Phyllostomus.hastatus|XM_045840208.1	Phyllostomus.hastatus	Chordata	Mammalia	Chiroptera	Phyllostomidae	Phyllostomus	XM_045840208.1	1	75.648	0	0	0	0	0	0	0	0	0	Group I
Phyllostomus.hastatus|XM_045840389.1	Phyllostomus.hastatus	Chordata	Mammalia	Chiroptera	Phyllostomidae	Phyllostomus	XM_045840389.1	1	0	0	0	0	0	0	0	0	0	56.934	Group II
Physeter.catodon|ENSPCTT00005009959	Physeter.catodon	Chordata	Mammalia	Artiodactyla	Physeteridae	Physeter	ENSPCTT00005009959	1	0	0	0	0	0	0	0	0	0	51.636	Group II
Sapajus.apella|XM_032243655.1	Sapajus.apella	Chordata	Mammalia	Primates	Cebidae	Sapajus	XM_032243655.1	3	0	0	0	0	0	0	0	88.701	0	0	Group VI	1	25
Physeter.catodon|ENSPCTT00005011798	Physeter.catodon	Chordata	Mammalia	Artiodactyla	Physeteridae	Physeter	ENSPCTT00005011798	3	0	0	0	0	0	0	0	0	70.922	0	Group VI
Physeter.catodon|ENSPCTT00005011830	Physeter.catodon	Chordata	Mammalia	Artiodactyla	Physeteridae	Physeter	ENSPCTT00005011830	3	0	0	0	0	0	0	0	46.575	41.781	0	Group VI
Physeter.catodon|ENSPCTT00005011853	Physeter.catodon	Chordata	Mammalia	Artiodactyla	Physeteridae	Physeter	ENSPCTT00005011853	4	0	0	0	41.379	48.276	45	32.026	0	0	0	Group VII
Physeter.catodon|ENSPCTT00005011905	Physeter.catodon	Chordata	Mammalia	Artiodactyla	Physeteridae	Physeter	ENSPCTT00005011905	4	0	0	0	50	39.506	58.824	35.616	0	0	0	Group VII
Physeter.catodon|ENSPCTT00005011958	Physeter.catodon	Chordata	Mammalia	Artiodactyla	Physeteridae	Physeter	ENSPCTT00005011958	2	0	65.428	0	0	0	0	0	0	0	0	Group IV
Physeter.catodon|ENSPCTT00005012000	Physeter.catodon	Chordata	Mammalia	Artiodactyla	Physeteridae	Physeter	ENSPCTT00005012000	1	0	0	71.956	0	0	0	0	0	0	0	Group III
Physeter.catodon|ENSPCTT00005033756	Physeter.catodon	Chordata	Mammalia	Artiodactyla	Physeteridae	Physeter	ENSPCTT00005033756	1	77.72	0	0	0	0	0	0	0	0	0	Group I
Piliocolobus.tephrosceles|ENSPTET00000005377	Piliocolobus.tephrosceles	Chordata	Mammalia	Primates	Cercopithecidae	Piliocolobus	ENSPTET00000005377	1	0	0	0	0	0	0	0	0	0	92.193	Group II
Piliocolobus.tephrosceles|ENSPTET00000023177	Piliocolobus.tephrosceles	Chordata	Mammalia	Primates	Cercopithecidae	Piliocolobus	ENSPTET00000023177	3	0	0	0	0	0	0	0	96.795	0	0	Group VI
Piliocolobus.tephrosceles|ENSPTET00000023207	Piliocolobus.tephrosceles	Chordata	Mammalia	Primates	Cercopithecidae	Piliocolobus	ENSPTET00000023207	3	0	0	0	0	0	0	0	0	96.026	0	Group VI
Piliocolobus.tephrosceles|ENSPTET00000023409	Piliocolobus.tephrosceles	Chordata	Mammalia	Primates	Cercopithecidae	Piliocolobus	ENSPTET00000023409	2	0	0	0	0	86.503	0	0	0	0	0	Group VII
Piliocolobus.tephrosceles|ENSPTET00000023502	Piliocolobus.tephrosceles	Chordata	Mammalia	Primates	Cercopithecidae	Piliocolobus	ENSPTET00000023502	4	0	0	0	94.771	44.578	59.864	0	0	0	0	Group VII
Piliocolobus.tephrosceles|ENSPTET00000023595	Piliocolobus.tephrosceles	Chordata	Mammalia	Primates	Cercopithecidae	Piliocolobus	ENSPTET00000023595	4	0	0	0	57.333	39.362	89.349	33.557	0	0	0	Group VII
Piliocolobus.tephrosceles|ENSPTET00000023670	Piliocolobus.tephrosceles	Chordata	Mammalia	Primates	Cercopithecidae	Piliocolobus	ENSPTET00000023670	2	0	0	0	0	0	0	88.412	0	0	0	Group VII
Piliocolobus.tephrosceles|ENSPTET00000023763	Piliocolobus.tephrosceles	Chordata	Mammalia	Primates	Cercopithecidae	Piliocolobus	ENSPTET00000023763	2	0	92.565	0	0	0	0	0	0	0	0	Group IV
Piliocolobus.tephrosceles|ENSPTET00000023817	Piliocolobus.tephrosceles	Chordata	Mammalia	Primates	Cercopithecidae	Piliocolobus	ENSPTET00000023817	1	0	0	91.144	0	0	0	0	0	0	0	Group III
Piliocolobus.tephrosceles|ENSPTET00000037531	Piliocolobus.tephrosceles	Chordata	Mammalia	Primates	Cercopithecidae	Piliocolobus	ENSPTET00000037531	1	95.855	0	0	0	0	0	0	0	0	0	Group I
Pipistrellus.kuhlii|XM_036427347.2	Pipistrellus.kuhlii	Chordata	Mammalia	Chiroptera	Vespertilionidae	Pipistrellus	XM_036427347.2	1	66.316	0	0	0	0	0	0	0	0	0	Group I
Pipistrellus.kuhlii|XM_036435980.2	Pipistrellus.kuhlii	Chordata	Mammalia	Chiroptera	Vespertilionidae	Pipistrellus	XM_036435980.2	1	0	0	66.667	0	0	0	0	0	0	0	Group III
Pipistrellus.kuhlii|XM_036435982.2	Pipistrellus.kuhlii	Chordata	Mammalia	Chiroptera	Vespertilionidae	Pipistrellus	XM_036435982.2	2	0	63.433	0	0	0	0	0	0	0	0	Group IV
Sciurus.vulgaris|ENSSVLT00005008024	Sciurus.vulgaris	Chordata	Mammalia	Rodentia	Sciuridae	Sciurus	ENSSVLT00005008024	3	0	0	0	0	0	0	0	74.576	0	0	Group VI	1	23
Pipistrellus.kuhlii|XM_036435992.2	Pipistrellus.kuhlii	Chordata	Mammalia	Chiroptera	Vespertilionidae	Pipistrellus	XM_036435992.2	3	0	0	0	0	0	0	0	41.259	85.43	0	Group VI
Pipistrellus.kuhlii|XM_036435994.2	Pipistrellus.kuhlii	Chordata	Mammalia	Chiroptera	Vespertilionidae	Pipistrellus	XM_036435994.2	3	0	0	0	0	0	0	0	43.919	42.466	0	Group VI
Pipistrellus.kuhlii|XM_036436000.2	Pipistrellus.kuhlii	Chordata	Mammalia	Chiroptera	Vespertilionidae	Pipistrellus	XM_036436000.2	4	0	0	0	50	55.556	48.966	38.323	0	0	0	Group VII
Pipistrellus.kuhlii|XM_045580201.1	Pipistrellus.kuhlii	Chordata	Mammalia	Chiroptera	Vespertilionidae	Pipistrellus	XM_045580201.1	1	0	0	0	0	0	0	0	0	0	49.329	Group II
Pipistrellus.kuhlii|XM_045580980.1	Pipistrellus.kuhlii	Chordata	Mammalia	Chiroptera	Vespertilionidae	Pipistrellus	XM_045580980.1	2	0	0	0	0	0	0	44.495	0	0	0	Group VII
Podarcis.muralis|ENSPMRT00000020023	Podarcis.muralis	Chordata	Lepidosauria	Squamata	Lacertidae	Podarcis	ENSPMRT00000020023	2	0	38.824	0	0	0	0	0	0	0	0	Group V
Podarcis.muralis|ENSPMRT00000020174	Podarcis.muralis	Chordata	Lepidosauria	Squamata	Lacertidae	Podarcis	ENSPMRT00000020174	3	0	0	0	0	0	0	0	51.389	44.526	0	Group VI
Podiceps.cristatus|mrna.N338_10318	Podiceps.cristatus	Chordata	Aves	Podicipediformes	Podicipedidae	Podiceps	mrna.N338_10318	1	36.686	0	0	0	0	0	0	0	0	0	Group I
Poecilia.formosa|ENSPFOT00000007597	Poecilia.formosa	Chordata	Actinopteri	Cyprinodontiformes	Poeciliidae	Poecilia	ENSPFOT00000007597	2	0	29.386	0	0	0	0	0	0	0	0	Group IV
Poecilia.latipinna|ENSPLAT00000028026	Poecilia.latipinna	Chordata	Actinopteri	Cyprinodontiformes	Poeciliidae	Poecilia	ENSPLAT00000028026	2	0	30.131	0	0	0	0	0	0	0	0	Group IV
Poecilia.mexicana|ENSPMET00000006806	Poecilia.mexicana	Chordata	Actinopteri	Cyprinodontiformes	Poeciliidae	Poecilia	ENSPMET00000006806	2	0	28.947	0	0	0	0	0	0	0	0	Group IV
Poecilia.mexicana|ENSPMET00000028779	Poecilia.mexicana	Chordata	Actinopteri	Cyprinodontiformes	Poeciliidae	Poecilia	ENSPMET00000028779	2	0	29.825	0	0	0	0	0	0	0	0	Group IV
Poecilia.reticulata|ENSPRET00000019594	Poecilia.reticulata	Chordata	Actinopteri	Cyprinodontiformes	Poeciliidae	Poecilia	ENSPRET00000019594	2	0	31.602	0	0	0	0	0	0	0	0	Group IV
Poecilia.reticulata|ENSPRET00000024074	Poecilia.reticulata	Chordata	Actinopteri	Cyprinodontiformes	Poeciliidae	Poecilia	ENSPRET00000024074	1	31.5	0	0	0	0	0	0	0	0	0	Group I
Pogona.vitticeps|ENSPVIT00000009664	Pogona.vitticeps	Chordata	Lepidosauria	Squamata	Agamidae	Pogona	ENSPVIT00000009664	1	30.286	0	0	0	0	0	0	0	0	0	Group I
Pogona.vitticeps|ENSPVIT00000025757	Pogona.vitticeps	Chordata	Lepidosauria	Squamata	Agamidae	Pogona	ENSPVIT00000025757	2	0	0	0	0	0	0	0	47.853	42.446	0	Group VI
Pongo.abelii|ENSPPYT00000014127	Pongo.abelii	Chordata	Mammalia	Primates	Hominidae	Pongo	ENSPPYT00000014127	1	0	0	97.417	0	0	0	0	0	0	0	Group III
Pongo.abelii|ENSPPYT00000014128	Pongo.abelii	Chordata	Mammalia	Primates	Hominidae	Pongo	ENSPPYT00000014128	2	0	96.283	0	0	0	0	0	0	0	0	Group IV
Pongo.abelii|ENSPPYT00000014129	Pongo.abelii	Chordata	Mammalia	Primates	Hominidae	Pongo	ENSPPYT00000014129	2	0	0	0	0	0	0	94.954	0	0	0	Group VII
Pongo.abelii|ENSPPYT00000014130	Pongo.abelii	Chordata	Mammalia	Primates	Hominidae	Pongo	ENSPPYT00000014130	4	0	0	0	59.184	41.573	94.675	35.135	0	0	0	Group VII
Pongo.abelii|ENSPPYT00000014131	Pongo.abelii	Chordata	Mammalia	Primates	Hominidae	Pongo	ENSPPYT00000014131	4	0	0	0	98.101	45.57	59.184	0	0	0	0	Group VII
Pongo.abelii|ENSPPYT00000014133	Pongo.abelii	Chordata	Mammalia	Primates	Hominidae	Pongo	ENSPPYT00000014133	3	0	0	0	0	0	0	0	47.945	43.151	0	Group VI
Pongo.abelii|ENSPPYT00000014134	Pongo.abelii	Chordata	Mammalia	Primates	Hominidae	Pongo	ENSPPYT00000014134	3	0	0	0	0	0	0	0	0	98.026	0	Group VI
Pongo.abelii|ENSPPYT00000022416	Pongo.abelii	Chordata	Mammalia	Primates	Hominidae	Pongo	ENSPPYT00000022416	1	0	0	0	0	0	0	0	0	0	95.185	Group II
Pongo.abelii|ENSPPYT00000039967	Pongo.abelii	Chordata	Mammalia	Primates	Hominidae	Pongo	ENSPPYT00000039967	1	97.927	0	0	0	0	0	0	0	0	0	Group I
Pongo.abelii|ENSPPYT00000043101	Pongo.abelii	Chordata	Mammalia	Primates	Hominidae	Pongo	ENSPPYT00000043101	2	0	0	0	0	90.854	0	0	0	0	0	Group VII
Pongo.abelii|ENSPPYT00000052000	Pongo.abelii	Chordata	Mammalia	Primates	Hominidae	Pongo	ENSPPYT00000052000	3	0	0	0	0	0	0	0	98.077	0	0	Group VI
Pongo.pygmaeus|XM_054440269.1	Pongo.pygmaeus	Chordata	Mammalia	Primates	Hominidae	Pongo	XM_054440269.1	1	98.446	0	0	0	0	0	0	0	0	0	Group I
Pongo.pygmaeus|XM_054475231.1	Pongo.pygmaeus	Chordata	Mammalia	Primates	Hominidae	Pongo	XM_054475231.1	2	0	0	0	0	0	0	94.037	0	0	0	Group VII
Pongo.pygmaeus|XM_054475232.1	Pongo.pygmaeus	Chordata	Mammalia	Primates	Hominidae	Pongo	XM_054475232.1	4	0	0	0	59.184	41.573	93.023	35.135	0	0	0	Group VII
Pongo.pygmaeus|XM_054475576.1	Pongo.pygmaeus	Chordata	Mammalia	Primates	Hominidae	Pongo	XM_054475576.1	1	0	0	97.417	0	0	0	0	0	0	0	Group III
Pongo.pygmaeus|XM_054475577.1	Pongo.pygmaeus	Chordata	Mammalia	Primates	Hominidae	Pongo	XM_054475577.1	2	0	96.654	0	0	0	0	0	0	0	0	Group IV
Pongo.pygmaeus|XM_054475726.1	Pongo.pygmaeus	Chordata	Mammalia	Primates	Hominidae	Pongo	XM_054475726.1	3	0	0	0	0	0	0	0	47.945	43.151	0	Group VI
Pongo.pygmaeus|XM_054475754.1	Pongo.pygmaeus	Chordata	Mammalia	Primates	Hominidae	Pongo	XM_054475754.1	3	0	0	0	0	0	0	0	0	97.368	0	Group VI
Sorex.cinereus|XM_056110712.1	Sorex.cinereus	Chordata	Mammalia	Eulipotyphla	Soricidae	Sorex	XM_056110712.1	3	0	40.476	0	0	0	0	0	54.595	0	0	Group VI	1	24
Pongo.pygmaeus|XM_054476594.1	Pongo.pygmaeus	Chordata	Mammalia	Primates	Hominidae	Pongo	XM_054476594.1	4	0	0	0	50.376	87.838	46.269	0	0	0	0	Group VII
Pongo.pygmaeus|XM_054476603.1	Pongo.pygmaeus	Chordata	Mammalia	Primates	Hominidae	Pongo	XM_054476603.1	4	0	0	0	98.101	45.57	59.184	0	0	0	0	Group VII
Pongo.pygmaeus|XM_054500817.1	Pongo.pygmaeus	Chordata	Mammalia	Primates	Hominidae	Pongo	XM_054500817.1	1	0	0	0	0	0	0	0	0	0	95.185	Group II
Prionailurus.bengalensis|XM_043565666.1	Prionailurus.bengalensis	Chordata	Mammalia	Carnivora	Felidae	Prionailurus	XM_043565666.1	1	0	0	0	0	0	0	0	0	0	64.727	Group II
Prionailurus.bengalensis|XM_043579333.1	Prionailurus.bengalensis	Chordata	Mammalia	Carnivora	Felidae	Prionailurus	XM_043579333.1	1	77.301	0	0	0	0	0	0	0	0	0	Group I
Prionailurus.bengalensis|XM_043603964.1	Prionailurus.bengalensis	Chordata	Mammalia	Carnivora	Felidae	Prionailurus	XM_043603964.1	4	0	0	0	44.595	54.945	47.917	32	0	0	0	Group VII
Prionailurus.bengalensis|XM_043603967.1	Prionailurus.bengalensis	Chordata	Mammalia	Carnivora	Felidae	Prionailurus	XM_043603967.1	4	0	0	0	53.548	35.443	66.013	0	0	0	0	Group VII
Prionailurus.bengalensis|XM_043603973.1	Prionailurus.bengalensis	Chordata	Mammalia	Carnivora	Felidae	Prionailurus	XM_043603973.1	2	0	65.799	0	0	0	0	0	0	0	0	Group IV
Prionailurus.viverrinus|XM_047830290.1	Prionailurus.viverrinus	Chordata	Mammalia	Carnivora	Felidae	Prionailurus	XM_047830290.1	1	0	0	0	0	0	0	0	0	0	64.727	Group II
Prionailurus.viverrinus|XM_047853166.1	Prionailurus.viverrinus	Chordata	Mammalia	Carnivora	Felidae	Prionailurus	XM_047853166.1	4	0	0	0	53.548	35.443	66.013	28.063	0	0	0	Group VII
Prionailurus.viverrinus|XM_047853176.1	Prionailurus.viverrinus	Chordata	Mammalia	Carnivora	Felidae	Prionailurus	XM_047853176.1	2	0	0	0	0	55.056	0	0	0	0	0	Group VII
Prionailurus.viverrinus|XM_047853233.1	Prionailurus.viverrinus	Chordata	Mammalia	Carnivora	Felidae	Prionailurus	XM_047853233.1	2	0	65.799	0	0	0	0	0	0	0	0	Group IV
Prionailurus.viverrinus|XM_047854296.1	Prionailurus.viverrinus	Chordata	Mammalia	Carnivora	Felidae	Prionailurus	XM_047854296.1	3	0	0	0	0	0	0	0	0	88.079	0	Group VI
Procavia.capensis|ENSPCAT00000002607	Procavia.capensis	Chordata	Mammalia	Hyracoidea	Procaviidae	Procavia	ENSPCAT00000002607	3	0	0	0	0	0	0	0	55.963	0	0	Group VI
Procavia.capensis|ENSPCAT00000005993	Procavia.capensis	Chordata	Mammalia	Hyracoidea	Procaviidae	Procavia	ENSPCAT00000005993	1	0	0	59.48	0	0	0	0	0	0	0	Group III
Procavia.capensis|ENSPCAT00000007523	Procavia.capensis	Chordata	Mammalia	Hyracoidea	Procaviidae	Procavia	ENSPCAT00000007523	2	0	58.696	0	0	0	0	0	0	0	0	Group IV
Procavia.capensis|ENSPCAT00000007826	Procavia.capensis	Chordata	Mammalia	Hyracoidea	Procaviidae	Procavia	ENSPCAT00000007826	3	0	0	0	0	0	0	0	42.069	83.444	0	Group VI
Procavia.capensis|ENSPCAT00000007935	Procavia.capensis	Chordata	Mammalia	Hyracoidea	Procaviidae	Procavia	ENSPCAT00000007935	4	0	0	0	62.987	0	58.904	33.117	0	0	0	Group VII
Procavia.capensis|ENSPCAT00000008331	Procavia.capensis	Chordata	Mammalia	Hyracoidea	Procaviidae	Procavia	ENSPCAT00000008331	1	0	0	0	0	0	0	0	0	0	39.884	Group II
Procavia.capensis|ENSPCAT00000009215	Procavia.capensis	Chordata	Mammalia	Hyracoidea	Procaviidae	Procavia	ENSPCAT00000009215	4	0	0	0	53.982	0	57.895	0	0	0	0	Group VII
Procavia.capensis|ENSPCAT00000009269	Procavia.capensis	Chordata	Mammalia	Hyracoidea	Procaviidae	Procavia	ENSPCAT00000009269	1	50.265	0	0	0	0	0	0	0	0	0	Group I
Prolemur.simus|ENSPSMT00000002408	Prolemur.simus	Chordata	Mammalia	Primates	Lemuridae	Prolemur	ENSPSMT00000002408	1	0	0	0	0	0	0	0	0	0	68.794	Group II
Sorex.cinereus|XM_056127119.1	Sorex.cinereus	Chordata	Mammalia	Eulipotyphla	Soricidae	Sorex	XM_056127119.1	3	0	0	0	0	0	0	0	76.136	0	0	Group VI	1	23
Prolemur.simus|ENSPSMT00000026767	Prolemur.simus	Chordata	Mammalia	Primates	Lemuridae	Prolemur	ENSPSMT00000026767	3	0	0	0	0	0	0	0	0	89.404	0	Group VI
Prolemur.simus|ENSPSMT00000026781	Prolemur.simus	Chordata	Mammalia	Primates	Lemuridae	Prolemur	ENSPSMT00000026781	3	0	0	0	0	0	0	0	47.945	42.466	0	Group VI
Prolemur.simus|ENSPSMT00000026793	Prolemur.simus	Chordata	Mammalia	Primates	Lemuridae	Prolemur	ENSPSMT00000026793	4	0	0	0	43.506	74.118	43.537	34.437	0	0	0	Group VII
Prolemur.simus|ENSPSMT00000026811	Prolemur.simus	Chordata	Mammalia	Primates	Lemuridae	Prolemur	ENSPSMT00000026811	4	0	0	0	73.548	43.529	58.784	34	0	0	0	Group VII
Prolemur.simus|ENSPSMT00000026819	Prolemur.simus	Chordata	Mammalia	Primates	Lemuridae	Prolemur	ENSPSMT00000026819	4	0	0	0	53.061	43.038	76.974	36	0	0	0	Group VII
Prolemur.simus|ENSPSMT00000026866	Prolemur.simus	Chordata	Mammalia	Primates	Lemuridae	Prolemur	ENSPSMT00000026866	2	0	0	0	0	0	0	67.281	0	0	0	Group VII
Prolemur.simus|ENSPSMT00000026895	Prolemur.simus	Chordata	Mammalia	Primates	Lemuridae	Prolemur	ENSPSMT00000026895	2	0	82.156	0	0	0	0	0	0	0	0	Group IV
Prolemur.simus|ENSPSMT00000026912	Prolemur.simus	Chordata	Mammalia	Primates	Lemuridae	Prolemur	ENSPSMT00000026912	1	0	0	75.185	0	0	0	0	0	0	0	Group III
Prolemur.simus|ENSPSMT00000035125	Prolemur.simus	Chordata	Mammalia	Primates	Lemuridae	Prolemur	ENSPSMT00000035125	1	77.72	0	0	0	0	0	0	0	0	0	Group I
Propithecus.coquereli|XM_012647391.1	Propithecus.coquereli	Chordata	Mammalia	Primates	Indriidae	Propithecus	XM_012647391.1	1	0	0	0	0	0	0	0	0	0	69.675	Group II
Propithecus.coquereli|XM_012656765.1	Propithecus.coquereli	Chordata	Mammalia	Primates	Indriidae	Propithecus	XM_012656765.1	2	0	0	0	0	0	0	68.664	0	0	0	Group VII
Propithecus.coquereli|XM_012656766.1	Propithecus.coquereli	Chordata	Mammalia	Primates	Indriidae	Propithecus	XM_012656766.1	4	0	0	0	52.632	42.5	75.159	36.242	0	0	0	Group VII
Propithecus.coquereli|XM_012656767.1	Propithecus.coquereli	Chordata	Mammalia	Primates	Indriidae	Propithecus	XM_012656767.1	4	0	0	0	45.113	79.412	42.537	33.094	0	0	0	Group VII
Propithecus.coquereli|XM_012656773.1	Propithecus.coquereli	Chordata	Mammalia	Primates	Indriidae	Propithecus	XM_012656773.1	3	0	0	0	0	0	0	0	41.259	88.742	0	Group VI
Propithecus.coquereli|XM_012656774.1	Propithecus.coquereli	Chordata	Mammalia	Primates	Indriidae	Propithecus	XM_012656774.1	1	0	0	71.747	0	0	0	0	0	0	0	Group III
Propithecus.coquereli|XM_012656775.1	Propithecus.coquereli	Chordata	Mammalia	Primates	Indriidae	Propithecus	XM_012656775.1	3	0	0	0	0	0	0	0	48.63	43.836	0	Group VI
Propithecus.coquereli|XM_012656781.1	Propithecus.coquereli	Chordata	Mammalia	Primates	Indriidae	Propithecus	XM_012656781.1	2	0	79.926	0	0	0	0	0	0	0	0	Group IV
Spermophilus.dauricus|ENSSDAT00000009142	Spermophilus.dauricus	Chordata	Mammalia	Rodentia	Sciuridae	Spermophilus	ENSSDAT00000009142	3	0	0	0	0	0	0	0	76.836	0	0	Group VI	1	25
Psammomys.obesus|XM_055599760.1	Psammomys.obesus	Chordata	Mammalia	Rodentia	Muridae	Psammomys	XM_055599760.1	4	0	0	0	49.664	43.529	65.753	0	0	0	0	Group VII
[truncated: 491 more rows]

## Sheet: IL-1Rs
node	Species	Phylum	Class	Order	Family	Genus	Sequence	cluster	SIGIRR	IL18RAP	IL18R1	IL1RAP	IL1RL1	IL1R1	IL1RL2	IL1R2	Group
Acanthisitta.chloris|XM_009075571.1	Acanthisitta.chloris	Chordata	Aves	Passeriformes	Acanthisittidae	Acanthisitta	XM_009075571.1	2	55.819	0	0	0	0	0	0	0	Group I
Acanthisitta.chloris|XM_009077827.1	Acanthisitta.chloris	Chordata	Aves	Passeriformes	Acanthisittidae	Acanthisitta	XM_009077827.1	7	0	42.16	0	0	0	0	0	0	Group VI
Acanthisitta.chloris|XM_009079557.1	Acanthisitta.chloris	Chordata	Aves	Passeriformes	Acanthisittidae	Acanthisitta	XM_009079557.1	7	0	0	43.207	0	0	0	0	0	Group VII
Acanthisitta.chloris|XM_009082368.1	Acanthisitta.chloris	Chordata	Aves	Passeriformes	Acanthisittidae	Acanthisitta	XM_009082368.1	6	0	0	0	70.377	0	0	0	0	Group V
Acanthisitta.chloris|XM_009083008.1	Acanthisitta.chloris	Chordata	Aves	Passeriformes	Acanthisittidae	Acanthisitta	XM_009083008.1	3	0	0	0	0	41.101	0	0	0	Group II
Acanthisitta.chloris|XM_009083009.1	Acanthisitta.chloris	Chordata	Aves	Passeriformes	Acanthisittidae	Acanthisitta	XM_009083009.1	1	0	0	0	0	31.947	45.618	39.783	0	Group IV
Acanthisitta.chloris|XM_009083010.1	Acanthisitta.chloris	Chordata	Aves	Passeriformes	Acanthisittidae	Acanthisitta	XM_009083010.1	1	0	0	0	0	30.387	43.798	40.26	0	Group IV
Acanthochromis.polyacanthus|ENSAPOT00000008828	Acanthochromis.polyacanthus	Chordata	Actinopteri	Ovalentaria incertae sedis	Pomacentridae	Acanthochromis	ENSAPOT00000008828	4	0	0	0	42.831	0	0	0	0	Group V
Acanthochromis.polyacanthus|ENSAPOT00000018678	Acanthochromis.polyacanthus	Chordata	Actinopteri	Ovalentaria incertae sedis	Pomacentridae	Acanthochromis	ENSAPOT00000018678	5	48.317	0	0	0	0	0	0	0	Group I
Accipiter.nisus|ENSANIT00000005679	Accipiter.nisus	Chordata	Aves	Accipitriformes	Accipitridae	Accipiter	ENSANIT00000005679	2	54.588	0	0	0	0	0	0	0	Group I
Accipiter.nisus|ENSANIT00000012284	Accipiter.nisus	Chordata	Aves	Accipitriformes	Accipitridae	Accipiter	ENSANIT00000012284	1	0	0	0	0	30.418	47.012	41.869	32.129	Group IV
Accipiter.nisus|ENSANIT00000012337	Accipiter.nisus	Chordata	Aves	Accipitriformes	Accipitridae	Accipiter	ENSANIT00000012337	1	0	0	0	0	30.627	41.273	39.216	0	Group IV
Accipiter.nisus|ENSANIT00000012432	Accipiter.nisus	Chordata	Aves	Accipitriformes	Accipitridae	Accipiter	ENSANIT00000012432	3	0	0	0	0	39.455	0	0	0	Group II
Accipiter.nisus|ENSANIT00000017271	Accipiter.nisus	Chordata	Aves	Accipitriformes	Accipitridae	Accipiter	ENSANIT00000017271	7	0	40.909	0	0	0	0	0	0	Group VI
Acinonyx.jubatus|XM_015065153.3	Acinonyx.jubatus	Chordata	Mammalia	Carnivora	Felidae	Acinonyx	XM_015065153.3	5	0	0	0	0	0	0	0	77.202	Group III
Acinonyx.jubatus|XM_015065156.3	Acinonyx.jubatus	Chordata	Mammalia	Carnivora	Felidae	Acinonyx	XM_015065156.3	1	0	0	0	0	0	77.661	40	0	Group IV
Acinonyx.jubatus|XM_027061189.2	Acinonyx.jubatus	Chordata	Mammalia	Carnivora	Felidae	Acinonyx	XM_027061189.2	6	0	0	0	79.718	0	0	0	0	Group V
Acinonyx.jubatus|XM_053200376.1	Acinonyx.jubatus	Chordata	Mammalia	Carnivora	Felidae	Acinonyx	XM_053200376.1	7	0	75.172	0	0	0	0	0	0	Group VI
Acinonyx.jubatus|XM_053200378.1	Acinonyx.jubatus	Chordata	Mammalia	Carnivora	Felidae	Acinonyx	XM_053200378.1	3	0	0	0	0	72.201	0	0	0	Group II
Acinonyx.jubatus|XM_053200379.1	Acinonyx.jubatus	Chordata	Mammalia	Carnivora	Felidae	Acinonyx	XM_053200379.1	7	0	0	72.571	0	0	0	0	0	Group VII
Acinonyx.jubatus|XM_053200381.1	Acinonyx.jubatus	Chordata	Mammalia	Carnivora	Felidae	Acinonyx	XM_053200381.1	1	0	0	0	0	0	0	72.414	0	Group IV
Acinonyx.jubatus|XM_053201494.1	Acinonyx.jubatus	Chordata	Mammalia	Carnivora	Felidae	Acinonyx	XM_053201494.1	4	29.358	30.237	0	0	0	0	0	0	Group V
Acinonyx.jubatus|XM_053202686.1	Acinonyx.jubatus	Chordata	Mammalia	Carnivora	Felidae	Acinonyx	XM_053202686.1	2	85.366	0	0	0	0	0	0	0	Group I
Acomys.russatus|XM_051140905.1	Acomys.russatus	Chordata	Mammalia	Rodentia	Muridae	Acomys	XM_051140905.1	4	0	0	30.053	0	0	0	0	0	Group V
Acomys.russatus|XM_051141602.1	Acomys.russatus	Chordata	Mammalia	Rodentia	Muridae	Acomys	XM_051141602.1	4	0	30.632	0	0	0	0	0	0	Group V
Acomys.russatus|XM_051145592.1	Acomys.russatus	Chordata	Mammalia	Rodentia	Muridae	Acomys	XM_051145592.1	2	81.951	0	0	0	0	0	0	0	Group I
Acomys.russatus|XM_051150798.1	Acomys.russatus	Chordata	Mammalia	Rodentia	Muridae	Acomys	XM_051150798.1	6	0	0	0	74.427	0	0	0	0	Group V
Acomys.russatus|XM_051152652.1	Acomys.russatus	Chordata	Mammalia	Rodentia	Muridae	Acomys	XM_051152652.1	7	0	65.458	0	0	0	0	0	0	Group VI
Acomys.russatus|XM_051152654.1	Acomys.russatus	Chordata	Mammalia	Rodentia	Muridae	Acomys	XM_051152654.1	3	0	0	0	0	63.231	0	0	0	Group II
Acomys.russatus|XM_051152656.1	Acomys.russatus	Chordata	Mammalia	Rodentia	Muridae	Acomys	XM_051152656.1	3	0	0	0	0	0	0	66.24	0	Group IV
Acomys.russatus|XM_051152732.1	Acomys.russatus	Chordata	Mammalia	Rodentia	Muridae	Acomys	XM_051152732.1	7	0	0	65	0	0	0	0	0	Group VII
Acomys.russatus|XM_051152735.1	Acomys.russatus	Chordata	Mammalia	Rodentia	Muridae	Acomys	XM_051152735.1	5	0	0	0	0	0	0	0	62.136	Group III
Acomys.russatus|XM_051152743.1	Acomys.russatus	Chordata	Mammalia	Rodentia	Muridae	Acomys	XM_051152743.1	3	0	0	0	0	65.523	0	0	0	Group II
Acomys.russatus|XM_051152745.1	Acomys.russatus	Chordata	Mammalia	Rodentia	Muridae	Acomys	XM_051152745.1	1	0	0	0	0	0	0	65.832	0	Group IV
Acomys.russatus|XM_051152746.1	Acomys.russatus	Chordata	Mammalia	Rodentia	Muridae	Acomys	XM_051152746.1	1	0	0	0	0	0	64.921	39.344	0	Group IV
Ailuropoda.melanoleuca|ENSAMET00000004538	Ailuropoda.melanoleuca	Chordata	Mammalia	Carnivora	Ursidae	Ailuropoda	ENSAMET00000004538	4	29.358	30.04	31.599	35.654	0	0	0	0	Group V
Ailuropoda.melanoleuca|ENSAMET00000014379	Ailuropoda.melanoleuca	Chordata	Mammalia	Carnivora	Ursidae	Ailuropoda	ENSAMET00000014379	5	0	0	0	0	0	0	0	75.128	Group III
Ailuropoda.melanoleuca|ENSAMET00000014418	Ailuropoda.melanoleuca	Chordata	Mammalia	Carnivora	Ursidae	Ailuropoda	ENSAMET00000014418	1	0	0	0	0	0	76.44	39.677	0	Group IV
Ailuropoda.melanoleuca|ENSAMET00000014447	Ailuropoda.melanoleuca	Chordata	Mammalia	Carnivora	Ursidae	Ailuropoda	ENSAMET00000014447	3	0	0	0	0	69.853	0	0	0	Group II
Ailuropoda.melanoleuca|ENSAMET00000014474	Ailuropoda.melanoleuca	Chordata	Mammalia	Carnivora	Ursidae	Ailuropoda	ENSAMET00000014474	7	0	71.5	0	0	0	0	0	0	Group VI
Ailuropoda.melanoleuca|ENSAMET00000041533	Ailuropoda.melanoleuca	Chordata	Mammalia	Carnivora	Ursidae	Ailuropoda	ENSAMET00000041533	1	0	0	0	0	0	0	73.022	0	Group IV
Ailuropoda.melanoleuca|ENSAMET00000044949	Ailuropoda.melanoleuca	Chordata	Mammalia	Carnivora	Ursidae	Ailuropoda	ENSAMET00000044949	6	0	0	0	79.365	0	0	0	0	Group V
Ailuropoda.melanoleura|XM_002913509.4	Ailuropoda.melanoleura	Chordata	Mammalia	Carnivora	Ursidae	Ailuropoda	XM_002913509.4	7	0	71.404	0	0	0	0	0	0	Group VI
Ailuropoda.melanoleura|XM_019804851.2	Ailuropoda.melanoleura	Chordata	Mammalia	Carnivora	Ursidae	Ailuropoda	XM_019804851.2	5	0	0	0	0	0	0	0	75.128	Group III
Ailuropoda.melanoleura|XM_019804867.2	Ailuropoda.melanoleura	Chordata	Mammalia	Carnivora	Ursidae	Ailuropoda	XM_019804867.2	1	0	0	0	0	0	76.44	39.677	0	Group IV
Ailuropoda.melanoleura|XM_019804939.2	Ailuropoda.melanoleura	Chordata	Mammalia	Carnivora	Ursidae	Ailuropoda	XM_019804939.2	3	0	0	0	0	69.853	0	0	0	Group II
Ailuropoda.melanoleura|XM_034649538.1	Ailuropoda.melanoleura	Chordata	Mammalia	Carnivora	Ursidae	Ailuropoda	XM_034649538.1	4	29.179	30.04	31.599	36.283	0	0	0	0	Group V
Ailuropoda.melanoleura|XM_034657265.1	Ailuropoda.melanoleura	Chordata	Mammalia	Carnivora	Ursidae	Ailuropoda	XM_034657265.1	7	0	0	61.08	0	0	0	0	0	Group VII
Ailuropoda.melanoleura|XM_034658953.1	Ailuropoda.melanoleura	Chordata	Mammalia	Carnivora	Ursidae	Ailuropoda	XM_034658953.1	1	0	0	0	0	0	40.862	75	0	Group IV
Ailuropoda.melanoleura|XM_034661147.1	Ailuropoda.melanoleura	Chordata	Mammalia	Carnivora	Ursidae	Ailuropoda	XM_034661147.1	6	0	0	0	79.365	0	0	0	0	Group V
Alligator.sinensis|XM_006019177.3	Alligator.sinensis	Chordata	Reptilia	Crocodylia	Alligatoridae	Alligator	XM_006019177.3	2	57.311	0	0	0	0	0	0	0	Group I
Alligator.sinensis|XM_006030142.2	Alligator.sinensis	Chordata	Reptilia	Crocodylia	Alligatoridae	Alligator	XM_006030142.2	6	0	0	0	62.477	0	0	0	0	Group V
Alligator.sinensis|XM_006031516.3	Alligator.sinensis	Chordata	Reptilia	Crocodylia	Alligatoridae	Alligator	XM_006031516.3	7	0	42.327	0	0	0	0	0	0	Group VI
Alligator.sinensis|XM_014523590.2	Alligator.sinensis	Chordata	Reptilia	Crocodylia	Alligatoridae	Alligator	XM_014523590.2	5	0	0	0	0	0	0	0	44.764	Group III
Alligator.sinensis|XM_014523600.2	Alligator.sinensis	Chordata	Reptilia	Crocodylia	Alligatoridae	Alligator	XM_014523600.2	3	0	0	0	0	31.128	42.476	42.179	0	Group IV
Alligator.sinensis|XM_025213167.1	Alligator.sinensis	Chordata	Reptilia	Crocodylia	Alligatoridae	Alligator	XM_025213167.1	3	0	0	0	0	40.816	0	0	0	Group II
Alligator.sinensis|XM_025213180.1	Alligator.sinensis	Chordata	Reptilia	Crocodylia	Alligatoridae	Alligator	XM_025213180.1	1	0	0	28.47	0	29.715	42.73	41.561	27.415	Group IV
Alligator.sinensis|XM_025213186.1	Alligator.sinensis	Chordata	Reptilia	Crocodylia	Alligatoridae	Alligator	XM_025213186.1	7	0	0	46.866	0	0	0	0	0	Group VII
Alligator.sinensis|XM_025215004.1	Alligator.sinensis	Chordata	Reptilia	Crocodylia	Alligatoridae	Alligator	XM_025215004.1	4	28.571	30.019	32.468	35.304	0	0	0	0	Group V
Amazona.collaria|ENSACOT00000010807	Amazona.collaria	Chordata	Aves	Psittaciformes	Psittacidae	Amazona	ENSACOT00000010807	6	0	29.365	0	67.027	0	0	0	0	Group V
Amazona.collaria|ENSACOT00000012236	Amazona.collaria	Chordata	Aves	Psittaciformes	Psittacidae	Amazona	ENSACOT00000012236	7	0	40.925	0	0	0	0	0	0	Group VI
Amazona.collaria|ENSACOT00000012259	Amazona.collaria	Chordata	Aves	Psittaciformes	Psittacidae	Amazona	ENSACOT00000012259	7	0	0	42.639	0	0	0	0	0	Group VII
Amazona.collaria|ENSACOT00000012378	Amazona.collaria	Chordata	Aves	Psittaciformes	Psittacidae	Amazona	ENSACOT00000012378	1	0	0	0	0	30.303	46.614	41.874	0	Group IV
Amazona.collaria|ENSACOT00000018245	Amazona.collaria	Chordata	Aves	Psittaciformes	Psittacidae	Amazona	ENSACOT00000018245	2	56.532	0	0	0	0	0	0	0	Group I
Amphilophus.citrinellus|ENSACIT00000001597	Amphilophus.citrinellus	Chordata	Actinopteri	Cichliformes	Cichlidae	Amphilophus	ENSACIT00000001597	4	0	0	0	40.036	0	0	0	0	Group V
Amphilophus.citrinellus|ENSACIT00000026339	Amphilophus.citrinellus	Chordata	Actinopteri	Cichliformes	Cichlidae	Amphilophus	ENSACIT00000026339	4	26.994	0	31.287	34.549	0	0	0	0	Group V
Amphiprion.ocellaris|ENSAOCT00000020327	Amphiprion.ocellaris	Chordata	Actinopteri	Ovalentaria incertae sedis	Pomacentridae	Amphiprion	ENSAOCT00000020327	5	47.356	0	0	0	0	0	0	0	Group I
Amphiprion.ocellaris|ENSAOCT00000020948	Amphiprion.ocellaris	Chordata	Actinopteri	Ovalentaria incertae sedis	Pomacentridae	Amphiprion	ENSAOCT00000020948	4	26.22	0	31.102	0	0	0	0	0	Group V
Amphiprion.ocellaris|ENSAOCT00000030207	Amphiprion.ocellaris	Chordata	Actinopteri	Ovalentaria incertae sedis	Pomacentridae	Amphiprion	ENSAOCT00000030207	4	0	0	0	42.652	0	0	0	0	Group V
Amphiprion.percula|ENSAPET00000019339	Amphiprion.percula	Chordata	Actinopteri	Perciformes	Pomacentridae	Amphiprion	ENSAPET00000019339	4	26.22	0	31.102	0	0	0	0	0	Group V
Amphiprion.percula|ENSAPET00000029047	Amphiprion.percula	Chordata	Actinopteri	Perciformes	Pomacentridae	Amphiprion	ENSAPET00000029047	4	0	0	0	42.491	0	0	0	0	Group V
Amphiprion.percula|ENSAPET00000033468	Amphiprion.percula	Chordata	Actinopteri	Perciformes	Pomacentridae	Amphiprion	ENSAPET00000033468	5	47.356	0	0	0	0	0	0	0	Group I
Anabas.testudineus|ENSATET00000002219	Anabas.testudineus	Chordata	Actinopteri	Anabantiformes	Anabantidae	Anabas	ENSATET00000002219	4	0	0	0	42.199	0	0	0	0	Group V
Anabas.testudineus|ENSATET00000017588	Anabas.testudineus	Chordata	Actinopteri	Anabantiformes	Anabantidae	Anabas	ENSATET00000017588	5	47.339	0	0	0	0	0	0	0	Group I
Anabas.testudineus|ENSATET00000043458	Anabas.testudineus	Chordata	Actinopteri	Anabantiformes	Anabantidae	Anabas	ENSATET00000043458	4	27.356	0	31.434	35.052	0	0	0	0	Group V
Anas.platyrhynchos.platyrhynchos|ENSAPLT00000004621	Anas.platyrhynchos.platyrhynchos	Chordata	Aves	Anseriformes	Anatidae	Anas	ENSAPLT00000004621	1	0	0	0	0	29.815	46.414	42.447	31.325	Group IV
Anas.platyrhynchos.platyrhynchos|ENSAPLT00000004854	Anas.platyrhynchos.platyrhynchos	Chordata	Aves	Anseriformes	Anatidae	Anas	ENSAPLT00000004854	1	0	0	0	0	31.944	42.773	39.895	0	Group IV
Anas.platyrhynchos.platyrhynchos|ENSAPLT00000005088	Anas.platyrhynchos.platyrhynchos	Chordata	Aves	Anseriformes	Anatidae	Anas	ENSAPLT00000005088	3	0	0	0	0	39.078	0	0	0	Group II
Anas.platyrhynchos.platyrhynchos|ENSAPLT00000005444	Anas.platyrhynchos.platyrhynchos	Chordata	Aves	Anseriformes	Anatidae	Anas	ENSAPLT00000005444	7	0	43.576	0	0	0	0	0	0	Group VI
Anas.platyrhynchos.platyrhynchos|ENSAPLT00000036975	Anas.platyrhynchos.platyrhynchos	Chordata	Aves	Anseriformes	Anatidae	Anas	ENSAPLT00000036975	2	55.782	0	0	0	0	0	0	0	Group I
Anas.platyrhynchos.platyrhynchos|ENSAPLT00000039973	Anas.platyrhynchos.platyrhynchos	Chordata	Aves	Anseriformes	Anatidae	Anas	ENSAPLT00000039973	4	0	0	0	60.674	0	0	0	0	Group V
Anas.platyrhynchos|ENSAPLT00020000072	Anas.platyrhynchos	Chordata	Aves	Anseriformes	Anatidae	Anas	ENSAPLT00020000072	1	0	0	0	0	30.037	45.418	42.337	0	Group IV
Anas.platyrhynchos|ENSAPLT00020000079	Anas.platyrhynchos	Chordata	Aves	Anseriformes	Anatidae	Anas	ENSAPLT00020000079	1	0	0	0	0	32.064	43.086	40.29	0	Group IV
Anas.platyrhynchos|ENSAPLT00020000110	Anas.platyrhynchos	Chordata	Aves	Anseriformes	Anatidae	Anas	ENSAPLT00020000110	3	0	0	0	0	39.372	0	0	0	Group II
Anas.platyrhynchos|ENSAPLT00020000137	Anas.platyrhynchos	Chordata	Aves	Anseriformes	Anatidae	Anas	ENSAPLT00020000137	7	0	0	43.212	0	0	0	0	0	Group VII
Anas.platyrhynchos|ENSAPLT00020000145	Anas.platyrhynchos	Chordata	Aves	Anseriformes	Anatidae	Anas	ENSAPLT00020000145	7	0	42.279	0	0	0	0	0	0	Group VI
Anas.platyrhynchos|ENSAPLT00020002724	Anas.platyrhynchos	Chordata	Aves	Anseriformes	Anatidae	Anas	ENSAPLT00020002724	2	56.897	0	0	0	0	0	0	0	Group I
Anas.platyrhynchos|ENSAPLT00020018131	Anas.platyrhynchos	Chordata	Aves	Anseriformes	Anatidae	Anas	ENSAPLT00020018131	4	0	0	0	64.845	0	0	0	0	Group V
Anas.zonorhyncha|ENSAZOT00000005199	Anas.zonorhyncha	Chordata	Aves	Anseriformes	Anatidae	Anas	ENSAZOT00000005199	6	0	0	0	60.071	0	0	0	0	Group V
Anas.zonorhyncha|ENSAZOT00000012812	Anas.zonorhyncha	Chordata	Aves	Anseriformes	Anatidae	Anas	ENSAZOT00000012812	2	54.06	0	0	0	0	0	0	0	Group I
Anas.zonorhyncha|ENSAZOT00000022265	Anas.zonorhyncha	Chordata	Aves	Anseriformes	Anatidae	Anas	ENSAZOT00000022265	1	0	0	0	0	31.944	42.308	39.895	31.438	Group IV
Anas.zonorhyncha|ENSAZOT00000022333	Anas.zonorhyncha	Chordata	Aves	Anseriformes	Anatidae	Anas	ENSAZOT00000022333	3	0	0	0	0	39.372	0	0	0	Group II
Anas.zonorhyncha|ENSAZOT00000022432	Anas.zonorhyncha	Chordata	Aves	Anseriformes	Anatidae	Anas	ENSAZOT00000022432	7	0	0	43.182	0	0	0	0	0	Group VII
Anas.zonorhyncha|ENSAZOT00000022487	Anas.zonorhyncha	Chordata	Aves	Anseriformes	Anatidae	Anas	ENSAZOT00000022487	7	0	43.75	0	0	0	0	0	0	Group VI
Anolis.carolinensis|ENSACAT00000007379	Anolis.carolinensis	Chordata	Lepidosauria	Squamata	Dactyloidae	Anolis	ENSACAT00000007379	7	0	39.442	0	0	0	0	0	0	Group VI
Anolis.carolinensis|ENSACAT00000007432	Anolis.carolinensis	Chordata	Lepidosauria	Squamata	Dactyloidae	Anolis	ENSACAT00000007432	3	0	0	0	0	34.239	0	0	0	Group II
Anolis.carolinensis|ENSACAT00000007456	Anolis.carolinensis	Chordata	Lepidosauria	Squamata	Dactyloidae	Anolis	ENSACAT00000007456	3	0	0	31.181	0	0	42.24	0	0	Group IV
Anolis.carolinensis|ENSACAT00000013549	Anolis.carolinensis	Chordata	Lepidosauria	Squamata	Dactyloidae	Anolis	ENSACAT00000013549	2	54.524	0	0	0	0	0	0	0	Group I
Anolis.carolinensis|ENSACAT00000043549	Anolis.carolinensis	Chordata	Lepidosauria	Squamata	Dactyloidae	Anolis	ENSACAT00000043549	4	0	30.078	0	0	0	0	0	0	Group V
Anolis.carolinensis|ENSACAT00000044932	Anolis.carolinensis	Chordata	Lepidosauria	Squamata	Dactyloidae	Anolis	ENSACAT00000044932	7	0	0	42.395	0	0	0	0	0	Group VII
Anolis.carolinensis|ENSACAT00000057278	Anolis.carolinensis	Chordata	Lepidosauria	Squamata	Dactyloidae	Anolis	ENSACAT00000057278	4	0	0	0	62.243	0	0	0	0	Group V
Anser.brachyrhynchus|ENSABRT00000013643	Anser.brachyrhynchus	Chordata	Aves	Anseriformes	Anatidae	Anser	ENSABRT00000013643	6	0	0	0	68.19	0	0	0	0	Group V
Anser.brachyrhynchus|ENSABRT00000015992	Anser.brachyrhynchus	Chordata	Aves	Anseriformes	Anatidae	Anser	ENSABRT00000015992	2	54.695	0	0	0	0	0	0	0	Group I
Anser.brachyrhynchus|ENSABRT00000028642	Anser.brachyrhynchus	Chordata	Aves	Anseriformes	Anatidae	Anser	ENSABRT00000028642	1	0	0	0	0	30	46.414	42.447	31.325	Group IV
Anser.brachyrhynchus|ENSABRT00000028667	Anser.brachyrhynchus	Chordata	Aves	Anseriformes	Anatidae	Anser	ENSABRT00000028667	3	0	0	0	0	39.89	0	0	0	Group II
Anser.brachyrhynchus|ENSABRT00000028678	Anser.brachyrhynchus	Chordata	Aves	Anseriformes	Anatidae	Anser	ENSABRT00000028678	7	0	0	43.47	0	0	0	0	0	Group VII
Anser.brachyrhynchus|ENSABRT00000028684	Anser.brachyrhynchus	Chordata	Aves	Anseriformes	Anatidae	Anser	ENSABRT00000028684	7	0	42.483	0	0	0	0	0	0	Group VI
Anser.cygnoides|ENSACDT00005008859	Anser.cygnoides	Chordata	Aves	Anseriformes	Anatidae	Anser	ENSACDT00005008859	1	0	0	0	0	30	46.414	42.83	30.924	Group IV
Anser.cygnoides|ENSACDT00005008881	Anser.cygnoides	Chordata	Aves	Anseriformes	Anatidae	Anser	ENSACDT00005008881	1	0	0	0	0	32.609	41.797	39.652	0	Group IV
Anser.cygnoides|ENSACDT00005008897	Anser.cygnoides	Chordata	Aves	Anseriformes	Anatidae	Anser	ENSACDT00005008897	3	0	0	0	0	39.89	0	0	0	Group II
Anser.cygnoides|ENSACDT00005008942	Anser.cygnoides	Chordata	Aves	Anseriformes	Anatidae	Anser	ENSACDT00005008942	7	0	43.75	36.321	0	0	0	0	0	Group VI
Anser.cygnoides|ENSACDT00005012012	Anser.cygnoides	Chordata	Aves	Anseriformes	Anatidae	Anser	ENSACDT00005012012	2	54.225	0	0	0	0	0	0	0	Group I
Anser.cygnoides|ENSACDT00005023540	Anser.cygnoides	Chordata	Aves	Anseriformes	Anatidae	Anser	ENSACDT00005023540	4	0	0	0	68.384	0	0	0	0	Group V
Antechinus.flavipes|XM_051964106.1	Antechinus.flavipes	Chordata	Mammalia	Dasyuromorphia	Dasyuridae	Antechinus	XM_051964106.1	2	67.064	0	0	0	0	0	0	0	Group I
Antechinus.flavipes|XM_051984328.1	Antechinus.flavipes	Chordata	Mammalia	Dasyuromorphia	Dasyuridae	Antechinus	XM_051984328.1	7	0	0	51.465	0	0	0	0	0	Group VII
Antechinus.flavipes|XM_051984329.1	Antechinus.flavipes	Chordata	Mammalia	Dasyuromorphia	Dasyuridae	Antechinus	XM_051984329.1	3	0	0	0	0	50.452	0	0	0	Group II
Antechinus.flavipes|XM_051984330.1	Antechinus.flavipes	Chordata	Mammalia	Dasyuromorphia	Dasyuridae	Antechinus	XM_051984330.1	1	0	0	0	0	0	39.59	52.952	0	Group IV
Antechinus.flavipes|XM_051984333.1	Antechinus.flavipes	Chordata	Mammalia	Dasyuromorphia	Dasyuridae	Antechinus	XM_051984333.1	3	0	0	0	0	0	51.906	0	0	Group IV
Antechinus.flavipes|XM_051984337.1	Antechinus.flavipes	Chordata	Mammalia	Dasyuromorphia	Dasyuridae	Antechinus	XM_051984337.1	5	0	0	0	0	0	0	0	51.323	Group III
Antechinus.flavipes|XM_051990553.1	Antechinus.flavipes	Chordata	Mammalia	Dasyuromorphia	Dasyuridae	Antechinus	XM_051990553.1	7	0	52.292	30.377	0	0	0	0	0	Group VI
Antechinus.flavipes|XM_051991641.1	Antechinus.flavipes	Chordata	Mammalia	Dasyuromorphia	Dasyuridae	Antechinus	XM_051991641.1	6	0	0	0	64.801	0	0	0	0	Group V
Antrostomus.carolinensis|XM_010177014.1	Antrostomus.carolinensis	Chordata	Aves	Caprimulgiformes	Caprimulgidae	Antrostomus	XM_010177014.1	2	61.086	0	0	0	0	0	0	0	Group I
Antrostomus.carolinensis|XM_010177353.1	Antrostomus.carolinensis	Chordata	Aves	Caprimulgiformes	Caprimulgidae	Antrostomus	XM_010177353.1	6	0	0	0	59.347	0	0	0	0	Group V
Antrostomus.carolinensis|XM_010178147.1	Antrostomus.carolinensis	Chordata	Aves	Caprimulgiformes	Caprimulgidae	Antrostomus	XM_010178147.1	7	0	0	43.764	0	0	0	0	0	Group VII
Antrostomus.carolinensis|XM_029086460.1	Antrostomus.carolinensis	Chordata	Aves	Caprimulgiformes	Caprimulgidae	Antrostomus	XM_029086460.1	1	0	0	0	0	32.075	43.762	40.437	0	Group IV
Antrostomus.carolinensis|XM_029087508.1	Antrostomus.carolinensis	Chordata	Aves	Caprimulgiformes	Caprimulgidae	Antrostomus	XM_029087508.1	7	0	42.609	0	0	0	0	0	0	Group VI
Aotus.nancymaae|ENSANAT00000006699	Aotus.nancymaae	Chordata	Mammalia	Primates	Aotidae	Aotus	ENSANAT00000006699	7	0	0	88.281	0	0	0	0	0	Group VII
Aotus.nancymaae|ENSANAT00000032432	Aotus.nancymaae	Chordata	Mammalia	Primates	Aotidae	Aotus	ENSANAT00000032432	1	0	0	0	0	29.946	92.794	40.909	0	Group IV
Aotus.nancymaae|ENSANAT00000035478	Aotus.nancymaae	Chordata	Mammalia	Primates	Aotidae	Aotus	ENSANAT00000035478	5	0	0	0	0	0	0	0	91.94	Group III
Aotus.nancymaae|ENSANAT00000038586	Aotus.nancymaae	Chordata	Mammalia	Primates	Aotidae	Aotus	ENSANAT00000038586	2	88.604	0	0	0	0	0	0	0	Group I
Aotus.nancymaae|ENSANAT00000045001	Aotus.nancymaae	Chordata	Mammalia	Primates	Aotidae	Aotus	ENSANAT00000045001	3	0	0	0	0	87.433	0	0	0	Group II
Aotus.nancymaae|ENSANAT00000045941	Aotus.nancymaae	Chordata	Mammalia	Primates	Aotidae	Aotus	ENSANAT00000045941	7	0	89.649	0	0	0	0	0	0	Group VI
Aotus.nancymaae|ENSANAT00000048803	Aotus.nancymaae	Chordata	Mammalia	Primates	Aotidae	Aotus	ENSANAT00000048803	1	0	0	0	0	0	41.623	88.656	0	Group IV
Aotus.nancymaae|ENSANAT00000054498	Aotus.nancymaae	Chordata	Mammalia	Primates	Aotidae	Aotus	ENSANAT00000054498	6	0	0	0	83.598	0	0	0	0	Group V
Apaloderma.vittatum|XM_009870308.1	Apaloderma.vittatum	Chordata	Aves	Trogoniformes	Trogonidae	Apaloderma	XM_009870308.1	6	0	0	0	61.742	0	0	0	0	Group V
Apaloderma.vittatum|XM_009871681.1	Apaloderma.vittatum	Chordata	Aves	Trogoniformes	Trogonidae	Apaloderma	XM_009871681.1	1	0	0	0	0	30.741	40.585	38.909	31.105	Group IV
Apaloderma.vittatum|XM_009873318.1	Apaloderma.vittatum	Chordata	Aves	Trogoniformes	Trogonidae	Apaloderma	XM_009873318.1	7	0	42.466	0	0	0	0	0	0	Group VI
Apaloderma.vittatum|XM_009873319.1	Apaloderma.vittatum	Chordata	Aves	Trogoniformes	Trogonidae	Apaloderma	XM_009873319.1	7	0	0	43.321	0	0	0	0	0	Group VII
Apaloderma.vittatum|XM_009873496.1	Apaloderma.vittatum	Chordata	Aves	Trogoniformes	Trogonidae	Apaloderma	XM_009873496.1	1	0	0	0	0	30.347	45.438	40.934	27.731	Group IV
Apodemus.sylvaticus|XM_052158748.1	Apodemus.sylvaticus	Chordata	Mammalia	Rodentia	Muridae	Apodemus	XM_052158748.1	6	0	0	0	76.19	0	0	0	0	Group V
Apodemus.sylvaticus|XM_052170310.1	Apodemus.sylvaticus	Chordata	Mammalia	Rodentia	Muridae	Apodemus	XM_052170310.1	4	0	30.632	0	0	0	0	0	0	Group V
Apodemus.sylvaticus|XM_052192571.1	Apodemus.sylvaticus	Chordata	Mammalia	Rodentia	Muridae	Apodemus	XM_052192571.1	1	0	0	0	0	0	40.816	66.425	0	Group IV
Apodemus.sylvaticus|XM_052193159.1	Apodemus.sylvaticus	Chordata	Mammalia	Rodentia	Muridae	Apodemus	XM_052193159.1	3	0	0	0	0	65.357	0	0	0	Group II
Apodemus.sylvaticus|XM_052193167.1	Apodemus.sylvaticus	Chordata	Mammalia	Rodentia	Muridae	Apodemus	XM_052193167.1	7	0	0	64.815	0	0	0	0	0	Group VII
Apodemus.sylvaticus|XM_052193169.1	Apodemus.sylvaticus	Chordata	Mammalia	Rodentia	Muridae	Apodemus	XM_052193169.1	7	0	65.058	0	0	0	0	0	0	Group VI
Apodemus.sylvaticus|XM_052193246.1	Apodemus.sylvaticus	Chordata	Mammalia	Rodentia	Muridae	Apodemus	XM_052193246.1	1	0	0	0	0	0	66.202	0	0	Group IV
Apodemus.sylvaticus|XM_052195926.1	Apodemus.sylvaticus	Chordata	Mammalia	Rodentia	Muridae	Apodemus	XM_052195926.1	2	82.927	0	0	0	0	0	0	0	Group I
Aptenodytes.forsteri|XM_009276120.1	Aptenodytes.forsteri	Chordata	Aves	Sphenisciformes	Spheniscidae	Aptenodytes	XM_009276120.1	7	0	0	42.402	0	0	0	0	0	Group VII
Aptenodytes.forsteri|XM_009276121.1	Aptenodytes.forsteri	Chordata	Aves	Sphenisciformes	Spheniscidae	Aptenodytes	XM_009276121.1	1	0	0	0	0	30.476	45.259	39.602	28.529	Group IV
Aptenodytes.forsteri|XM_009276165.1	Aptenodytes.forsteri	Chordata	Aves	Sphenisciformes	Spheniscidae	Aptenodytes	XM_009276165.1	3	0	0	0	0	38.278	0	0	0	Group II
Aptenodytes.forsteri|XM_009282355.1	Aptenodytes.forsteri	Chordata	Aves	Sphenisciformes	Spheniscidae	Aptenodytes	XM_009282355.1	6	0	0	0	58.688	0	0	0	0	Group V
Aptenodytes.forsteri|XM_009288165.1	Aptenodytes.forsteri	Chordata	Aves	Sphenisciformes	Spheniscidae	Aptenodytes	XM_009288165.1	2	55.083	0	0	0	0	0	0	0	Group I
Aptenodytes.forsteri|XM_019471216.1	Aptenodytes.forsteri	Chordata	Aves	Sphenisciformes	Spheniscidae	Aptenodytes	XM_019471216.1	1	0	0	0	0	30.926	43.513	39.539	32.132	Group IV
Aptenodytes.forsteri|XM_019471223.1	Aptenodytes.forsteri	Chordata	Aves	Sphenisciformes	Spheniscidae	Aptenodytes	XM_019471223.1	7	0	43.554	0	0	0	0	0	0	Group VI
Apteryx.haastii|ENSAHAT00000018013	Apteryx.haastii	Chordata	Aves	Apterygiformes	Apterygidae	Apteryx	ENSAHAT00000018013	2	50.39	0	0	0	0	0	0	0	Group I
Apteryx.haastii|ENSAHAT00000018866	Apteryx.haastii	Chordata	Aves	Apterygiformes	Apterygidae	Apteryx	ENSAHAT00000018866	7	0	43.304	36.018	0	0	0	0	0	Group VI
Apteryx.haastii|ENSAHAT00000018900	Apteryx.haastii	Chordata	Aves	Apterygiformes	Apterygidae	Apteryx	ENSAHAT00000018900	3	0	0	0	0	40.414	0	0	0	Group II
Apteryx.haastii|ENSAHAT00000018904	Apteryx.haastii	Chordata	Aves	Apterygiformes	Apterygidae	Apteryx	ENSAHAT00000018904	1	0	0	0	0	31.081	44.942	41.281	33.67	Group IV
Apteryx.haastii|ENSAHAT00000018908	Apteryx.haastii	Chordata	Aves	Apterygiformes	Apterygidae	Apteryx	ENSAHAT00000018908	1	0	0	0	0	0	44.751	41.524	27.635	Group IV
Apteryx.owenii|ENSAOWT00000000187	Apteryx.owenii	Chordata	Aves	Apterygiformes	Apterygidae	Apteryx	ENSAOWT00000000187	4	0	0	0	70.128	0	0	0	0	Group V
Apteryx.owenii|ENSAOWT00000012750	Apteryx.owenii	Chordata	Aves	Apterygiformes	Apterygidae	Apteryx	ENSAOWT00000012750	7	0	0	42.518	0	0	0	0	0	Group VII
Apteryx.owenii|ENSAOWT00000012760	Apteryx.owenii	Chordata	Aves	Apterygiformes	Apterygidae	Apteryx	ENSAOWT00000012760	7	0	42.804	0	0	0	0	0	0	Group VI
Apteryx.owenii|ENSAOWT00000014490	Apteryx.owenii	Chordata	Aves	Apterygiformes	Apterygidae	Apteryx	ENSAOWT00000014490	1	0	0	0	0	0	44.567	40.952	27.635	Group IV
Apteryx.owenii|ENSAOWT00000014766	Apteryx.owenii	Chordata	Aves	Apterygiformes	Apterygidae	Apteryx	ENSAOWT00000014766	2	50.13	0	0	0	0	0	0	0	Group I
Apteryx.rowi|ENSARWT00000005369	Apteryx.rowi	Chordata	Aves	Apterygiformes	Apterygidae	Apteryx	ENSARWT00000005369	7	0	43.478	36.242	0	0	0	0	0	Group VI
Apteryx.rowi|ENSARWT00000005379	Apteryx.rowi	Chordata	Aves	Apterygiformes	Apterygidae	Apteryx	ENSARWT00000005379	3	0	0	0	0	39.35	0	0	0	Group II
Apteryx.rowi|ENSARWT00000005398	Apteryx.rowi	Chordata	Aves	Apterygiformes	Apterygidae	Apteryx	ENSARWT00000005398	1	0	0	0	0	31.081	44.942	41.459	33.67	Group IV
Apteryx.rowi|ENSARWT00000005407	Apteryx.rowi	Chordata	Aves	Apterygiformes	Apterygidae	Apteryx	ENSARWT00000005407	1	0	0	0	0	29.368	44.746	40.935	32.129	Group IV
Apteryx.rowi|ENSARWT00000012214	Apteryx.rowi	Chordata	Aves	Apterygiformes	Apterygidae	Apteryx	ENSARWT00000012214	6	0	0	0	68.728	0	0	0	0	Group V
Apteryx.rowi|ENSARWT00000021862	Apteryx.rowi	Chordata	Aves	Apterygiformes	Apterygidae	Apteryx	ENSARWT00000021862	2	51.047	0	0	0	0	0	0	0	Group I
Aquila.chrysaetos.chrysaetos|ENSACCT00020001351	Aquila.chrysaetos.chrysaetos	Chordata	Aves	Accipitriformes	Accipitridae	Aquila	ENSACCT00020001351	6	0	0	0	57.624	0	0	0	0	Group V
Aquila.chrysaetos.chrysaetos|ENSACCT00020019444	Aquila.chrysaetos.chrysaetos	Chordata	Aves	Accipitriformes	Accipitridae	Aquila	ENSACCT00020019444	7	0	42.857	34.954	0	0	0	0	0	Group VI
Aquila.chrysaetos.chrysaetos|ENSACCT00020019552	Aquila.chrysaetos.chrysaetos	Chordata	Aves	Accipitriformes	Accipitridae	Aquila	ENSACCT00020019552	3	0	0	0	0	40.381	0	0	0	Group II
Aquila.chrysaetos.chrysaetos|ENSACCT00020019795	Aquila.chrysaetos.chrysaetos	Chordata	Aves	Accipitriformes	Accipitridae	Aquila	ENSACCT00020019795	1	0	0	0	0	30.608	47.61	42.453	33.735	Group IV
Aquila.chrysaetos.chrysaetos|ENSACCT00020022198	Aquila.chrysaetos.chrysaetos	Chordata	Aves	Accipitriformes	Accipitridae	Aquila	ENSACCT00020022198	2	54.588	0	0	0	0	0	0	0	Group I
Artibeus.jamaicensis|XM_037131759.2	Artibeus.jamaicensis	Chordata	Mammalia	Chiroptera	Phyllostomidae	Artibeus	XM_037131759.2	6	0	0	0	75.661	0	0	0	0	Group V
Artibeus.jamaicensis|XM_037143394.2	Artibeus.jamaicensis	Chordata	Mammalia	Chiroptera	Phyllostomidae	Artibeus	XM_037143394.2	7	0	72.193	0	0	0	0	0	0	Group VI
Artibeus.jamaicensis|XM_037143402.2	Artibeus.jamaicensis	Chordata	Mammalia	Chiroptera	Phyllostomidae	Artibeus	XM_037143402.2	3	0	0	0	0	70.683	0	0	0	Group II
Artibeus.jamaicensis|XM_037143403.2	Artibeus.jamaicensis	Chordata	Mammalia	Chiroptera	Phyllostomidae	Artibeus	XM_037143403.2	1	0	0	0	0	0	0	70.147	0	Group IV
Artibeus.jamaicensis|XM_037148861.2	Artibeus.jamaicensis	Chordata	Mammalia	Chiroptera	Phyllostomidae	Artibeus	XM_037148861.2	5	0	0	0	0	0	0	0	73.048	Group III
Artibeus.jamaicensis|XM_053658321.1	Artibeus.jamaicensis	Chordata	Mammalia	Chiroptera	Phyllostomidae	Artibeus	XM_053658321.1	2	84.672	0	0	0	0	0	0	0	Group I
Artibeus.jamaicensis|XM_053664652.1	Artibeus.jamaicensis	Chordata	Mammalia	Chiroptera	Phyllostomidae	Artibeus	XM_053664652.1	1	0	0	0	0	0	78.746	39.576	0	Group IV
Artibeus.jamaicensis|XM_053664677.1	Artibeus.jamaicensis	Chordata	Mammalia	Chiroptera	Phyllostomidae	Artibeus	XM_053664677.1	7	0	0	74.495	0	0	0	0	0	Group VII
Arvicanthis.niloticus|XM_034486219.1	Arvicanthis.niloticus	Chordata	Mammalia	Rodentia	Muridae	Arvicanthis	XM_034486219.1	4	0	30.83	0	0	0	0	0	0	Group V
Arvicanthis.niloticus|XM_034511159.1	Arvicanthis.niloticus	Chordata	Mammalia	Rodentia	Muridae	Arvicanthis	XM_034511159.1	2	82.683	0	0	0	0	0	0	0	Group I
Arvicanthis.niloticus|XM_034515557.1	Arvicanthis.niloticus	Chordata	Mammalia	Rodentia	Muridae	Arvicanthis	XM_034515557.1	6	0	0	0	74.78	0	0	0	0	Group V
Arvicanthis.niloticus|XM_034521133.1	Arvicanthis.niloticus	Chordata	Mammalia	Rodentia	Muridae	Arvicanthis	XM_034521133.1	3	0	0	0	0	65.884	0	0	0	Group II
Arvicanthis.niloticus|XM_034521539.1	Arvicanthis.niloticus	Chordata	Mammalia	Rodentia	Muridae	Arvicanthis	XM_034521539.1	1	0	0	0	0	0	39.551	66.378	0	Group IV
Arvicanthis.niloticus|XM_034521715.1	Arvicanthis.niloticus	Chordata	Mammalia	Rodentia	Muridae	Arvicanthis	XM_034521715.1	5	0	0	0	0	0	0	0	59.223	Group III
Arvicanthis.niloticus|XM_034521803.1	Arvicanthis.niloticus	Chordata	Mammalia	Rodentia	Muridae	Arvicanthis	XM_034521803.1	7	0	0	65.37	0	0	0	0	0	Group VII
Arvicanthis.niloticus|XM_034521872.1	Arvicanthis.niloticus	Chordata	Mammalia	Rodentia	Muridae	Arvicanthis	XM_034521872.1	1	0	0	0	0	0	67.016	39.895	0	Group IV
Arvicanthis.niloticus|XM_034521897.1	Arvicanthis.niloticus	Chordata	Mammalia	Rodentia	Muridae	Arvicanthis	XM_034521897.1	7	0	67.069	0	0	0	0	0	0	Group VI
Arvicola.amphibius|XM_038315799.1	Arvicola.amphibius	Chordata	Mammalia	Rodentia	Cricetidae	Arvicola	XM_038315799.1	4	0	30.83	32.342	0	0	0	0	0	Group V
Arvicola.amphibius|XM_038324385.2	Arvicola.amphibius	Chordata	Mammalia	Rodentia	Cricetidae	Arvicola	XM_038324385.2	2	82.439	0	0	0	0	0	0	0	Group I
Arvicola.amphibius|XM_038341292.1	Arvicola.amphibius	Chordata	Mammalia	Rodentia	Cricetidae	Arvicola	XM_038341292.1	1	0	0	0	0	0	68.412	40	0	Group IV
Arvicola.amphibius|XM_038342891.1	Arvicola.amphibius	Chordata	Mammalia	Rodentia	Cricetidae	Arvicola	XM_038342891.1	7	0	0	65.926	0	0	0	0	0	Group VII
Arvicola.amphibius|XM_038343185.1	Arvicola.amphibius	Chordata	Mammalia	Rodentia	Cricetidae	Arvicola	XM_038343185.1	7	0	62.692	0	0	0	0	0	0	Group VI
Arvicola.amphibius|XM_038343828.1	Arvicola.amphibius	Chordata	Mammalia	Rodentia	Cricetidae	Arvicola	XM_038343828.1	1	0	0	0	0	0	0	67.914	0	Group IV
Arvicola.amphibius|XM_038343986.1	Arvicola.amphibius	Chordata	Mammalia	Rodentia	Cricetidae	Arvicola	XM_038343986.1	5	0	0	0	0	0	0	0	58.881	Group III
Arvicola.amphibius|XM_038345664.1	Arvicola.amphibius	Chordata	Mammalia	Rodentia	Cricetidae	Arvicola	XM_038345664.1	6	0	0	0	75.929	0	0	0	0	Group V
Astatotilapia.calliptera|ENSACLT00000016727	Astatotilapia.calliptera	Chordata	Actinopteri	Cichliformes	Cichlidae	Astatotilapia	ENSACLT00000016727	5	47.7	0	0	0	0	0	0	0	Group I
Astatotilapia.calliptera|ENSACLT00000017942	Astatotilapia.calliptera	Chordata	Actinopteri	Cichliformes	Cichlidae	Astatotilapia	ENSACLT00000017942	4	0	0	0	40.608	0	0	0	0	Group V
Astatotilapia.calliptera|ENSACLT00000042121	Astatotilapia.calliptera	Chordata	Actinopteri	Cichliformes	Cichlidae	Astatotilapia	ENSACLT00000042121	4	25.948	0	30.916	0	0	0	0	0	Group V
Astyanax.mexicanus|ENSAMXT00000011834	Astyanax.mexicanus	Chordata	Actinopteri	Characiformes	Characidae	Astyanax	ENSAMXT00000011834	7	0	0	0	41.011	0	0	0	0	Group V
Astyanax.mexicanus|ENSAMXT00000051687	Astyanax.mexicanus	Chordata	Actinopteri	Characiformes	Characidae	Astyanax	ENSAMXT00000051687	2	47.7	0	0	0	0	0	0	0	Group I
Athene.cunicularia|ENSACUT00000002595	Athene.cunicularia	Chordata	Aves	Strigiformes	Strigidae	Athene	ENSACUT00000002595	7	0	40.993	0	0	0	0	0	0	Group VI
Athene.cunicularia|ENSACUT00000002604	Athene.cunicularia	Chordata	Aves	Strigiformes	Strigidae	Athene	ENSACUT00000002604	7	0	0	42.424	0	0	0	0	0	Group VII
Athene.cunicularia|ENSACUT00000002674	Athene.cunicularia	Chordata	Aves	Strigiformes	Strigidae	Athene	ENSACUT00000002674	3	0	0	0	0	37.236	0	0	30.631	Group II
Athene.cunicularia|ENSACUT00000002694	Athene.cunicularia	Chordata	Aves	Strigiformes	Strigidae	Athene	ENSACUT00000002694	1	0	0	0	0	30.556	43.907	40.317	32.129	Group IV
Athene.cunicularia|ENSACUT00000006208	Athene.cunicularia	Chordata	Aves	Strigiformes	Strigidae	Athene	ENSACUT00000006208	2	54.204	0	0	0	0	0	0	0	Group I
Athene.cunicularia|ENSACUT00000018512	Athene.cunicularia	Chordata	Aves	Strigiformes	Strigidae	Athene	ENSACUT00000018512	6	0	0	0	59.253	0	0	0	0	Group V
Balaenoptera.musculus|ENSBMST00010014415	Balaenoptera.musculus	Chordata	Mammalia	Artiodactyla	Balaenopteridae	Balaenoptera	ENSBMST00010014415	2	87.561	0	0	0	0	0	0	0	Group I
Balaenoptera.musculus|ENSBMST00010020115	Balaenoptera.musculus	Chordata	Mammalia	Artiodactyla	Balaenopteridae	Balaenoptera	ENSBMST00010020115	1	0	0	0	0	0	0	61.372	0	Group IV
Balaenoptera.musculus|ENSBMST00010020136	Balaenoptera.musculus	Chordata	Mammalia	Artiodactyla	Balaenopteridae	Balaenoptera	ENSBMST00010020136	3	0	0	0	0	0	73.754	0	0	Group IV
Balaenoptera.musculus|ENSBMST00010020201	Balaenoptera.musculus	Chordata	Mammalia	Artiodactyla	Balaenopteridae	Balaenoptera	ENSBMST00010020201	5	0	0	0	0	0	0	0	73.402	Group III
Balaenoptera.musculus|ENSBMST00010024818	Balaenoptera.musculus	Chordata	Mammalia	Artiodactyla	Balaenopteridae	Balaenoptera	ENSBMST00010024818	4	0	30.237	31.784	0	0	0	0	0	Group V
Balaenoptera.musculus|ENSBMST00010033994	Balaenoptera.musculus	Chordata	Mammalia	Artiodactyla	Balaenopteridae	Balaenoptera	ENSBMST00010033994	7	0	76.717	29.014	0	0	0	0	0	Group VI
Balaenoptera.musculus|ENSBMST00010034004	Balaenoptera.musculus	Chordata	Mammalia	Artiodactyla	Balaenopteridae	Balaenoptera	ENSBMST00010034004	7	0	0	76.296	0	0	0	0	0	Group VII
Balaenoptera.musculus|ENSBMST00010034014	Balaenoptera.musculus	Chordata	Mammalia	Artiodactyla	Balaenopteridae	Balaenoptera	ENSBMST00010034014	3	0	0	0	0	69.784	0	0	0	Group II
Balearica.regulorum|XM_010301597.1	Balearica.regulorum	Chordata	Aves	Gruiformes	Gruidae	Balearica	XM_010301597.1	2	42.476	0	0	0	0	0	0	0	Group I
Balearica.regulorum|XM_010303364.1	Balearica.regulorum	Chordata	Aves	Gruiformes	Gruidae	Balearica	XM_010303364.1	7	0	0	42.537	0	0	0	0	0	Group VII
Balearica.regulorum|XM_010303796.1	Balearica.regulorum	Chordata	Aves	Gruiformes	Gruidae	Balearica	XM_010303796.1	1	0	0	0	0	31.25	43.738	40.556	31.343	Group IV
Balearica.regulorum|XM_010311343.1	Balearica.regulorum	Chordata	Aves	Gruiformes	Gruidae	Balearica	XM_010311343.1	6	0	0	0	69.811	0	0	0	0	Group V
Balearica.regulorum|XM_010312027.1	Balearica.regulorum	Chordata	Aves	Gruiformes	Gruidae	Balearica	XM_010312027.1	7	0	43.206	0	0	0	0	0	0	Group VI
Balearica.regulorum|XM_010313158.1	Balearica.regulorum	Chordata	Aves	Gruiformes	Gruidae	Balearica	XM_010313158.1	1	0	0	0	0	29.76	44.505	39.254	32.129	Group IV
Betta.splendens|ENSBSLT00000002815	Betta.splendens	Chordata	Actinopteri	Anabantiformes	Osphronemidae	Betta	ENSBSLT00000002815	5	46.489	0	0	0	0	0	0	0	Group I
Betta.splendens|ENSBSLT00000023094	Betta.splendens	Chordata	Actinopteri	Anabantiformes	Osphronemidae	Betta	ENSBSLT00000023094	4	0	0	0	36.051	0	0	0	0	Group V
Bison.bison.bison|ENSBBBT00000023943	Bison.bison.bison	Chordata	Mammalia	Artiodactyla	Bovidae	Bison	ENSBBBT00000023943	7	0	73.852	31.991	0	0	0	0	0	Group VI
Bison.bison.bison|ENSBBBT00000024058	Bison.bison.bison	Chordata	Mammalia	Artiodactyla	Bovidae	Bison	ENSBBBT00000024058	7	0	0	75.416	0	0	0	0	0	Group VII
Bison.bison.bison|ENSBBBT00000024076	Bison.bison.bison	Chordata	Mammalia	Artiodactyla	Bovidae	Bison	ENSBBBT00000024076	3	0	0	0	0	66.966	0	0	0	Group II
Bison.bison.bison|ENSBBBT00000024095	Bison.bison.bison	Chordata	Mammalia	Artiodactyla	Bovidae	Bison	ENSBBBT00000024095	1	0	0	0	0	0	0	67.601	0	Group IV
Bison.bison.bison|ENSBBBT00000024217	Bison.bison.bison	Chordata	Mammalia	Artiodactyla	Bovidae	Bison	ENSBBBT00000024217	2	89.338	0	0	0	0	0	0	0	Group I
Bison.bison.bison|ENSBBBT00000031919	Bison.bison.bison	Chordata	Mammalia	Artiodactyla	Bovidae	Bison	ENSBBBT00000031919	1	0	0	0	0	0	71.553	41.667	0	Group IV
Bison.bison.bison|ENSBBBT00000031947	Bison.bison.bison	Chordata	Mammalia	Artiodactyla	Bovidae	Bison	ENSBBBT00000031947	5	0	0	0	0	0	0	0	70.455	Group III
Bison.bison|XM_010829657.1	Bison.bison	Chordata	Mammalia	Artiodactyla	Bovidae	Bison	XM_010829657.1	5	0	0	0	0	0	0	0	70.529	Group III
Bison.bison|XM_010829669.1	Bison.bison	Chordata	Mammalia	Artiodactyla	Bovidae	Bison	XM_010829669.1	1	0	0	0	0	0	71.553	41.667	0	Group IV
Bison.bison|XM_010829671.1	Bison.bison	Chordata	Mammalia	Artiodactyla	Bovidae	Bison	XM_010829671.1	1	0	0	0	0	0	40	68.393	0	Group IV
Bison.bison|XM_010829676.1	Bison.bison	Chordata	Mammalia	Artiodactyla	Bovidae	Bison	XM_010829676.1	3	0	0	0	0	66.847	0	0	0	Group II
Bison.bison|XM_010829680.1	Bison.bison	Chordata	Mammalia	Artiodactyla	Bovidae	Bison	XM_010829680.1	7	0	0	75.277	0	0	0	0	0	Group VII
Bison.bison|XM_010829683.1	Bison.bison	Chordata	Mammalia	Artiodactyla	Bovidae	Bison	XM_010829683.1	7	0	73.244	0	0	0	0	0	0	Group VI
Bison.bison|XM_010850699.1	Bison.bison	Chordata	Mammalia	Artiodactyla	Bovidae	Bison	XM_010850699.1	6	0	0	0	76.896	0	0	0	0	Group V
Bison.bison|XM_010861152.1	Bison.bison	Chordata	Mammalia	Artiodactyla	Bovidae	Bison	XM_010861152.1	2	89.338	0	0	0	0	0	0	0	Group I
Bos.indicus|XM_019956440.1	Bos.indicus	Chordata	Mammalia	Artiodactyla	Bovidae	Bos	XM_019956440.1	4	0	30.435	0	0	0	0	0	0	Group V
Bos.indicus|XM_019958152.1	Bos.indicus	Chordata	Mammalia	Artiodactyla	Bovidae	Bos	XM_019958152.1	6	0	0	0	76.72	0	0	0	0	Group V
Bos.indicus|XM_019969438.1	Bos.indicus	Chordata	Mammalia	Artiodactyla	Bovidae	Bos	XM_019969438.1	1	0	0	0	0	0	71.92	42.447	0	Group IV
Bos.indicus|XM_019969611.1	Bos.indicus	Chordata	Mammalia	Artiodactyla	Bovidae	Bos	XM_019969611.1	1	0	0	0	0	0	0	69.057	0	Group IV
Bos.indicus|XM_019969823.1	Bos.indicus	Chordata	Mammalia	Artiodactyla	Bovidae	Bos	XM_019969823.1	5	0	0	0	0	0	0	0	70.529	Group III
Bos.indicus|XM_019969830.1	Bos.indicus	Chordata	Mammalia	Artiodactyla	Bovidae	Bos	XM_019969830.1	3	0	0	0	0	66.726	0	0	0	Group II
Bos.indicus|XM_019969834.1	Bos.indicus	Chordata	Mammalia	Artiodactyla	Bovidae	Bos	XM_019969834.1	7	0	0	74.908	0	0	0	0	0	Group VII
Bos.indicus|XM_019969838.1	Bos.indicus	Chordata	Mammalia	Artiodactyla	Bovidae	Bos	XM_019969838.1	7	0	73.411	0	0	0	0	0	0	Group VI
Bos.mutus|ENSBMUT00000004000	Bos.mutus	Chordata	Mammalia	Artiodactyla	Bovidae	Bos	ENSBMUT00000004000	1	0	0	0	0	0	0	61.296	0	Group IV
Bos.mutus|ENSBMUT00000004092	Bos.mutus	Chordata	Mammalia	Artiodactyla	Bovidae	Bos	ENSBMUT00000004092	3	0	0	0	0	66.786	0	0	0	Group II
Bos.mutus|ENSBMUT00000004180	Bos.mutus	Chordata	Mammalia	Artiodactyla	Bovidae	Bos	ENSBMUT00000004180	7	0	0	72.143	0	0	0	0	0	Group VII
Bos.mutus|ENSBMUT00000004259	Bos.mutus	Chordata	Mammalia	Artiodactyla	Bovidae	Bos	ENSBMUT00000004259	7	0	73.601	32.767	0	0	0	0	0	Group VI
Bos.mutus|ENSBMUT00000009278	Bos.mutus	Chordata	Mammalia	Artiodactyla	Bovidae	Bos	ENSBMUT00000009278	2	84.146	0	0	0	0	0	0	0	Group I
Bos.mutus|ENSBMUT00000011360	Bos.mutus	Chordata	Mammalia	Artiodactyla	Bovidae	Bos	ENSBMUT00000011360	5	0	0	0	0	0	0	0	70.529	Group III
Bos.mutus|ENSBMUT00000011446	Bos.mutus	Chordata	Mammalia	Artiodactyla	Bovidae	Bos	ENSBMUT00000011446	1	0	0	0	0	0	72.251	41.489	0	Group IV
Bos.mutus|ENSBMUT00000022074	Bos.mutus	Chordata	Mammalia	Artiodactyla	Bovidae	Bos	ENSBMUT00000022074	6	0	0	0	76.72	0	0	0	0	Group V
Bos.mutus|ENSBMUT00000030787	Bos.mutus	Chordata	Mammalia	Artiodactyla	Bovidae	Bos	ENSBMUT00000030787	4	0	30.435	0	0	0	0	0	0	Group V
Bos.taurus|ENSBTAT00000001371	Bos.taurus	Chordata	Mammalia	Artiodactyla	Bovidae	Bos	ENSBTAT00000001371	7	0	0	74.908	0	0	0	0	0	Group VII
Bos.taurus|ENSBTAT00000006938	Bos.taurus	Chordata	Mammalia	Artiodactyla	Bovidae	Bos	ENSBTAT00000006938	1	0	0	0	0	0	72.251	41.489	0	Group IV
Bos.taurus|ENSBTAT00000007489	Bos.taurus	Chordata	Mammalia	Artiodactyla	Bovidae	Bos	ENSBTAT00000007489	1	0	0	0	0	0	0	68.036	0	Group IV
Bos.taurus|ENSBTAT00000008322	Bos.taurus	Chordata	Mammalia	Artiodactyla	Bovidae	Bos	ENSBTAT00000008322	5	0	0	0	0	0	0	0	70.529	Group III
Bos.taurus|ENSBTAT00000014806	Bos.taurus	Chordata	Mammalia	Artiodactyla	Bovidae	Bos	ENSBTAT00000014806	2	83.902	0	0	0	0	0	0	0	Group I
Bos.taurus|ENSBTAT00000024715	Bos.taurus	Chordata	Mammalia	Artiodactyla	Bovidae	Bos	ENSBTAT00000024715	3	0	0	0	0	67.207	0	0	0	Group II
Bos.taurus|ENSBTAT00000047919	Bos.taurus	Chordata	Mammalia	Artiodactyla	Bovidae	Bos	ENSBTAT00000047919	7	0	73.356	32.282	0	0	0	0	0	Group VI
Bubalus.bubalis|XM_006046925.3	Bubalus.bubalis	Chordata	Mammalia	Artiodactyla	Bovidae	Bubalus	XM_006046925.3	2	83.415	0	0	0	0	0	0	0	Group I
Bubalus.bubalis|XM_006054061.3	Bubalus.bubalis	Chordata	Mammalia	Artiodactyla	Bovidae	Bubalus	XM_006054061.3	5	0	0	0	0	0	0	0	70.455	Group III
Bubalus.bubalis|XM_006060658.4	Bubalus.bubalis	Chordata	Mammalia	Artiodactyla	Bovidae	Bubalus	XM_006060658.4	7	0	0	75.277	0	0	0	0	0	Group VII
Bubalus.bubalis|XM_025260767.3	Bubalus.bubalis	Chordata	Mammalia	Artiodactyla	Bovidae	Bubalus	XM_025260767.3	1	0	0	0	0	0	0	69.286	0	Group IV
Bubalus.bubalis|XM_025260771.3	Bubalus.bubalis	Chordata	Mammalia	Artiodactyla	Bovidae	Bubalus	XM_025260771.3	3	0	0	0	0	68.649	0	0	0	Group II
Bubalus.bubalis|XM_025260774.3	Bubalus.bubalis	Chordata	Mammalia	Artiodactyla	Bovidae	Bubalus	XM_025260774.3	7	0	74.266	0	0	0	0	0	0	Group VI
Bubalus.bubalis|XM_025277392.3	Bubalus.bubalis	Chordata	Mammalia	Artiodactyla	Bovidae	Bubalus	XM_025277392.3	4	0	30.435	0	0	0	0	0	0	Group V
Bubalus.bubalis|XM_025286509.3	Bubalus.bubalis	Chordata	Mammalia	Artiodactyla	Bovidae	Bubalus	XM_025286509.3	6	0	0	0	76.72	0	0	0	0	Group V
Bubalus.bubalis|XM_044925713.2	Bubalus.bubalis	Chordata	Mammalia	Artiodactyla	Bovidae	Bubalus	XM_044925713.2	1	0	0	0	0	0	72.077	41.312	0	Group IV
Bubalus.carabanensis|XM_055539505.1	Bubalus.carabanensis	Chordata	Mammalia	Artiodactyla	Bovidae	Bubalus	XM_055539505.1	5	0	0	0	0	0	0	0	70.529	Group III
Bubalus.carabanensis|XM_055539509.1	Bubalus.carabanensis	Chordata	Mammalia	Artiodactyla	Bovidae	Bubalus	XM_055539509.1	1	0	0	0	0	0	0	69.286	0	Group IV
Bubalus.carabanensis|XM_055539512.1	Bubalus.carabanensis	Chordata	Mammalia	Artiodactyla	Bovidae	Bubalus	XM_055539512.1	1	0	0	0	0	0	72.077	41.312	0	Group IV
Bubalus.carabanensis|XM_055539519.1	Bubalus.carabanensis	Chordata	Mammalia	Artiodactyla	Bovidae	Bubalus	XM_055539519.1	3	0	0	0	0	68.649	0	0	0	Group II
Bubalus.carabanensis|XM_055539526.1	Bubalus.carabanensis	Chordata	Mammalia	Artiodactyla	Bovidae	Bubalus	XM_055539526.1	7	0	0	75.092	0	0	0	0	0	Group VII
Bubalus.carabanensis|XM_055539527.1	Bubalus.carabanensis	Chordata	Mammalia	Artiodactyla	Bovidae	Bubalus	XM_055539527.1	7	0	74	0	0	0	0	0	0	Group VI
Bubalus.carabanensis|XM_055568706.1	Bubalus.carabanensis	Chordata	Mammalia	Artiodactyla	Bovidae	Bubalus	XM_055568706.1	6	0	0	0	90	0	0	0	0	Group V
Bubalus.carabanensis|XM_055580412.1	Bubalus.carabanensis	Chordata	Mammalia	Artiodactyla	Bovidae	Bubalus	XM_055580412.1	2	83.415	0	0	0	0	0	0	0	Group I
Bubo.bubo|ENSBOBT00000007910	Bubo.bubo	Chordata	Aves	Strigiformes	Strigidae	Bubo	ENSBOBT00000007910	6	0	0	0	68.486	0	0	0	0	Group V
Bubo.bubo|ENSBOBT00000016046	Bubo.bubo	Chordata	Aves	Strigiformes	Strigidae	Bubo	ENSBOBT00000016046	2	56.479	0	0	0	0	0	0	0	Group I
Bubo.bubo|ENSBOBT00000021420	Bubo.bubo	Chordata	Aves	Strigiformes	Strigidae	Bubo	ENSBOBT00000021420	1	0	0	0	0	0	44.556	40.996	0	Group IV
Bubo.bubo|ENSBOBT00000021425	Bubo.bubo	Chordata	Aves	Strigiformes	Strigidae	Bubo	ENSBOBT00000021425	3	0	0	0	0	40.848	0	0	0	Group II
Bubo.bubo|ENSBOBT00000021427	Bubo.bubo	Chordata	Aves	Strigiformes	Strigidae	Bubo	ENSBOBT00000021427	7	0	0	42.424	0	0	0	0	0	Group VII
Bubo.bubo|ENSBOBT00000021428	Bubo.bubo	Chordata	Aves	Strigiformes	Strigidae	Bubo	ENSBOBT00000021428	7	0	40.734	0	0	0	0	0	0	Group VI
Buceros.rhinoceros|XM_010136826.1	Buceros.rhinoceros	Chordata	Aves	Bucerotiformes	Bucerotidae	Buceros	XM_010136826.1	6	0	0	0	69.886	0	0	0	0	Group V
Buceros.rhinoceros|XM_010138386.1	Buceros.rhinoceros	Chordata	Aves	Bucerotiformes	Bucerotidae	Buceros	XM_010138386.1	7	0	0	43.284	0	0	0	0	0	Group VII
Buceros.rhinoceros|XM_010141549.1	Buceros.rhinoceros	Chordata	Aves	Bucerotiformes	Bucerotidae	Buceros	XM_010141549.1	7	0	49.465	0	0	0	0	0	0	Group VI
Buceros.rhinoceros|XM_010141920.1	Buceros.rhinoceros	Chordata	Aves	Bucerotiformes	Bucerotidae	Buceros	XM_010141920.1	1	0	0	0	0	29.926	46.813	42.105	27.429	Group IV
Buceros.rhinoceros|XM_010145331.1	Buceros.rhinoceros	Chordata	Aves	Bucerotiformes	Bucerotidae	Buceros	XM_010145331.1	1	0	0	0	0	32.239	43.208	40.596	0	Group IV
Budorcas.taxicolor|XM_052646552.1	Budorcas.taxicolor	Chordata	Mammalia	Artiodactyla	Bovidae	Budorcas	XM_052646552.1	6	0	0	0	76.72	0	0	0	0	Group V
Budorcas.taxicolor|XM_052648721.1	Budorcas.taxicolor	Chordata	Mammalia	Artiodactyla	Bovidae	Budorcas	XM_052648721.1	1	0	0	0	0	0	71.03	41.135	0	Group IV
Budorcas.taxicolor|XM_052649379.1	Budorcas.taxicolor	Chordata	Mammalia	Artiodactyla	Bovidae	Budorcas	XM_052649379.1	7	0	0	75.139	0	0	0	0	0	Group VII
Budorcas.taxicolor|XM_052649419.1	Budorcas.taxicolor	Chordata	Mammalia	Artiodactyla	Bovidae	Budorcas	XM_052649419.1	1	0	0	0	0	0	40.422	68.19	0	Group IV
Budorcas.taxicolor|XM_052649516.1	Budorcas.taxicolor	Chordata	Mammalia	Artiodactyla	Bovidae	Budorcas	XM_052649516.1	5	0	0	0	0	0	0	0	70.277	Group III
Budorcas.taxicolor|XM_052649528.1	Budorcas.taxicolor	Chordata	Mammalia	Artiodactyla	Bovidae	Budorcas	XM_052649528.1	3	0	0	0	0	65.766	0	0	0	Group II
Budorcas.taxicolor|XM_052649556.1	Budorcas.taxicolor	Chordata	Mammalia	Artiodactyla	Bovidae	Budorcas	XM_052649556.1	7	0	73.575	0	0	0	0	0	0	Group VI
Budorcas.taxicolor|XM_052662337.1	Budorcas.taxicolor	Chordata	Mammalia	Artiodactyla	Bovidae	Budorcas	XM_052662337.1	2	84.146	0	0	0	0	0	0	0	Group I
Budorcas.taxicolor|XM_052663419.1	Budorcas.taxicolor	Chordata	Mammalia	Artiodactyla	Bovidae	Budorcas	XM_052663419.1	4	0	30.237	0	0	0	0	0	0	Group V
Buteo.japonicus|ENSBJAT00000002773	Buteo.japonicus	Chordata	Aves	Accipitriformes	Accipitridae	Buteo	ENSBJAT00000002773	2	57.471	0	0	0	0	0	0	0	Group I
Buteo.japonicus|ENSBJAT00000025400	Buteo.japonicus	Chordata	Aves	Accipitriformes	Accipitridae	Buteo	ENSBJAT00000025400	1	0	0	0	0	31.107	47.082	42.286	31.557	Group IV
Buteo.japonicus|ENSBJAT00000025417	Buteo.japonicus	Chordata	Aves	Accipitriformes	Accipitridae	Buteo	ENSBJAT00000025417	3	0	0	0	0	41.109	0	0	0	Group II
Buteo.japonicus|ENSBJAT00000025425	Buteo.japonicus	Chordata	Aves	Accipitriformes	Accipitridae	Buteo	ENSBJAT00000025425	7	0	0	41.308	0	0	0	0	0	Group VII
Buteo.japonicus|ENSBJAT00000025428	Buteo.japonicus	Chordata	Aves	Accipitriformes	Accipitridae	Buteo	ENSBJAT00000025428	7	0	41.355	0	0	0	0	0	0	Group VI
Cairina.moschata.domestica|ENSCMMT00000011625	Cairina.moschata.domestica	Chordata	Aves	Anseriformes	Anatidae	Cairina	ENSCMMT00000011625	1	0	0	0	0	32.406	41.874	40.949	0	Group IV
Cairina.moschata.domestica|ENSCMMT00000011668	Cairina.moschata.domestica	Chordata	Aves	Anseriformes	Anatidae	Cairina	ENSCMMT00000011668	3	0	0	0	0	37.961	0	0	0	Group II
Cairina.moschata.domestica|ENSCMMT00000011788	Cairina.moschata.domestica	Chordata	Aves	Anseriformes	Anatidae	Cairina	ENSCMMT00000011788	7	0	43.621	36.471	0	0	0	0	0	Group VI
Cairina.moschata.domestica|ENSCMMT00000024530	Cairina.moschata.domestica	Chordata	Aves	Anseriformes	Anatidae	Cairina	ENSCMMT00000024530	1	0	0	0	0	29.63	46.214	42.176	31.325	Group IV
Cairina.moschata.domestica|ENSCMMT00000024569	Cairina.moschata.domestica	Chordata	Aves	Anseriformes	Anatidae	Cairina	ENSCMMT00000024569	6	0	0	0	59.541	0	0	0	0	Group V
Cairina.moschata.domestica|ENSCMMT00000027932	Cairina.moschata.domestica	Chordata	Aves	Anseriformes	Anatidae	Cairina	ENSCMMT00000027932	2	56.62	0	0	0	0	0	0	0	Group I
Calidris.pugnax|ENSCPUT00000000885	Calidris.pugnax	Chordata	Aves	Charadriiformes	Scolopacidae	Calidris	ENSCPUT00000000885	7	0	0	42.83	0	0	0	0	0	Group VII
Calidris.pugnax|ENSCPUT00000000900	Calidris.pugnax	Chordata	Aves	Charadriiformes	Scolopacidae	Calidris	ENSCPUT00000000900	3	0	0	0	0	41.341	0	0	0	Group II
Calidris.pugnax|ENSCPUT00000000939	Calidris.pugnax	Chordata	Aves	Charadriiformes	Scolopacidae	Calidris	ENSCPUT00000000939	1	0	0	0	0	30.556	42.153	39.286	32.53	Group IV
Calidris.pugnax|ENSCPUT00000000963	Calidris.pugnax	Chordata	Aves	Charadriiformes	Scolopacidae	Calidris	ENSCPUT00000000963	1	0	0	0	0	30.608	46.918	39.781	32.129	Group IV
Calidris.pugnax|ENSCPUT00000026423	Calidris.pugnax	Chordata	Aves	Charadriiformes	Scolopacidae	Calidris	ENSCPUT00000026423	2	55.059	0	0	0	0	0	0	0	Group I
Calidris.pugnax|ENSCPUT00000029921	Calidris.pugnax	Chordata	Aves	Charadriiformes	Scolopacidae	Calidris	ENSCPUT00000029921	6	0	0	0	58.669	0	0	0	0	Group V
Calidris.pygmaea|ENSCPGT00000004586	Calidris.pygmaea	Chordata	Aves	Charadriiformes	Scolopacidae	Calidris	ENSCPGT00000004586	2	54.481	0	0	0	0	0	0	0	Group I
Calidris.pygmaea|ENSCPGT00000004973	Calidris.pygmaea	Chordata	Aves	Charadriiformes	Scolopacidae	Calidris	ENSCPGT00000004973	1	0	0	0	0	31.354	47.117	41.002	31.727	Group IV
Calidris.pygmaea|ENSCPGT00000004991	Calidris.pygmaea	Chordata	Aves	Charadriiformes	Scolopacidae	Calidris	ENSCPGT00000004991	1	0	0	0	0	31.111	42.518	39.464	31.832	Group IV
Calidris.pygmaea|ENSCPGT00000005007	Calidris.pygmaea	Chordata	Aves	Charadriiformes	Scolopacidae	Calidris	ENSCPGT00000005007	3	0	0	0	0	41.341	0	0	0	Group II
Calidris.pygmaea|ENSCPGT00000005041	Calidris.pygmaea	Chordata	Aves	Charadriiformes	Scolopacidae	Calidris	ENSCPGT00000005041	7	0	0	42.096	0	0	0	0	0	Group VII
Calidris.pygmaea|ENSCPGT00000005085	Calidris.pygmaea	Chordata	Aves	Charadriiformes	Scolopacidae	Calidris	ENSCPGT00000005085	7	0	40.035	0	0	0	0	0	0	Group VI
Calidris.pygmaea|ENSCPGT00000029064	Calidris.pygmaea	Chordata	Aves	Charadriiformes	Scolopacidae	Calidris	ENSCPGT00000029064	6	0	0	0	60.074	0	0	0	0	Group V
Callithrix.jacchus|ENSCJAT00000016171	Callithrix.jacchus	Chordata	Mammalia	Primates	Cebidae	Callithrix	ENSCJAT00000016171	7	0	0	85.609	0	0	0	0	0	Group VII
Callithrix.jacchus|ENSCJAT00000016197	Callithrix.jacchus	Chordata	Mammalia	Primates	Cebidae	Callithrix	ENSCJAT00000016197	3	0	0	0	0	86.535	0	0	0	Group II
Callithrix.jacchus|ENSCJAT00000016228	Callithrix.jacchus	Chordata	Mammalia	Primates	Cebidae	Callithrix	ENSCJAT00000016228	1	0	0	0	0	0	41.075	87.299	0	Group IV
Callithrix.jacchus|ENSCJAT00000016362	Callithrix.jacchus	Chordata	Mammalia	Primates	Cebidae	Callithrix	ENSCJAT00000016362	5	0	0	0	0	0	0	0	90.932	Group III
Callithrix.jacchus|ENSCJAT00000027616	Callithrix.jacchus	Chordata	Mammalia	Primates	Cebidae	Callithrix	ENSCJAT00000027616	6	0	0	0	83.774	0	0	0	0	Group V
Callithrix.jacchus|ENSCJAT00000060233	Callithrix.jacchus	Chordata	Mammalia	Primates	Cebidae	Callithrix	ENSCJAT00000060233	7	0	87.544	0	0	0	0	0	0	Group VI
Callithrix.jacchus|ENSCJAT00000077366	Callithrix.jacchus	Chordata	Mammalia	Primates	Cebidae	Callithrix	ENSCJAT00000077366	2	89.268	0	0	0	0	0	0	0	Group I
Callithrix.jacchus|ENSCJAT00000136995	Callithrix.jacchus	Chordata	Mammalia	Primates	Cebidae	Callithrix	ENSCJAT00000136995	1	0	0	27.636	0	29.944	92.619	41.741	0	Group IV
Callorhinchus.milii|ENSCMIT00000030614	Callorhinchus.milii	Chordata	Chondrichthyes	Chimaeriformes	Callorhinchidae	Callorhinchus	ENSCMIT00000030614	4	0	0	31.238	0	0	0	0	0	Group V
Callorhinchus.milii|ENSCMIT00000041926	Callorhinchus.milii	Chordata	Chondrichthyes	Chimaeriformes	Callorhinchidae	Callorhinchus	ENSCMIT00000041926	5	0	44.906	0	0	0	0	0	0	Group VI
Callorhinchus.milii|ENSCMIT00000041943	Callorhinchus.milii	Chordata	Chondrichthyes	Chimaeriformes	Callorhinchidae	Callorhinchus	ENSCMIT00000041943	7	0	0	33.395	0	0	0	0	0	Group VII
Callorhinchus.milii|ENSCMIT00000041951	Callorhinchus.milii	Chordata	Chondrichthyes	Chimaeriformes	Callorhinchidae	Callorhinchus	ENSCMIT00000041951	7	0	0	39.189	0	0	0	0	0	Group VII
Callorhinchus.milii|ENSCMIT00000041972	Callorhinchus.milii	Chordata	Chondrichthyes	Chimaeriformes	Callorhinchidae	Callorhinchus	ENSCMIT00000041972	3	0	0	0	0	34.644	0	0	27.833	Group III
Callorhinus.ursinus|XM_025862004.1	Callorhinus.ursinus	Chordata	Mammalia	Carnivora	Otariidae	Callorhinus	XM_025862004.1	2	85.194	0	0	0	0	0	0	0	Group I
Callorhinus.ursinus|XM_025865131.1	Callorhinus.ursinus	Chordata	Mammalia	Carnivora	Otariidae	Callorhinus	XM_025865131.1	4	0	30.435	31.97	0	0	0	0	0	Group V
Callorhinus.ursinus|XM_025868788.1	Callorhinus.ursinus	Chordata	Mammalia	Carnivora	Otariidae	Callorhinus	XM_025868788.1	1	0	0	0	0	0	0	75.29	0	Group IV
Callorhinus.ursinus|XM_025869054.1	Callorhinus.ursinus	Chordata	Mammalia	Carnivora	Otariidae	Callorhinus	XM_025869054.1	5	0	0	0	0	0	0	0	74.221	Group III
Callorhinus.ursinus|XM_025869059.1	Callorhinus.ursinus	Chordata	Mammalia	Carnivora	Otariidae	Callorhinus	XM_025869059.1	1	0	0	0	0	0	75.916	39.115	0	Group IV
Callorhinus.ursinus|XM_025869063.1	Callorhinus.ursinus	Chordata	Mammalia	Carnivora	Otariidae	Callorhinus	XM_025869063.1	3	0	0	0	0	71.223	0	0	0	Group II
Callorhinus.ursinus|XM_025869066.1	Callorhinus.ursinus	Chordata	Mammalia	Carnivora	Otariidae	Callorhinus	XM_025869066.1	7	0	0	72.952	0	0	0	0	0	Group VII
Callorhinus.ursinus|XM_025869072.1	Callorhinus.ursinus	Chordata	Mammalia	Carnivora	Otariidae	Callorhinus	XM_025869072.1	7	0	72.287	0	0	0	0	0	0	Group VI
Callorhinus.ursinus|XM_025876749.1	Callorhinus.ursinus	Chordata	Mammalia	Carnivora	Otariidae	Callorhinus	XM_025876749.1	6	0	0	0	79.365	0	0	0	0	Group V
Calypte.anna|XM_008493643.2	Calypte.anna	Chordata	Aves	Apodiformes	Trochilidae	Calypte	XM_008493643.2	4	0	29.825	0	0	0	0	0	0	Group V
Calypte.anna|XM_008498106.2	Calypte.anna	Chordata	Aves	Apodiformes	Trochilidae	Calypte	XM_008498106.2	7	0	42.361	0	0	0	0	0	0	Group VI
Calypte.anna|XM_008506058.2	Calypte.anna	Chordata	Aves	Apodiformes	Trochilidae	Calypte	XM_008506058.2	2	55.66	0	0	0	0	0	0	0	Group I
Calypte.anna|XM_030446716.1	Calypte.anna	Chordata	Aves	Apodiformes	Trochilidae	Calypte	XM_030446716.1	1	0	0	0	0	28.943	43.058	38.743	31.325	Group IV
Calypte.anna|XM_030455915.1	Calypte.anna	Chordata	Aves	Apodiformes	Trochilidae	Calypte	XM_030455915.1	3	0	0	0	0	39.741	0	0	0	Group II
Calypte.anna|XM_030456425.1	Calypte.anna	Chordata	Aves	Apodiformes	Trochilidae	Calypte	XM_030456425.1	6	0	0	0	60.861	0	0	0	0	Group V
Calypte.anna|XM_030462816.1	Calypte.anna	Chordata	Aves	Apodiformes	Trochilidae	Calypte	XM_030462816.1	7	0	0	43.228	0	0	0	0	0	Group VII
Calypte.anna|XM_030469489.1	Calypte.anna	Chordata	Aves	Apodiformes	Trochilidae	Calypte	XM_030469489.1	1	0	0	0	0	30.22	40.489	40.072	0	Group IV
Camarhynchus.parvulus|ENSCPVT00000008731	Camarhynchus.parvulus	Chordata	Aves	Passeriformes	Thraupidae	Camarhynchus	ENSCPVT00000008731	4	0	0	0	65.618	0	0	0	0	Group V
Camarhynchus.parvulus|ENSCPVT00000013197	Camarhynchus.parvulus	Chordata	Aves	Passeriformes	Thraupidae	Camarhynchus	ENSCPVT00000013197	2	58.473	0	0	0	0	0	0	0	Group I
Camelus.bactrianus|XM_010959081.2	Camelus.bactrianus	Chordata	Mammalia	Artiodactyla	Camelidae	Camelus	XM_010959081.2	5	0	0	0	0	0	0	0	67.684	Group III
Camelus.bactrianus|XM_010959083.2	Camelus.bactrianus	Chordata	Mammalia	Artiodactyla	Camelidae	Camelus	XM_010959083.2	1	0	0	0	0	0	75.916	0	0	Group IV
Camelus.bactrianus|XM_010959090.2	Camelus.bactrianus	Chordata	Mammalia	Artiodactyla	Camelidae	Camelus	XM_010959090.2	7	0	0	74.354	0	0	0	0	0	Group VII
Camelus.bactrianus|XM_010959091.2	Camelus.bactrianus	Chordata	Mammalia	Artiodactyla	Camelidae	Camelus	XM_010959091.2	7	0	74.124	0	0	0	0	0	0	Group VI
Camelus.bactrianus|XM_010963806.2	Camelus.bactrianus	Chordata	Mammalia	Artiodactyla	Camelidae	Camelus	XM_010963806.2	4	0	30.435	31.784	35.993	0	0	0	0	Group V
Camelus.bactrianus|XM_045519663.1	Camelus.bactrianus	Chordata	Mammalia	Artiodactyla	Camelidae	Camelus	XM_045519663.1	1	0	0	0	0	0	0	70.973	0	Group IV
Camelus.bactrianus|XM_045519670.1	Camelus.bactrianus	Chordata	Mammalia	Artiodactyla	Camelidae	Camelus	XM_045519670.1	3	0	0	0	0	73.309	0	0	0	Group II
Camelus.bactrianus|XM_045519789.1	Camelus.bactrianus	Chordata	Mammalia	Artiodactyla	Camelidae	Camelus	XM_045519789.1	6	0	0	0	91.579	0	0	0	0	Group V
Camelus.dromedarius|ENSCDRT00005007086	Camelus.dromedarius	Chordata	Mammalia	Artiodactyla	Camelidae	Camelus	ENSCDRT00005007086	7	0	74.611	0	0	0	0	0	0	Group VI
Camelus.dromedarius|ENSCDRT00005007148	Camelus.dromedarius	Chordata	Mammalia	Artiodactyla	Camelidae	Camelus	ENSCDRT00005007148	7	0	0	81.073	0	0	0	0	0	Group VII
Camelus.dromedarius|ENSCDRT00005007237	Camelus.dromedarius	Chordata	Mammalia	Artiodactyla	Camelidae	Camelus	ENSCDRT00005007237	3	0	0	0	0	73.492	0	0	0	Group II
Camelus.dromedarius|ENSCDRT00005007368	Camelus.dromedarius	Chordata	Mammalia	Artiodactyla	Camelidae	Camelus	ENSCDRT00005007368	1	0	0	0	0	0	0	71.735	0	Group IV
Camelus.dromedarius|ENSCDRT00005007452	Camelus.dromedarius	Chordata	Mammalia	Artiodactyla	Camelidae	Camelus	ENSCDRT00005007452	1	0	0	0	0	0	75.742	0	0	Group IV
Camelus.dromedarius|ENSCDRT00005007519	Camelus.dromedarius	Chordata	Mammalia	Artiodactyla	Camelidae	Camelus	ENSCDRT00005007519	5	0	0	0	0	0	0	0	69.409	Group III
Camelus.dromedarius|ENSCDRT00005010101	Camelus.dromedarius	Chordata	Mammalia	Artiodactyla	Camelidae	Camelus	ENSCDRT00005010101	4	0	30.435	31.784	0	0	0	0	0	Group V
Camelus.dromedarius|ENSCDRT00005010635	Camelus.dromedarius	Chordata	Mammalia	Artiodactyla	Camelidae	Camelus	ENSCDRT00005010635	2	86.585	0	0	0	0	0	0	0	Group I
Camelus.dromedarius|ENSCDRT00005017348	Camelus.dromedarius	Chordata	Mammalia	Artiodactyla	Camelidae	Camelus	ENSCDRT00005017348	6	0	0	0	78.307	0	0	0	0	Group V
Camelus.ferus|XM_006187042.3	Camelus.ferus	Chordata	Mammalia	Artiodactyla	Camelidae	Camelus	XM_006187042.3	1	0	0	0	0	0	75.916	0	0	Group IV
Camelus.ferus|XM_014561205.2	Camelus.ferus	Chordata	Mammalia	Artiodactyla	Camelidae	Camelus	XM_014561205.2	3	0	0	0	0	73.309	0	0	0	Group II
Camelus.ferus|XM_032469618.1	Camelus.ferus	Chordata	Mammalia	Artiodactyla	Camelidae	Camelus	XM_032469618.1	5	0	0	0	0	0	0	0	69.409	Group III
Camelus.ferus|XM_032469620.1	Camelus.ferus	Chordata	Mammalia	Artiodactyla	Camelidae	Camelus	XM_032469620.1	1	0	0	0	0	0	0	70.796	0	Group IV
Camelus.ferus|XM_032474184.1	Camelus.ferus	Chordata	Mammalia	Artiodactyla	Camelidae	Camelus	XM_032474184.1	5	0	80.579	0	0	0	0	0	0	Group VI
Camelus.ferus|XM_032475705.1	Camelus.ferus	Chordata	Mammalia	Artiodactyla	Camelidae	Camelus	XM_032475705.1	4	0	30.435	31.784	0	0	0	0	0	Group V
Camelus.ferus|XM_032482139.1	Camelus.ferus	Chordata	Mammalia	Artiodactyla	Camelidae	Camelus	XM_032482139.1	6	0	0	0	78.483	0	0	0	0	Group V
Camelus.ferus|XM_032490381.1	Camelus.ferus	Chordata	Mammalia	Artiodactyla	Camelidae	Camelus	XM_032490381.1	2	82.751	0	0	0	0	0	0	0	Group I
Canis.lupus.dingo|ENSCAFT00020010384	Canis.lupus.dingo	Chordata	Mammalia	Carnivora	Canidae	Canis	ENSCAFT00020010384	2	78.936	0	0	0	0	0	0	0	Group I
Canis.lupus.dingo|ENSCAFT00020015219	Canis.lupus.dingo	Chordata	Mammalia	Carnivora	Canidae	Canis	ENSCAFT00020015219	7	0	72.833	0	0	0	0	0	0	Group VI
Canis.lupus.dingo|ENSCAFT00020015229	Canis.lupus.dingo	Chordata	Mammalia	Carnivora	Canidae	Canis	ENSCAFT00020015229	7	0	0	74.187	0	0	0	0	0	Group VII
Canis.lupus.dingo|ENSCAFT00020015253	Canis.lupus.dingo	Chordata	Mammalia	Carnivora	Canidae	Canis	ENSCAFT00020015253	3	0	0	0	0	72.302	0	0	0	Group II
Canis.lupus.dingo|ENSCAFT00020015275	Canis.lupus.dingo	Chordata	Mammalia	Carnivora	Canidae	Canis	ENSCAFT00020015275	1	0	0	0	0	0	41.228	75.138	0	Group IV
Canis.lupus.dingo|ENSCAFT00020015367	Canis.lupus.dingo	Chordata	Mammalia	Carnivora	Canidae	Canis	ENSCAFT00020015367	1	0	0	28.159	0	0	77.098	40.325	0	Group IV
Canis.lupus.dingo|ENSCAFT00020015370	Canis.lupus.dingo	Chordata	Mammalia	Carnivora	Canidae	Canis	ENSCAFT00020015370	5	0	0	0	0	0	0	0	76.115	Group III
Canis.lupus.familiaris|ENSCAFT00845018249	Canis.lupus.familiaris	Chordata	Mammalia	Carnivora	Canidae	Canis	ENSCAFT00845018249	7	0	73.756	0	0	0	0	0	0	Group VI
Canis.lupus.familiaris|ENSCAFT00845018478	Canis.lupus.familiaris	Chordata	Mammalia	Carnivora	Canidae	Canis	ENSCAFT00845018478	7	0	0	74.187	0	0	0	0	0	Group VII
Canis.lupus.familiaris|ENSCAFT00845018756	Canis.lupus.familiaris	Chordata	Mammalia	Carnivora	Canidae	Canis	ENSCAFT00845018756	1	0	0	0	0	0	41.228	75.138	0	Group IV
Canis.lupus.familiaris|ENSCAFT00845018911	Canis.lupus.familiaris	Chordata	Mammalia	Carnivora	Canidae	Canis	ENSCAFT00845018911	1	0	0	28.159	0	0	77.098	39.964	0	Group IV
Canis.lupus.familiaris|ENSCAFT00845019357	Canis.lupus.familiaris	Chordata	Mammalia	Carnivora	Canidae	Canis	ENSCAFT00845019357	5	0	0	0	0	0	0	0	73.913	Group III
Canis.lupus.familiaris|ENSCAFT00845043454	Canis.lupus.familiaris	Chordata	Mammalia	Carnivora	Canidae	Canis	ENSCAFT00845043454	6	0	0	0	78.836	0	0	0	0	Group V
Canis.lupus.familiaris|ENSCAFT00845051933	Canis.lupus.familiaris	Chordata	Mammalia	Carnivora	Canidae	Canis	ENSCAFT00845051933	2	86.765	0	0	0	0	0	0	0	Group I
Capra.hircus|ENSCHIT00000013640	Capra.hircus	Chordata	Mammalia	Artiodactyla	Bovidae	Capra	ENSCHIT00000013640	7	0	0	75.881	0	0	0	0	0	Group VII
Capra.hircus|ENSCHIT00000018300	Capra.hircus	Chordata	Mammalia	Artiodactyla	Bovidae	Capra	ENSCHIT00000018300	1	0	0	0	0	0	71.379	0	0	Group IV
Capra.hircus|ENSCHIT00000025438	Capra.hircus	Chordata	Mammalia	Artiodactyla	Bovidae	Capra	ENSCHIT00000025438	3	0	0	0	0	65.766	0	0	0	Group II
Capra.hircus|ENSCHIT00000025610	Capra.hircus	Chordata	Mammalia	Artiodactyla	Bovidae	Capra	ENSCHIT00000025610	6	0	0	0	76.72	0	0	0	0	Group V
Capra.hircus|ENSCHIT00000029222	Capra.hircus	Chordata	Mammalia	Artiodactyla	Bovidae	Capra	ENSCHIT00000029222	7	0	73.748	0	0	0	0	0	0	Group VI
Capra.hircus|ENSCHIT00000033837	Capra.hircus	Chordata	Mammalia	Artiodactyla	Bovidae	Capra	ENSCHIT00000033837	2	84.483	0	0	0	0	0	0	0	Group I
Capra.hircus|ENSCHIT00000036524	Capra.hircus	Chordata	Mammalia	Artiodactyla	Bovidae	Capra	ENSCHIT00000036524	5	0	0	0	0	0	0	0	70.277	Group III
Capra.hircus|ENSCHIT00000039588	Capra.hircus	Chordata	Mammalia	Artiodactyla	Bovidae	Capra	ENSCHIT00000039588	1	0	0	0	0	0	40.422	68.19	0	Group IV
Cariama.cristata|XM_009694655.1	Cariama.cristata	Chordata	Aves	Cariamiformes	Cariamidae	Cariama	XM_009694655.1	3	0	0	0	0	41.683	0	0	0	Group II
Cariama.cristata|XM_009704169.1	Cariama.cristata	Chordata	Aves	Cariamiformes	Cariamidae	Cariama	XM_009704169.1	7	0	0	42.672	0	0	0	0	0	Group VII
Cariama.cristata|XM_009704171.1	Cariama.cristata	Chordata	Aves	Cariamiformes	Cariamidae	Cariama	XM_009704171.1	7	0	44	0	0	0	0	0	0	Group VI
Cariama.cristata|XM_009709026.1	Cariama.cristata	Chordata	Aves	Cariamiformes	Cariamidae	Cariama	XM_009709026.1	1	0	0	0	0	29.338	44.265	41.682	32.53	Group IV
Carlito.syrichta|ENSTSYT00000000703	Carlito.syrichta	Chordata	Mammalia	Primates	Tarsiidae	Carlito	ENSTSYT00000000703	7	0	76.134	0	0	0	0	0	0	Group VI
Carlito.syrichta|ENSTSYT00000005393	Carlito.syrichta	Chordata	Mammalia	Primates	Tarsiidae	Carlito	ENSTSYT00000005393	3	0	0	0	0	73.66	0	0	0	Group II
Carlito.syrichta|ENSTSYT00000005446	Carlito.syrichta	Chordata	Mammalia	Primates	Tarsiidae	Carlito	ENSTSYT00000005446	1	0	0	0	0	0	0	79.747	0	Group IV
Carlito.syrichta|ENSTSYT00000008717	Carlito.syrichta	Chordata	Mammalia	Primates	Tarsiidae	Carlito	ENSTSYT00000008717	7	0	0	68.14	0	0	0	0	0	Group VII
Carlito.syrichta|ENSTSYT00000008778	Carlito.syrichta	Chordata	Mammalia	Primates	Tarsiidae	Carlito	ENSTSYT00000008778	5	0	0	0	0	0	0	0	77.889	Group III
Carlito.syrichta|ENSTSYT00000009817	Carlito.syrichta	Chordata	Mammalia	Primates	Tarsiidae	Carlito	ENSTSYT00000009817	1	0	0	0	0	0	81.294	41.062	0	Group IV
Carlito.syrichta|ENSTSYT00000046932	Carlito.syrichta	Chordata	Mammalia	Primates	Tarsiidae	Carlito	ENSTSYT00000046932	6	0	0	0	82.187	0	0	0	0	Group V
Castor.canadensis|ENSCCNT00000013716	Castor.canadensis	Chordata	Mammalia	Rodentia	Castoridae	Castor	ENSCCNT00000013716	2	85.854	0	0	0	0	0	0	0	Group I
Castor.canadensis|ENSCCNT00000031583	Castor.canadensis	Chordata	Mammalia	Rodentia	Castoridae	Castor	ENSCCNT00000031583	7	0	72.539	0	0	0	0	0	0	Group VI
Castor.canadensis|ENSCCNT00000031601	Castor.canadensis	Chordata	Mammalia	Rodentia	Castoridae	Castor	ENSCCNT00000031601	7	0	0	70.501	0	0	0	0	0	Group VII
Castor.canadensis|ENSCCNT00000031621	Castor.canadensis	Chordata	Mammalia	Rodentia	Castoridae	Castor	ENSCCNT00000031621	3	0	0	0	0	72.022	0	0	0	Group II
Castor.canadensis|ENSCCNT00000031643	Castor.canadensis	Chordata	Mammalia	Rodentia	Castoridae	Castor	ENSCCNT00000031643	1	0	0	0	0	0	0	73.333	0	Group IV
Castor.canadensis|ENSCCNT00000031657	Castor.canadensis	Chordata	Mammalia	Rodentia	Castoridae	Castor	ENSCCNT00000031657	1	0	0	0	0	0	77.875	40.21	0	Group IV
Catagonus.wagneri|ENSCWAT00000002707	Catagonus.wagneri	Chordata	Mammalia	Artiodactyla	Tayassuidae	Catagonus	ENSCWAT00000002707	5	0	0	0	0	0	0	0	69.133	Group III
Catagonus.wagneri|ENSCWAT00000002736	Catagonus.wagneri	Chordata	Mammalia	Artiodactyla	Tayassuidae	Catagonus	ENSCWAT00000002736	1	0	0	0	0	0	72.251	0	0	Group IV
Catagonus.wagneri|ENSCWAT00000002797	Catagonus.wagneri	Chordata	Mammalia	Artiodactyla	Tayassuidae	Catagonus	ENSCWAT00000002797	1	0	0	0	0	0	42.329	68.214	0	Group IV
Catagonus.wagneri|ENSCWAT00000002908	Catagonus.wagneri	Chordata	Mammalia	Artiodactyla	Tayassuidae	Catagonus	ENSCWAT00000002908	3	0	0	0	0	69.314	0	0	0	Group II
Catagonus.wagneri|ENSCWAT00000002938	Catagonus.wagneri	Chordata	Mammalia	Artiodactyla	Tayassuidae	Catagonus	ENSCWAT00000002938	7	0	0	74.307	0	0	0	0	0	Group VII
Catagonus.wagneri|ENSCWAT00000003009	Catagonus.wagneri	Chordata	Mammalia	Artiodactyla	Tayassuidae	Catagonus	ENSCWAT00000003009	7	0	74.124	0	0	0	0	0	0	Group VI
Catagonus.wagneri|ENSCWAT00000008850	Catagonus.wagneri	Chordata	Mammalia	Artiodactyla	Tayassuidae	Catagonus	ENSCWAT00000008850	2	85.61	0	0	0	0	0	0	0	Group I
Catagonus.wagneri|ENSCWAT00000012331	Catagonus.wagneri	Chordata	Mammalia	Artiodactyla	Tayassuidae	Catagonus	ENSCWAT00000012331	4	0	30.435	0	0	0	0	0	0	Group V
Catagonus.wagneri|ENSCWAT00000030599	Catagonus.wagneri	Chordata	Mammalia	Artiodactyla	Tayassuidae	Catagonus	ENSCWAT00000030599	6	0	0	0	89.825	0	0	0	0	Group V
Cathartes.aura|mrna.N323_01487	Cathartes.aura	Chordata	Aves	Accipitriformes	Cathartidae	Cathartes	mrna.N323_01487	1	0	0	29.197	0	30.237	43.595	41.316	31.832	Group IV
Cathartes.aura|mrna.N323_01912	Cathartes.aura	Chordata	Aves	Accipitriformes	Cathartidae	Cathartes	mrna.N323_01912	6	0	0	0	61.122	0	0	0	0	Group V
Cathartes.aura|mrna.N323_04942	Cathartes.aura	Chordata	Aves	Accipitriformes	Cathartidae	Cathartes	mrna.N323_04942	1	0	0	0	0	29.908	45.255	42.667	31.727	Group IV
Cathartes.aura|mrna.N323_10788	Cathartes.aura	Chordata	Aves	Accipitriformes	Cathartidae	Cathartes	mrna.N323_10788	7	0	0	41.348	0	0	0	0	0	Group VII
Cathartes.aura|mrna.N323_12453	Cathartes.aura	Chordata	Aves	Accipitriformes	Cathartidae	Cathartes	mrna.N323_12453	3	0	0	0	0	41.667	0	0	0	Group II
Cathartes.aura|mrna.N323_12671	Cathartes.aura	Chordata	Aves	Accipitriformes	Cathartidae	Cathartes	mrna.N323_12671	2	50.465	0	0	0	0	0	0	0	Group I
Catharus.ustulatus|ENSCUST00005021240	Catharus.ustulatus	Chordata	Aves	Passeriformes	Turdidae	Catharus	ENSCUST00005021240	2	57.778	0	0	0	0	0	0	0	Group I
Catharus.ustulatus|ENSCUST00005026331	Catharus.ustulatus	Chordata	Aves	Passeriformes	Turdidae	Catharus	ENSCUST00005026331	6	0	0	0	58.333	0	0	0	0	Group V
Catharus.ustulatus|ENSCUST00005026789	Catharus.ustulatus	Chordata	Aves	Passeriformes	Turdidae	Catharus	ENSCUST00005026789	1	0	0	0	0	30.684	46.414	40.177	33.065	Group IV
Catharus.ustulatus|ENSCUST00005026804	Catharus.ustulatus	Chordata	Aves	Passeriformes	Turdidae	Catharus	ENSCUST00005026804	1	0	0	0	0	30.387	41.727	39.572	0	Group IV
Catharus.ustulatus|ENSCUST00005026841	Catharus.ustulatus	Chordata	Aves	Passeriformes	Turdidae	Catharus	ENSCUST00005026841	3	0	0	0	0	39.383	0	0	0	Group II
Catharus.ustulatus|ENSCUST00005026851	Catharus.ustulatus	Chordata	Aves	Passeriformes	Turdidae	Catharus	ENSCUST00005026851	7	0	0	41.651	0	0	0	0	0	Group VII
Catharus.ustulatus|ENSCUST00005026859	Catharus.ustulatus	Chordata	Aves	Passeriformes	Turdidae	Catharus	ENSCUST00005026859	7	0	44.783	0	0	0	0	0	0	Group VI
Cavia.aperea|ENSCAPT00000004352	Cavia.aperea	Chordata	Mammalia	Rodentia	Caviidae	Cavia	ENSCAPT00000004352	5	0	0	0	0	0	0	0	55.501	Group III
Cavia.aperea|ENSCAPT00000009173	Cavia.aperea	Chordata	Mammalia	Rodentia	Caviidae	Cavia	ENSCAPT00000009173	7	0	63.1	0	0	0	0	0	0	Group VI
Cavia.aperea|ENSCAPT00000009936	Cavia.aperea	Chordata	Mammalia	Rodentia	Caviidae	Cavia	ENSCAPT00000009936	3	0	0	0	0	0	0	55.514	0	Group IV
Cavia.aperea|ENSCAPT00000013026	Cavia.aperea	Chordata	Mammalia	Rodentia	Caviidae	Cavia	ENSCAPT00000013026	3	0	0	0	0	64.404	0	0	0	Group II
Cavia.aperea|ENSCAPT00000015965	Cavia.aperea	Chordata	Mammalia	Rodentia	Caviidae	Cavia	ENSCAPT00000015965	1	0	0	0	0	0	64.572	0	0	Group IV
Cavia.aperea|ENSCAPT00000018702	Cavia.aperea	Chordata	Mammalia	Rodentia	Caviidae	Cavia	ENSCAPT00000018702	6	0	0	0	73.369	0	0	0	0	Group V
Cavia.aperea|ENSCAPT00000021852	Cavia.aperea	Chordata	Mammalia	Rodentia	Caviidae	Cavia	ENSCAPT00000021852	7	0	0	64.202	0	0	0	0	0	Group VII
Cavia.porcellus|ENSCPOT00000004960	Cavia.porcellus	Chordata	Mammalia	Rodentia	Caviidae	Cavia	ENSCPOT00000004960	4	26.911	32.367	0	0	0	0	0	0	Group V
[truncated: 2,247 more rows]

## Sheet: IL-1sDomain
node	Group	Start	End	Domain	DomainName	length	node	Species	Phylum	Class	Order	Family	Genus	Sequence	cluster	IL18	IL1B	IL1A	IL36A	IL36B	IL36G	IL37	IL1RN	IL1F10	IL33
[truncated: 2,980 more rows]

[truncated: 1 more sheets: IL-1RsDomain]
